# Supplementary material for: CRISPR Interference Reveals That All-Trans-Retinoic Acid Promotes Macrophage Control of Mycobacterium tuberculosis by Limiting Bacterial Access to Cholesterol and Propionyl Coenzyme A
Source: mBio. 2022 Jan 18;13(1):e03683-21. doi: 10.1128/mbio.03683-21 (PMC8764544; doi:10.1128/mbio.03683-21)
Supplement: TABLE S1 [file mbio.03683-21-st001.xlsx]

## Sheet: RNAseq Results by Gene
HGNC_Symbol	Base Mean	DMSO/Uninfected_log2fc	DMSO/Uninfected_adjPval	ATRA/DMSO_log2fc	ATRA/DMSO_adjPval	ATRA/TTNPB_log2fc	ATRA/TTNPB_adjPval	ATRA/EC23_log2fc	ATRA/EC23_adjPval	TTNPB/DMSO_log2fc	TTNPB/DMSO_adjPval	EC23/DMSO_log2fc	EC23/DMSO_adjPval	Ensembl_Gene_ID_Version	raw_counts_Ensembl_ID	Entrez_Gene_ID
CCL15	64.471	9.75075	3.78227e-12	-0.38707	0.132155	0.00457109	0.999974	-0.00180069	0.99086	-0.590596	0.0339388	-0.266392	0.172653	ENSG00000275718.2	ENSG00000275718.1	6359
CXCL10	119.76	9.6436	2.92334e-11	-3.96441	8.80158e-05	-0.000846883	0.999974	-0.00987211	0.666449	-0.119842	0.00128416	-0.0827461	0.00905906	ENSG00000169245.6	ENSG00000169245.5	3627
CXCL11	11.3306	8.44438	2.23133e-07	-4.40181	3.56108e-06	-0.00150339	0.999974	-0.0165834	NA	-3.51171	4.13149e-05	-2.69402	NA	ENSG00000169248.13	ENSG00000169248.12	6373
IDO1	12.0443	8.15542	5.7012e-07	-2.36112	0.000984994	-5.37718e-05	0.999974	-0.000137261	NA	-2.2838	0.00152767	-2.3308	NA	ENSG00000131203.13	ENSG00000131203.12	3620
ETV7	11.0536	8.12467	1.07009e-06	-2.48066	0.0018413	0.00147414	0.999974	-0.00939422	NA	-3.25733	0.000311203	-1.41469	NA	ENSG00000010030.14	ENSG00000010030.13	51513
CCL8	85.6753	7.59785	4.74135e-11	-3.29763	6.65786e-05	-0.00262893	0.999974	-0.0108766	0.699553	-1.97878	0.0101943	-2.2039	0.00537544	ENSG00000108700.5	ENSG00000108700.4	6355
PDGFRL	6.56014	7.49351	4.86752e-05	-2.98804	0.00427831	0.000933963	0.999974	-0.00898841	NA	-3.935	0.00175379	-0.0750703	NA	ENSG00000104213.13	ENSG00000104213.12	5157
RSAD2	333.505	7.36962	4.89582e-23	-3.42303	2.58775e-07	-0.000292619	0.999974	-0.0327919	0.249112	-3.35613	7.3377e-07	-1.73865	0.0058645	ENSG00000134321.12	ENSG00000134321.11	91543
IFI44L	59.2619	7.30341	1.20784e-12	-2.49026	2.39011e-06	0.00159696	0.999974	-0.04924	0.111539	-2.72171	4.88943e-07	-0.192977	0.0593105	ENSG00000137959.16	ENSG00000137959.15	10964
PTGIR	9.65139	7.1228	2.78582e-05	-0.237573	0.0788179	-0.000181875	0.999974	-0.0124837	NA	-0.126488	0.124247	-0.0492296	NA	ENSG00000160013.9	ENSG00000160013.8	5739
CD38	18.7984	6.89037	4.6824e-06	0.0454332	0.882436	-0.000734183	0.999974	-0.0120661	NA	0.0448042	0.828071	0.0633405	NA	ENSG00000004468.13	ENSG00000004468.12	952
IFITM1	5.91393	6.84185	0.000967499	-0.0711291	0.181945	0.00113811	0.999974	0.000902252	NA	-0.0609534	0.0320747	-0.0381327	NA	ENSG00000185885.16	ENSG00000185885.15	8519
CCL4	557.012	6.47805	5.10593e-46	-0.113711	0.676451	0.00649209	0.999974	0.00885338	0.934268	-0.32432	0.160996	-0.094532	0.503151	ENSG00000275302.2	ENSG00000275302.1	6351
ISG20	25.9319	6.16585	7.25395e-10	-3.62334	1.68421e-07	0.00250313	0.999974	-0.0215144	NA	-4.49214	3.81746e-09	-2.48767	0.000215108	ENSG00000172183.15	ENSG00000172183.14	3669
SGPP2	37.6808	6.06757	3.14259e-10	-1.45587	9.01659e-05	-0.00733486	0.999974	-0.591996	0.0919463	-0.784827	0.0220673	-0.167963	0.272302	ENSG00000163082.10	ENSG00000163082.9	130367
TNFAIP6	71.8126	5.79083	4.41579e-20	-0.861164	0.00252271	0.00401697	0.999974	-0.0368735	0.667683	-0.992799	0.000805392	-0.408022	0.0875618	ENSG00000123610.5	ENSG00000123610.4	7130
APOBEC3A	99.8905	5.76881	4.53475e-09	-3.15027	0.000314332	0.00232662	0.999974	-0.00643883	0.8536	-4.60205	7.68856e-07	-0.104867	0.00485523	ENSG00000128383.13	ENSG00000128383.12	200315
APOBEC3A	99.8905	5.76881	4.53475e-09	-3.15027	0.000314332	0.00232662	0.999974	-0.00643883	0.8536	-4.60205	7.68856e-07	-0.104867	0.00485523	ENSG00000128383.13	ENSG00000128383.12	100913187
CCL4L2	379.851	5.757	4.59374e-55	0.101574	0.718236	0.0173425	0.999974	0.0388314	0.715723	-0.149679	0.51539	-0.0228205	0.928652	ENSG00000276070.5	ENSG00000276070.4	388372
CCL4L2	379.851	5.757	4.59374e-55	0.101574	0.718236	0.0173425	0.999974	0.0388314	0.715723	-0.149679	0.51539	-0.0228205	0.928652	ENSG00000276070.5	ENSG00000276070.4	9560
MX1	1437.39	5.74099	6.24613e-24	-2.01864	0.000267186	0.000475894	0.999974	-0.0275383	0.430085	-2.0956	0.000215376	-0.144221	0.0788653	ENSG00000157601.14	ENSG00000157601.13	4599
TNIP3	13.8836	5.46947	2.02568e-05	-0.114718	0.57421	0.00309778	0.999974	-0.00667279	NA	-0.169908	0.186022	-0.0343141	NA	ENSG00000050730.16	ENSG00000050730.15	79931
NEXN	8.57721	5.32857	0.000210899	-0.180015	0.111987	0.0018077	0.999974	0.00152761	NA	-0.159484	0.022544	-0.0842011	NA	ENSG00000162614.18	ENSG00000162614.18	91624
IFIT1	481.301	5.30872	1.35377e-18	-2.77423	1.89206e-06	-0.00290087	0.999974	-0.0371678	0.222885	-2.16443	0.000254193	-1.152	0.0222858	ENSG00000185745.10	ENSG00000185745.9	3434
IL6	20.3104	4.82466	1.09532e-06	-1.78988	0.00491543	-0.00309224	0.999974	-0.0347623	NA	-0.188451	0.119452	-0.0710795	0.474486	ENSG00000136244.12	ENSG00000136244.11	3569
OASL	131.662	4.8135	7.18113e-09	-2.23243	0.00274966	-0.00141623	0.999974	-0.0209704	0.412765	-0.168888	0.0240871	-0.0666805	0.244059	ENSG00000135114.12	ENSG00000135114.12	8638
CMPK2	178.289	4.74529	1.79578e-13	-1.91435	0.0011133	-0.000620013	0.999974	-0.0205824	0.539059	-1.60442	0.00641499	-0.123682	0.101796	ENSG00000134326.11	ENSG00000134326.11	129607
TNFSF10	45.501	4.73083	2.59017e-17	-2.33899	2.34722e-08	-2.44827e-05	0.999974	-0.00878646	0.908536	-2.34954	3.98502e-08	-2.12575	5.66694e-07	ENSG00000121858.11	ENSG00000121858.10	8743
GBP4	167.055	4.60502	2.25263e-30	-0.167048	0.516988	0.0114819	0.999974	0.0296781	0.720511	-0.764608	0.0145496	-0.298903	0.137095	ENSG00000162654.9	ENSG00000162654.8	115361
PDE4B	37.813	4.34935	6.44678e-10	0.0944869	0.751852	0.00608757	0.999974	0.026989	0.746749	-0.0197189	0.945404	-0.0162137	0.935481	ENSG00000184588.18	ENSG00000184588.17	5142
EPSTI1	171.528	4.17794	3.64707e-13	-1.57352	0.00270837	0.00195684	0.999974	-0.0295813	0.509598	-1.86236	0.000690244	-0.11654	0.176138	ENSG00000133106.14	ENSG00000133106.14	94240
IFIT2	849.16	4.10415	9.40396e-09	-1.94796	0.00330009	-0.00307386	0.999974	-0.0208045	0.487901	-0.136883	0.133059	-0.0838273	0.2081	ENSG00000119922.10	ENSG00000119922.9	3433
IL1B	391.626	3.92445	6.93763e-40	1.15382	8.0178e-07	0.941704	0.00169535	1.00178	9.19097e-05	0.0825087	0.7505	0.0488485	0.809701	ENSG00000125538.12	ENSG00000125538.11	3553
CCL15-CCL14	13.2517	3.77285	0.000322103	-0.133041	0.332931	0.00306671	0.999974	-0.0041222	NA	-0.162347	0.0226328	-0.0470384	NA	ENSG00000275688.4	ENSG00000275688.4	NA
MIR3945HG	14.9671	3.7192	0.000270363	-0.0364808	0.874189	0.00190406	0.999974	0.0131852	NA	-0.0633032	0.605631	-0.0594725	NA	ENSG00000251230.6	ENSG00000251230.5	NA
APOL3	163.772	3.67465	2.52273e-37	-0.256952	0.270018	0.0104514	0.999974	0.036611	0.741883	-0.521493	0.0235001	-0.42199	0.0528247	ENSG00000128284.19	ENSG00000128284.19	80833
SLC2A6	994.515	3.60734	3.01812e-90	-0.447076	0.00998788	-0.0170358	0.999974	-0.232199	0.160453	-0.186973	0.326449	-0.0668495	0.728375	ENSG00000160326.14	ENSG00000160326.13	11182
G0S2	66.0637	3.58023	1.53705e-15	-0.141894	0.605645	-7.70462e-05	0.999974	-0.0259321	0.772791	-0.100849	0.652647	-0.0124136	0.955947	ENSG00000123689.6	ENSG00000123689.5	50486
USP18	149.222	3.56908	1.21081e-18	-2.2957	2.70396e-09	-0.00173104	0.999974	-0.0775381	0.118094	-2.13084	4.83038e-08	-1.19566	0.00188419	ENSG00000184979.10	ENSG00000184979.9	11274
CCL20	23.3413	3.55933	2.31787e-05	0.243281	0.309283	0.00432805	0.999974	0.015423	NA	0.052485	0.794421	0.060383	0.648367	ENSG00000115009.13	ENSG00000115009.12	6364
XAF1	162.013	3.55905	7.4469e-22	-1.13122	0.000740442	0.00155237	0.999974	-0.0492828	0.428739	-1.23352	0.000346021	-0.290772	0.128165	ENSG00000132530.17	ENSG00000132530.16	54739
HERC5	107.349	3.51464	1.30339e-19	-1.4023	4.9831e-05	-0.000993262	0.999974	-0.0685944	0.245063	-1.32904	0.000169118	-0.397865	0.0921718	ENSG00000138646.9	ENSG00000138646.8	51191
ISG15	423.544	3.51079	8.19636e-15	-2.2556	3.44381e-07	3.21688e-05	0.999974	-0.0620331	0.134774	-2.25472	5.15856e-07	-0.934529	0.0210834	ENSG00000187608.10	ENSG00000187608.9	9636
UNC13A	16.8156	3.50379	1.9893e-05	-1.34328	0.0167809	-0.0033701	0.999974	-0.0227088	NA	-0.123098	0.271671	-0.0807269	NA	ENSG00000130477.15	ENSG00000130477.15	23025
GCH1	106.715	3.48979	8.99563e-28	-0.665451	0.00767109	0.00365368	0.999974	-0.00647625	0.966322	-0.805255	0.00173366	-0.580837	0.0190851	ENSG00000131979.19	ENSG00000131979.18	2643
CCL3L3	207.558	3.44054	9.70863e-27	0.6788	0.00712807	0.671257	0.0840259	0.593286	0.0359759	-0.0122042	0.969953	0.0122027	0.96202	ENSG00000276085.1	ENSG00000276085.1	414062
CCL3L1	207.558	3.44054	9.70863e-27	0.6788	0.00712807	0.671257	0.0840259	0.593286	0.0359759	-0.0122042	0.969953	0.0122027	0.96202	ENSG00000276085.1	ENSG00000276085.1	414062
CCL3L3	207.558	3.44054	9.70863e-27	0.6788	0.00712807	0.671257	0.0840259	0.593286	0.0359759	-0.0122042	0.969953	0.0122027	0.96202	ENSG00000276085.1	ENSG00000276085.1	6349
CCL3L1	207.558	3.44054	9.70863e-27	0.6788	0.00712807	0.671257	0.0840259	0.593286	0.0359759	-0.0122042	0.969953	0.0122027	0.96202	ENSG00000276085.1	ENSG00000276085.1	6349
FPR2	6.19122	3.43894	0.00886689	-0.106709	0.402815	0.000103766	0.999974	-0.00255145	NA	-0.0647877	0.428574	-0.0416882	NA	ENSG00000171049.9	ENSG00000171049.8	2358
CXCL8	558.837	3.42999	4.90213e-71	0.379295	0.0185087	-0.0157403	0.999974	-0.0612539	0.657283	0.56054	0.000318402	0.536882	0.000527846	ENSG00000169429.11	ENSG00000169429.10	3576
HS3ST3B1	37.3794	3.40595	2.97961e-06	-0.062503	0.787622	0.00211212	0.999974	0.00756844	0.896223	-0.086547	0.534097	-0.0591582	0.558717	ENSG00000125430.9	ENSG00000125430.8	9953
MT1M	11.7679	3.39886	0.0012388	-0.0596944	0.792984	-0.00271677	0.999974	-0.00759834	NA	0.0140403	0.933073	-0.00638027	NA	ENSG00000205364.4	ENSG00000205364.3	4499
OAS2	769.977	3.3602	5.58282e-15	-1.22932	0.00270837	0.00105138	0.999974	-0.0521515	0.24057	-1.33965	0.00161589	-0.0939222	0.430429	ENSG00000111335.12	ENSG00000111335.12	4939
BIRC3	107.393	3.34625	9.55909e-35	-0.467893	0.0200022	0.0138411	0.999974	0.00997386	0.959128	-0.781795	0.000135496	-0.494646	0.0145748	ENSG00000023445.15	ENSG00000023445.13	330
IFI27	23.0264	3.32205	2.91396e-05	-1.03258	0.0378494	0.000548569	0.999974	-0.0177545	NA	-1.21251	0.0285988	-0.0625431	0.411219	ENSG00000165949.12	ENSG00000165949.12	3429
IFIT3	1161.64	3.23335	1.31312e-11	-2.12507	5.88037e-06	-0.00339668	0.999974	-0.0437831	0.242352	-1.66784	0.000443414	-0.838621	0.0348049	ENSG00000119917.14	ENSG00000119917.13	3437
MX2	627.329	3.18567	5.39578e-11	-0.520063	0.0935095	0.00231921	0.999974	-0.011717	0.864349	-0.926455	0.0294526	-0.109696	0.292515	ENSG00000183486.13	ENSG00000183486.12	4600
IL7R	183.01	3.17196	2.97355e-24	-0.67666	0.0119724	0.00799291	0.999974	0.031876	0.738914	-1.04012	0.000227445	-0.955314	0.000685104	ENSG00000168685.15	ENSG00000168685.14	3575
HELZ2	592.769	3.15713	5.50987e-10	-2.10948	2.08056e-05	-0.0027174	0.999974	-0.0324883	0.434089	-1.72389	0.000587527	-1.06424	0.0185885	ENSG00000130589.16	ENSG00000130589.16	85441
BATF2	71.3275	3.11766	1.15963e-13	-1.41141	0.000136823	-0.0069187	0.999974	-0.0505803	0.368181	-0.783342	0.0243713	-0.503693	0.0743158	ENSG00000168062.10	ENSG00000168062.9	116071
DDX58	166.423	3.11234	1.87274e-31	-2.07049	1.18644e-16	-0.00712463	0.999974	-0.752079	0.00937788	-1.80194	7.06047e-13	-1.11967	8.24337e-06	ENSG00000107201.10	ENSG00000107201.9	23586
PAX5	4.32688	3.10838	NA	-0.125062	0.0410366	0.000276708	0.999974	-0.00737219	NA	-0.0771077	NA	-0.0385539	NA	ENSG00000196092.14	ENSG00000196092.12	5079
TIFAB	46.6271	3.09775	1.15392e-10	0.118601	0.679583	0.0100604	0.999974	0.00659799	0.960497	-0.0815968	0.71986	0.0480678	0.781329	ENSG00000255833.2	ENSG00000255833.1	497189
MCOLN2	45.0074	3.09212	6.48922e-11	-0.223972	0.380684	-0.00227109	0.999974	-0.0520842	0.407882	-0.10402	0.619203	0.0200405	0.918221	ENSG00000153898.13	ENSG00000153898.12	255231
CLEC4E	88.4739	2.99621	1.49615e-23	-0.844194	0.000550549	-0.00763265	0.999974	-0.010543	0.939307	-0.540675	0.0247986	-0.743473	0.00283344	ENSG00000166523.8	ENSG00000166523.7	26253
OAS3	1425.88	2.99384	2.53123e-17	-1.22437	0.000446667	0.00348883	0.999974	-0.0918704	0.122043	-1.46776	4.09826e-05	-0.119369	0.388939	ENSG00000111331.13	ENSG00000111331.12	4940
CXCL3	54.0273	2.92369	4.47232e-14	-0.66787	0.0239394	0.00100933	0.999974	-0.0140206	0.885061	-0.722578	0.0186481	-0.384561	0.105786	ENSG00000163734.4	ENSG00000163734.4	2921
IFITM3	242.472	2.89243	4.68516e-07	-1.14316	0.0183102	0.000989771	0.999974	-0.0163837	0.772032	-1.33891	0.0100082	-0.126651	0.15996	ENSG00000142089.16	ENSG00000142089.15	10410
EPOP	155.85	2.85036	8.17931e-34	-0.6483	0.00103533	-0.0156655	0.999974	-0.0946446	0.403658	-0.305461	0.125549	-0.251328	0.16555	ENSG00000273604.2	ENSG00000273604.1	100170841
GBP5	67.7073	2.85019	3.83651e-13	-0.755209	0.0214003	0.00843021	0.999974	0.036547	0.58536	-1.4204	9.11959e-05	-1.30599	0.000338057	ENSG00000154451.14	ENSG00000154451.14	115362
CLEC4D	11.7411	2.81547	0.000961103	-0.13952	0.439545	0.000243231	0.999974	-0.00867291	NA	-0.0942421	0.455729	-0.0376328	NA	ENSG00000166527.8	ENSG00000166527.7	338339
CXCL5	33.3966	2.76779	3.91475e-08	-1.60398	0.000270815	-0.00555851	0.999974	-0.0530743	NA	-0.830782	0.0332689	-0.17012	0.202505	ENSG00000163735.7	ENSG00000163735.6	6374
MMP25	35.6754	2.76044	1.8829e-11	-1.35373	8.23904e-05	-0.00547396	0.999974	-0.0283226	0.693203	-0.94395	0.00505974	-0.905142	0.00694534	ENSG00000008516.17	ENSG00000008516.16	64386
NCF1B	73.2062	2.74891	3.54438e-12	0.041468	0.909631	0.0150628	0.579248	0.0356199	0.645784	-0.386094	0.130794	-0.0691439	0.658974	ENSG00000182487.12	ENSG00000182487.12	NA
SOD2	9378.29	2.7346	1.20892e-30	-0.607294	0.01126	-0.0109399	0.999974	-0.125852	0.239533	-0.2536	0.243568	-0.0809943	0.635096	ENSG00000112096.18	ENSG00000112096.17	6648
CCL5	102.529	2.72554	1.16015e-18	-0.981811	0.000420076	0.00280086	0.999974	0.00389694	0.983306	-1.10394	0.000108718	-1.00077	0.000451416	ENSG00000271503.6	ENSG00000271503.5	6352
IRF7	203.794	2.64571	2.80629e-19	-1.45748	2.80422e-07	0.00123474	0.999974	-0.151075	0.137467	-1.51821	1.40596e-07	-0.645705	0.0181124	ENSG00000185507.21	ENSG00000185507.20	3665
NCF1	887.962	2.63134	4.01533e-76	-0.232194	0.14244	0.0450873	0.696345	0.143997	0.29897	-0.557148	8.09581e-05	-0.492638	0.000596684	ENSG00000158517.15	ENSG00000158517.13	653361
NCF1C	199.759	2.59293	2.9281e-20	-0.0607602	0.859105	0.0162138	0.999974	0.104241	0.258552	-0.459122	0.0614318	-0.435023	0.0635352	ENSG00000165178.9	ENSG00000165178.9	NA
IL15RA	73.9663	2.59253	6.00723e-15	-0.412743	0.110141	0.00784931	0.999974	0.0285415	0.758831	-0.799205	0.00592447	-0.674765	0.0167416	ENSG00000134470.21	ENSG00000134470.20	3601
CFB	23.3961	2.54272	0.000526145	-0.137982	0.43835	-0.00181182	0.999974	-0.00829548	NA	-0.0337764	0.829351	-0.0384547	0.695648	ENSG00000243649.9	ENSG00000243649.8	629
	84.0197	2.50811	3.16773e-13	-0.220118	0.388104	-0.00708363	0.999974	-0.0636686	0.420841	-0.0362125	0.898599	0.0212418	0.922615	ENSG00000242048.3	ENSG00000242048.3	644090
IFI44	159.64	2.49149	1.27454e-15	-1.28064	1.67244e-05	0.000897093	0.999974	-0.130239	0.120507	-1.32611	1.17047e-05	-0.314258	0.127647	ENSG00000137965.11	ENSG00000137965.10	10561
CCL3	1454.52	2.45521	7.53543e-50	-0.068691	0.80206	0.0351188	0.66582	0.0576766	0.660513	-0.406744	0.0176345	-0.178544	0.272376	ENSG00000277632.2	ENSG00000277632.1	6348
IL4I1	695.775	2.38643	1.1617e-41	-0.388482	0.0290029	0.00637481	0.999974	-0.0213883	0.900758	-0.487658	0.00597654	-0.272224	0.108173	ENSG00000104951.16	ENSG00000104951.15	259307
GPR35	52.0362	2.378	7.01874e-08	-0.175085	0.471939	0.00605637	0.999974	0.00416336	0.966602	-0.458394	0.0981976	-0.111797	0.398609	ENSG00000178623.12	ENSG00000178623.11	2859
TRAF1	215.611	2.33462	2.47389e-31	-1.36048	8.17011e-13	-0.00284156	0.999974	-0.0748722	0.509388	-1.31013	1.01015e-11	-1.05349	5.81183e-08	ENSG00000056558.11	ENSG00000056558.10	7185
JAK3	31.6859	2.29299	1.94729e-05	-0.93333	0.0261764	-0.00134078	0.999974	-0.00553039	NA	-0.646309	0.0647827	-0.495231	0.069756	ENSG00000105639.19	ENSG00000105639.18	3718
TNF	126.661	2.25943	4.21874e-14	-0.33121	0.184977	0.012131	0.999974	-0.0164746	0.889704	-0.837462	0.00279868	-0.138734	0.405108	ENSG00000232810.4	ENSG00000232810.3	7124
PLSCR1	271.647	2.25722	7.1219e-16	-1.0403	0.000115758	0.00265345	0.999974	-0.0825655	0.324406	-1.1286	3.98088e-05	-0.383369	0.0886885	ENSG00000188313.13	ENSG00000188313.12	5359
CHST2	118.639	2.25358	5.20251e-22	-0.618099	0.00266972	-0.00605765	0.999974	-0.160827	0.236756	-0.453511	0.0284576	-0.140314	0.430429	ENSG00000175040.6	ENSG00000175040.5	9435
CXCL1	27.4522	2.1879	0.0022047	-0.35845	0.108485	-0.00410651	0.999974	-0.0276039	NA	-0.053117	0.731063	-0.0222365	0.846029	ENSG00000163739.5	ENSG00000163739.4	2919
TNFRSF9	23.3639	2.17936	3.14444e-05	-0.875674	0.0286808	-9.55818e-05	0.999974	-0.00540144	NA	-0.825955	0.0379948	-0.542016	0.0720757	ENSG00000049249.8	ENSG00000049249.8	3604
SLAMF1	8.52134	2.12622	0.0217174	-0.0430272	0.817658	0.00261539	0.999974	0.0120945	NA	-0.0828402	0.352567	-0.0564075	NA	ENSG00000117090.15	ENSG00000117090.14	6504
SOCS3	77.655	2.12322	7.14043e-14	-0.227828	0.346514	0.00817698	0.999974	0.00546428	0.971884	-0.445035	0.0601898	-0.187495	0.301779	ENSG00000184557.4	ENSG00000184557.4	9021
	149.39	2.11053	0.0067147	-0.146119	0.290844	0.00428139	0.999974	0.0315677	0.0779953	-0.25603	0.00396281	-2.95704	0.000144473	ENSG00000257764.2	ENSG00000257764.2	NA
NFE2L3	64.5616	2.10764	2.12063e-10	-0.0429778	0.907194	-0.00511167	0.999974	-0.0366512	0.693203	0.0416768	0.887883	0.0642417	0.724371	ENSG00000050344.9	ENSG00000050344.8	9603
TNFRSF4	8.15324	2.09139	0.0393333	-0.196881	0.0343116	-0.000755698	0.999974	-0.00813722	NA	-0.0828335	0.13141	-0.05399	NA	ENSG00000186827.11	ENSG00000186827.10	7293
CKB	21.101	2.08923	0.00016814	-0.186559	0.414815	0.00132206	0.999974	0.00613963	NA	-0.162157	0.312836	-0.118502	0.305696	ENSG00000166165.13	ENSG00000166165.12	1152
TNFAIP3	700.904	2.06853	6.38599e-35	-0.310533	0.0798604	0.0170796	0.999974	-0.00653621	0.97148	-0.542516	0.00133894	-0.253153	0.131866	ENSG00000118503.15	ENSG00000118503.14	7128
PTGES	68.4065	2.06389	0.0214022	4.00885	1.67364e-21	0.00598363	0.999974	0.467175	0.0962112	3.73932	2.06126e-18	3.20258	1.89626e-13	ENSG00000148344.11	ENSG00000148344.10	9536
IRAK2	105.562	2.06089	2.19284e-14	-0.533354	0.0258734	-0.00227464	0.999974	-0.109628	0.275957	-0.413967	0.0748163	-0.0677171	0.715286	ENSG00000134070.5	ENSG00000134070.4	3656
IFIH1	350.219	2.05512	1.56463e-23	-1.06924	1.01369e-07	-0.00478577	0.999974	-0.059961	0.59399	-0.956501	2.95171e-06	-0.781376	0.000149954	ENSG00000115267.8	ENSG00000115267.6	64135
	60.6143	2.03003	0.000293544	-0.0647979	0.798845	0.00205028	0.999974	-0.0125107	0.853708	-0.0872341	0.577408	0.00214474	0.992113	ENSG00000285816.1	ENSG00000285816.1	NA
NFKBIA	1125.6	2.02486	8.97993e-34	0.146558	0.528635	0.0257831	0.999974	0.0576737	0.670473	-0.0879075	0.71252	0.00161794	0.9942	ENSG00000100906.10	ENSG00000100906.10	4792
TNFSF13B	212.409	1.98817	2.75471e-19	-0.576535	0.00652085	0.00154439	0.999974	-0.041996	0.702618	-0.603285	0.00489537	-0.296236	0.122963	ENSG00000102524.11	ENSG00000102524.11	10673
OAS1	707.069	1.98182	1.50129e-09	-0.243091	0.336924	0.00191281	0.999974	-0.0336765	0.664047	-0.251265	0.237971	-0.0294142	0.877928	ENSG00000089127.13	ENSG00000089127.12	4938
PARP14	1054.14	1.96433	4.04157e-12	-0.404266	0.113083	0.00286772	0.999974	-0.0425018	0.611539	-0.517719	0.0497972	-0.076066	0.653648	ENSG00000173193.15	ENSG00000173193.14	54625
IL1A	27.2966	1.9602	0.000751384	0.639435	0.0607489	0.00662811	0.999974	0.027612	NA	0.121239	0.503768	0.104482	0.416351	ENSG00000115008.6	ENSG00000115008.5	3552
CCL2	1771.35	1.92093	1.20499e-13	0.343184	0.154983	0.0116763	0.999974	0.0690781	0.434089	0.0530129	0.860489	0.0302552	0.890246	ENSG00000108691.9	ENSG00000108691.9	6347
SEMA4A	247.536	1.92052	1.94921e-11	-1.71439	1.00079e-09	-0.00796747	0.999974	-0.516072	0.0751201	-1.35256	1.97641e-06	-0.854553	0.00247448	ENSG00000196189.13	ENSG00000196189.12	64218
PLEKHG3	63.8077	1.91152	1.06069e-09	-0.691306	0.0119814	-0.000489054	0.999974	-0.0308755	0.733773	-0.622756	0.0233682	-0.297551	0.149594	ENSG00000126822.17	ENSG00000126822.16	26030
	7.00527	1.89199	0.0321873	-0.175145	0.229711	-0.00153838	0.999974	0.00284345	NA	-0.0610913	0.572829	-0.0855548	NA	ENSG00000266709.1	ENSG00000266709.1	NA
EHD1	628.118	1.88715	6.50192e-26	-0.225784	0.264758	0.0109793	0.999974	0.0409014	0.768167	-0.383216	0.0393587	-0.337072	0.0600464	ENSG00000110047.18	ENSG00000110047.17	10938
GBP1	504.831	1.88576	1.36064e-07	-1.52114	1.23242e-05	0.00127989	0.999974	-0.032216	0.662134	-1.60863	5.54229e-06	-1.05944	0.00257205	ENSG00000117228.10	ENSG00000117228.9	2633
SEMA4D	76.8362	1.86395	5.20566e-09	-0.283387	0.262978	0.00583096	0.999974	0.0210341	0.84384	-0.530349	0.0519099	-0.403004	0.0930791	ENSG00000187764.11	ENSG00000187764.11	10507
TRIM22	345.528	1.85833	1.53034e-12	-0.210956	0.395739	0.00671927	0.999974	-0.016077	0.902252	-0.429001	0.0752564	-0.0842295	0.625744	ENSG00000132274.16	ENSG00000132274.15	10346
ICAM1	2747.74	1.85723	1.92811e-18	0.263854	0.25712	0.016342	0.999974	0.0828306	0.432989	-0.0030548	0.993547	0.00596565	0.983426	ENSG00000090339.9	ENSG00000090339.8	3383
ZSWIM4	117.225	1.81232	5.41177e-09	-0.465115	0.0803917	-0.000933496	0.999974	-0.00391085	0.98287	-0.360904	0.137911	-0.339461	0.120386	ENSG00000132003.9	ENSG00000132003.9	65249
CD80	29.9943	1.78474	0.000107085	-1.09515	0.00641633	-0.00579893	0.999974	-0.0431715	NA	-0.257236	0.195605	-0.121191	0.351217	ENSG00000121594.12	ENSG00000121594.11	941
DDX60	125.317	1.78408	1.5959e-09	-0.580016	0.0292931	0.00132129	0.999974	-0.0904496	0.258552	-0.620986	0.0227351	-0.0548601	0.764323	ENSG00000137628.17	ENSG00000137628.16	55601
GMPR	127.758	1.77309	6.0006e-09	-0.850802	0.00311869	0.00344523	0.999974	-0.0260605	0.781853	-1.02953	0.000527814	-0.510825	0.0501055	ENSG00000137198.10	ENSG00000137198.9	2766
MT1H	45.3559	1.75944	0.000284074	-0.066233	0.824789	-0.0104426	0.999974	-0.0163169	0.801841	0.161925	0.371406	0.0154392	0.934928	ENSG00000205358.3	ENSG00000205358.3	4496
PSTPIP2	323.133	1.72511	3.43193e-19	0.172646	0.433635	0.00147846	0.999974	0.00207391	0.993429	0.1263	0.574024	0.12872	0.468128	ENSG00000152229.18	ENSG00000152229.18	9050
POU2F2	69.1696	1.71013	2.65901e-06	-0.703944	0.0247881	-0.00220278	0.999974	-0.0244571	0.765647	-0.474409	0.0879643	-0.22333	0.200128	ENSG00000028277.21	ENSG00000028277.21	5452
SP110	341.904	1.70598	2.1556e-16	-0.848866	3.21903e-05	0.00328337	0.999974	-0.0425344	0.718907	-0.926783	7.4038e-06	-0.614347	0.00314178	ENSG00000135899.17	ENSG00000135899.17	3431
CD274	292.559	1.69583	4.26485e-20	-0.394925	0.0317059	-0.000244779	0.999974	-0.115608	0.360436	-0.371322	0.0435783	-0.0825374	0.656933	ENSG00000120217.14	ENSG00000120217.13	29126
RELB	343.037	1.68753	5.65964e-16	-0.699028	0.000628466	-0.0164447	0.999974	-0.0747235	0.490659	-0.307479	0.132134	-0.319764	0.0933126	ENSG00000104856.14	ENSG00000104856.13	5971
IFI35	306.931	1.65577	1.74887e-10	-0.855982	0.000702693	0.0107559	0.999974	-0.0476854	0.610912	-1.23665	1.58645e-06	-0.446029	0.0559508	ENSG00000068079.7	ENSG00000068079.7	3430
CRIM1	344.761	1.64219	1.65136e-13	-0.221839	0.331334	-0.00823203	0.999974	-0.0295743	0.819103	-0.0682405	0.794847	-0.0760965	0.689543	ENSG00000150938.10	ENSG00000150938.9	51232
BCL3	411.467	1.62052	2.85097e-14	0.537874	0.00853135	0.00865968	0.999974	0.0397816	0.750939	0.325301	0.114284	0.29905	0.114169	ENSG00000069399.15	ENSG00000069399.14	602
HERC6	116.16	1.61076	2.65767e-09	-0.884829	0.0005723	-0.000433931	0.999974	-0.0807167	0.347037	-0.857108	0.00105678	-0.277692	0.160751	ENSG00000138642.14	ENSG00000138642.14	55008
IFIT5	99.8964	1.60886	8.35902e-10	-0.957101	0.000115107	-0.00572951	0.999974	-0.116825	0.236321	-0.734053	0.003478	-0.300273	0.13694	ENSG00000152778.9	ENSG00000152778.8	24138
RTP4	42.8385	1.56102	6.44926e-06	-0.247175	0.330944	0.00343247	0.999974	-0.0109782	0.951958	-0.384318	0.128881	-0.116657	0.46597	ENSG00000136514.3	ENSG00000136514.2	64108
PARP9	463.62	1.56049	1.99332e-11	-1.03657	5.96822e-06	-0.00674184	0.999974	-0.331761	0.112263	-0.844118	0.000293068	-0.345109	0.0946394	ENSG00000138496.16	ENSG00000138496.16	83666
	20.0368	1.55867	0.0122608	-0.0118795	0.968822	0.00153069	0.999974	-0.00146742	NA	-0.0486742	0.772676	-0.00218726	0.988232	ENSG00000268734.1	ENSG00000268734.1	NA
EIF2AK2	343.31	1.52832	2.79346e-11	-0.947392	2.53401e-05	0.00062552	0.999974	-0.111429	0.290065	-0.962769	2.66981e-05	-0.41307	0.052156	ENSG00000055332.18	ENSG00000055332.17	5610
TRIM5	123.144	1.50772	2.02152e-09	-0.522972	0.0268957	-0.000384949	0.999974	-0.0274516	0.810118	-0.483985	0.0395977	-0.263485	0.170987	ENSG00000132256.19	ENSG00000132256.18	85363
HSD11B1	51.3654	1.49837	8.16421e-05	-0.512042	0.0835042	0.00484151	0.999974	-0.000474733	0.995389	-0.878538	0.0117194	-0.356068	0.108937	ENSG00000117594.10	ENSG00000117594.9	3290
NT5C3A	69.5934	1.48049	1.88825e-08	-1.30967	2.5195e-07	-0.00531786	0.999974	-0.0406888	0.667683	-1.0826	2.29295e-05	-0.985449	0.000127239	ENSG00000122643.21	ENSG00000122643.19	51251
STAT1	1989.41	1.47007	1.77737e-09	-0.61347	0.0103894	-0.00142914	0.999974	-0.119582	0.250396	-0.529772	0.0268514	-0.0894588	0.605062	ENSG00000115415.19	ENSG00000115415.18	6772
FCAR	79.3801	1.45487	1.28968e-07	0.127285	0.643482	-0.000402487	0.999974	-0.0406987	0.716442	0.1062	0.658841	0.239822	0.207463	ENSG00000186431.19	ENSG00000186431.18	2204
NFKB2	875.787	1.44698	3.83403e-26	-0.588075	2.05821e-05	-0.0135241	0.999974	-0.122622	0.393137	-0.432119	0.00246112	-0.335725	0.0246636	ENSG00000077150.20	ENSG00000077150.18	4791
SAMD9L	324.448	1.43761	1.07482e-08	-0.999175	4.75675e-05	-0.00187116	0.999974	-0.0820244	0.371455	-0.936348	0.000184202	-0.459364	0.0441008	ENSG00000177409.12	ENSG00000177409.11	219285
CSRNP1	134.377	1.41805	1.08296e-07	-0.123949	0.655034	0.000659517	0.999974	-0.0126941	0.933253	-0.107493	0.650718	-0.04698	0.81371	ENSG00000144655.15	ENSG00000144655.14	64651
ARNTL2	82.0108	1.40113	5.86107e-09	-0.721738	0.00132486	-0.00701362	0.999974	-0.0576001	0.572732	-0.495653	0.0265969	-0.341723	0.0947406	ENSG00000029153.14	ENSG00000029153.14	56938
SAMD9	148.668	1.39491	8.48484e-07	-0.418358	0.0957648	-0.00544646	0.999974	-0.0651513	0.437597	-0.178476	0.409033	-0.0496518	0.790315	ENSG00000205413.8	ENSG00000205413.7	54809
TCF4	87.7226	1.38038	1.83741e-08	-0.170726	0.491464	0.00325881	0.999974	0.0356857	0.757635	-0.196814	0.357271	-0.281151	0.151157	ENSG00000196628.18	ENSG00000196628.16	6925
DHX58	208.987	1.37194	3.89001e-08	-0.780068	0.00122391	-0.00281535	0.999974	-0.0481179	0.620138	-0.706385	0.00398225	-0.393958	0.0740041	ENSG00000108771.13	ENSG00000108771.12	79132
CMKLR1	782.489	1.36459	2.01921e-11	0.0444069	0.889676	0.00623392	0.999974	-0.00905311	0.959551	-0.0268389	0.929753	0.0532389	0.791167	ENSG00000174600.14	ENSG00000174600.13	1240
MT2A	632.719	1.36094	1.4759e-17	-0.493473	0.0021734	-0.663847	0.000838953	-0.721242	2.00708e-05	0.121172	0.56851	0.153301	0.369218	ENSG00000125148.7	ENSG00000125148.6	4502
MSC	832.794	1.34641	7.81321e-12	-0.894089	4.43354e-06	-0.018594	0.999974	-0.150812	0.248619	-0.495803	0.0130697	-0.428822	0.0291063	ENSG00000178860.8	ENSG00000178860.8	9242
ZC3H12A	238.38	1.34638	2.95024e-09	-0.498364	0.0238629	0.00366986	0.999974	-0.00124016	0.995457	-0.585068	0.00871303	-0.456161	0.0348792	ENSG00000163874.11	ENSG00000163874.10	80149
HCAR3	27.1671	1.3453	0.00200543	-1.1485	0.00370864	-0.0111493	0.774482	-1.19009	NA	-0.108052	0.588457	0.00981992	0.963242	ENSG00000255398.3	ENSG00000255398.2	8843
IFI6	1931.59	1.34431	2.76295e-06	-0.519651	0.0491976	0.00221663	0.999974	-0.0381474	0.672293	-0.600395	0.0269123	-0.13906	0.401437	ENSG00000126709.15	ENSG00000126709.14	2537
PTGER2	155.518	1.33569	6.98538e-06	1.59422	6.79158e-11	0.0108474	0.999974	0.13272	0.242352	1.27268	4.00078e-07	1.06091	3.12406e-05	ENSG00000125384.7	ENSG00000125384.6	5732
CD40	832.907	1.33104	8.79477e-17	0.333127	0.0472886	0.0074036	0.999974	0.0461205	0.745963	0.223534	0.210583	0.170273	0.309981	ENSG00000101017.14	ENSG00000101017.13	958
MIR3142HG	48.0201	1.31572	0.000143991	-0.788254	0.0106614	-0.00650392	0.999974	-0.694879	0.0444597	-0.304255	0.190601	-0.00808658	0.972043	ENSG00000253522.6	ENSG00000253522.6	NA
MVB12B	48.3792	1.30742	0.000767454	-0.620912	0.0499055	-0.00124653	0.999974	-0.0061512	0.958554	-0.431704	0.111204	-0.376178	0.105025	ENSG00000196814.15	ENSG00000196814.14	89853
CYP27B1	218.196	1.29105	7.4244e-09	-0.147995	0.553885	0.00819955	0.999974	0.199152	0.205517	-0.327211	0.123868	-0.583205	0.00730436	ENSG00000111012.10	ENSG00000111012.9	1594
KYNU	1192.35	1.29088	3.80545e-20	-0.628623	9.0825e-06	-0.469294	0.0139448	-0.609793	7.29056e-05	-0.0889576	0.686263	-0.00254546	0.991935	ENSG00000115919.15	ENSG00000115919.14	8942
PML	651.327	1.28922	3.76579e-10	-0.770568	0.000154229	0.00160785	0.999974	-0.0214345	0.883968	-0.80315	9.73532e-05	-0.646231	0.00199761	ENSG00000140464.20	ENSG00000140464.19	5371
RNF144B	349.249	1.28776	3.90843e-10	-0.0739149	0.817579	0.00299292	0.999974	-0.0303556	0.82549	-0.0918086	0.717728	0.0147037	0.954421	ENSG00000137393.9	ENSG00000137393.9	255488
PTX3	40.8283	1.28718	0.000112774	-2.18736	1.7308e-10	-0.00380966	0.999974	-0.0385913	0.541855	-1.90098	2.26123e-08	-1.63748	1.12181e-06	ENSG00000163661.4	ENSG00000163661.3	5806
MB21D2	51.2992	1.26972	0.000668588	0.10739	0.711075	0.00682993	0.999974	-0.00389102	0.975831	-0.032786	0.900527	0.0745102	0.645929	ENSG00000180611.7	ENSG00000180611.6	151963
IGF2BP3	31.0675	1.26119	0.00503489	0.118383	0.656498	0.00400954	0.999974	0.0367046	NA	0.0102691	0.969953	-0.0320092	0.845916	ENSG00000136231.14	ENSG00000136231.13	10643
C1RL	87.7207	1.25081	0.000483945	1.66132	1.39458e-09	0.0119664	0.999974	0.0547537	0.563844	1.24368	1.19824e-05	1.28868	6.46278e-06	ENSG00000139178.11	ENSG00000139178.10	51279
ASPHD2	20.2323	1.24835	0.0293506	0.205282	0.363772	0.00410592	0.999974	0.0183613	NA	0.0363451	0.858075	0.0375043	0.783374	ENSG00000128203.7	ENSG00000128203.6	57168
MT1G	106.461	1.24648	0.000288358	-0.267352	0.303097	-0.909658	0.042323	-0.708309	0.0384959	0.288909	0.205037	0.131843	0.394916	ENSG00000125144.13	ENSG00000125144.13	4495
SLC9A9	114.522	1.24531	8.3248e-05	0.216287	0.391849	-0.00579508	0.999974	-0.0317131	0.747089	0.383808	0.118913	0.38241	0.0985975	ENSG00000181804.15	ENSG00000181804.14	285195
AMPD3	1133.31	1.24122	4.75558e-20	-0.500631	0.000309806	-0.0189784	0.999974	-0.275395	0.0661721	-0.307585	0.0395546	-0.112174	0.484283	ENSG00000133805.15	ENSG00000133805.15	272
IRF9	384.168	1.23986	4.41321e-08	-0.389731	0.0774276	-0.00360958	0.999974	-0.0489601	0.653787	-0.263318	0.215772	-0.114017	0.509879	ENSG00000213928.9	ENSG00000213928.8	10379
PLCL1	70.2679	1.23177	1.10257e-05	-1.3005	1.69292e-06	-0.0152805	0.949966	-0.739863	0.0174415	-0.618114	0.0181396	-0.230095	0.224651	ENSG00000115896.16	ENSG00000115896.15	5334
TNIP1	2065.51	1.2291	4.38569e-14	-0.0675166	0.808331	0.00236025	0.999974	-0.00952015	0.961996	-0.0820507	0.740621	-0.0317488	0.889231	ENSG00000145901.15	ENSG00000145901.15	10318
CXCL2	35.8886	1.22561	0.00316341	-0.586212	0.0660174	-0.00241074	0.999974	-0.03929	0.51181	-0.24278	0.231256	-0.0687602	0.632712	ENSG00000081041.9	ENSG00000081041.8	2920
	182.518	1.19419	3.41891e-06	-0.488682	0.041156	-0.00713614	0.999974	-0.0337737	0.748224	-0.215626	0.319585	-0.190883	0.286335	ENSG00000255508.7	ENSG00000255508.7	NA
ABTB2	54.1282	1.17679	0.000224963	0.0231719	0.951127	0.547431	0.318499	0.1233	0.169973	-0.542698	0.0490437	-0.316793	0.138131	ENSG00000166016.6	ENSG00000166016.5	25841
GPR84	144.977	1.17422	3.3837e-05	-0.0295154	0.936012	0.00463078	0.999974	-0.0358225	0.714708	-0.0989542	0.68255	0.0675866	0.710112	ENSG00000139572.4	ENSG00000139572.3	53831
MT1X	91.9413	1.17225	1.04936e-05	-0.235273	0.327806	-0.0227097	0.561311	-0.109139	0.273459	0.109686	0.653451	0.0425815	0.842479	ENSG00000187193.9	ENSG00000187193.8	4501
JAG1	182.58	1.16833	0.00010625	-0.781521	0.00559783	-0.00947662	0.999974	-0.403115	0.111474	-0.339618	0.151091	-0.0601044	0.732565	ENSG00000101384.12	ENSG00000101384.12	182
FFAR2	17.0407	1.16761	0.0271413	-0.652111	0.0727648	-0.00380594	0.999974	0.00347465	NA	-0.113509	0.458617	-0.633103	NA	ENSG00000126262.4	ENSG00000126262.4	2867
TAP1	1395.44	1.16254	2.47345e-29	-0.677342	6.9896e-11	0.00993232	0.999974	-0.0778337	0.570075	-0.751518	6.45326e-13	-0.527758	8.47928e-07	ENSG00000168394.11	ENSG00000168394.11	6890
PLEKHM3	343.352	1.16019	1.31312e-11	0.0441089	0.891022	-0.011906	0.999974	-0.188045	0.225121	0.151543	0.466142	0.31072	0.06344	ENSG00000178385.15	ENSG00000178385.14	389072
MMP14	3471.49	1.15318	1.15151e-20	-0.376661	0.00417741	-0.0121427	0.999974	-0.0675044	0.63293	-0.264651	0.059401	-0.206917	0.136052	ENSG00000157227.13	ENSG00000157227.12	4323
NAMPT	215.613	1.15229	4.89358e-13	-1.12126	7.37742e-13	-0.0189629	0.999974	-0.661882	0.000183874	-0.861137	4.75008e-08	-0.345173	0.03056	ENSG00000105835.12	ENSG00000105835.11	10135
ADM	142.928	1.14942	0.00055396	0.42502	0.109265	0.0109891	0.999974	0.0388119	0.646777	0.0504619	0.846876	0.084728	0.601232	ENSG00000148926.10	ENSG00000148926.9	133
NFKB1	672.864	1.14822	5.14525e-22	-0.382077	0.00185294	-0.0151617	0.999974	-0.125378	0.345071	-0.255618	0.0538581	-0.154575	0.267115	ENSG00000109320.13	ENSG00000109320.11	4790
RNF213	1997.17	1.13936	5.81114e-13	-0.66871	2.68467e-05	-0.0127416	0.999974	-0.314755	0.0719242	-0.481669	0.00344793	-0.193039	0.235638	ENSG00000173821.19	ENSG00000173821.19	57674
SLC7A11	695.034	1.13737	0.00036401	-0.408231	0.122237	-0.0142214	0.948479	-0.737448	0.0286111	0.00763501	0.981018	0.0907207	0.572804	ENSG00000151012.13	ENSG00000151012.13	23657
FZD7	48.1521	1.12952	0.00378601	-0.0834057	0.779106	-0.00263795	0.999974	-0.0146743	0.882295	-0.00466417	0.985806	-0.00771919	0.971243	ENSG00000155760.2	ENSG00000155760.2	8324
VILL	34.1637	1.12408	0.00541519	-0.32117	0.227041	-0.00602504	0.999974	-0.038086	NA	-0.0551599	0.810313	-0.0297722	0.866891	ENSG00000136059.14	ENSG00000136059.14	50853
PSMB9	282.137	1.11512	3.05381e-10	-0.223221	0.260283	0.017628	0.999974	0.0715876	0.570756	-0.467649	0.00884683	-0.426081	0.0160469	ENSG00000240065.8	ENSG00000240065.7	5698
NFKBIZ	87.7302	1.11226	0.000243286	0.253252	0.308275	0.00839275	0.999974	0.0089536	0.949513	0.0366598	0.898399	0.130392	0.445823	ENSG00000144802.11	ENSG00000144802.11	64332
SSPN	27.3372	1.10581	0.0190949	0.365779	0.178704	0.00820195	0.999974	0.0641643	NA	0.0260083	0.918036	-0.0199244	0.903486	ENSG00000123096.11	ENSG00000123096.11	8082
ATF5	1018.43	1.10557	1.96341e-13	-0.423503	0.0074297	0.0108373	0.999974	-0.0223576	0.902546	-0.547948	0.000414955	-0.330393	0.0379428	ENSG00000169136.11	ENSG00000169136.10	22809
CBX6	825.334	1.10262	4.95636e-15	0.0879098	0.700169	0.0157196	0.999974	0.151229	0.279909	-0.036147	0.893316	-0.112383	0.493647	ENSG00000183741.12	ENSG00000183741.11	23466
LILRB1	700.599	1.09466	7.96054e-09	1.65768	2.87485e-21	0.726569	0.00139706	1.05881	1.38657e-08	0.820148	6.45923e-06	0.477214	0.00981721	ENSG00000104972.15	ENSG00000104972.15	10859
SH3PXD2B	332.956	1.08588	2.24914e-05	-1.12336	6.14522e-06	-0.0153158	0.999974	-0.671049	0.0164368	-0.555717	0.0236882	-0.166405	0.342059	ENSG00000174705.13	ENSG00000174705.12	285590
BID	857.631	1.07538	5.53132e-20	-0.181567	0.20627	-0.0204508	0.999974	-0.0899442	0.511293	-0.057056	0.820425	-0.0292417	0.889231	ENSG00000015475.18	ENSG00000015475.18	637
APOL6	551.635	1.06956	1.63295e-09	-0.582683	0.000999118	-5.00003e-05	0.999974	-0.0464588	0.72149	-0.562585	0.00174639	-0.37639	0.0347248	ENSG00000221963.6	ENSG00000221963.5	80830
PNRC1	427.638	1.05435	4.17672e-09	0.0968823	0.707536	0.00418941	0.999974	-0.0202492	0.908701	0.0408917	0.885506	0.120165	0.491272	ENSG00000146278.11	ENSG00000146278.10	10957
HIVEP2	186.323	1.04491	7.95965e-06	1.50412	6.23122e-15	0.0187877	0.999974	0.195908	0.21224	1.17029	3.87242e-09	1.08007	8.16645e-08	ENSG00000010818.10	ENSG00000010818.9	3097
PNPT1	124.163	1.04347	1.97685e-05	-0.987792	2.75414e-05	-0.00345335	0.999974	-0.0395359	0.705177	-0.881633	0.000273817	-0.705178	0.00311719	ENSG00000138035.15	ENSG00000138035.14	87178
ADAMDEC1	280.802	1.0425	6.36079e-08	0.00475597	0.990219	-0.00916349	0.999974	-0.0188483	0.909369	0.0980017	0.685927	0.0423058	0.845612	ENSG00000134028.14	ENSG00000134028.14	27299
CGAS	77.3556	1.03446	0.000316099	0.0334666	0.926552	0.00307628	0.999974	0.0201441	0.871467	-0.00671985	0.97943	-0.0262228	0.904864	ENSG00000164430.16	ENSG00000164430.15	115004
C1S	39.9179	1.03189	0.0372748	0.360516	0.173015	0.00263482	0.999974	0.00655485	0.939602	0.124786	0.437291	0.117368	0.301978	ENSG00000182326.15	ENSG00000182326.14	716
AKR1C1	19.4981	1.0272	0.0522668	0.0137053	0.967461	0.00429543	0.999974	0.0136665	NA	-0.0789202	0.62006	-0.031457	0.800611	ENSG00000187134.14	ENSG00000187134.13	1645
IRF1	533.223	1.02719	1.06069e-09	0.0245964	0.945723	0.0116108	0.999974	0.215395	0.180627	-0.0830059	0.732898	-0.242344	0.147717	ENSG00000125347.14	ENSG00000125347.13	3659
TECRP1	37.4783	1.02357	0.0291728	0.0712271	0.782813	0.00796868	0.999974	0.0331536	0.524024	-0.0919071	0.59737	-0.0528703	0.680784	ENSG00000235043.3	ENSG00000235043.3	NA
RNF19B	323.748	1.00196	1.67656e-07	-0.417185	0.0282779	-0.00572408	0.999974	-0.0899883	0.443522	-0.282735	0.145945	-0.110654	0.538639	ENSG00000116514.16	ENSG00000116514.16	127544
MLLT6	914.329	0.99549	1.9389e-13	-0.400003	0.00438815	-0.0439814	0.785478	-0.285928	0.0605566	-0.0995517	0.627879	-0.0431279	0.832025	ENSG00000275023.5	ENSG00000275023.4	4302
GRAMD1A	683.604	0.993764	1.74807e-10	-0.324918	0.0485505	0.00236623	0.999974	-0.0110607	0.954301	-0.337927	0.0382598	-0.258542	0.106336	ENSG00000089351.14	ENSG00000089351.14	57655
DTX3L	654.301	0.993323	1.71856e-11	-0.839644	8.08727e-09	-0.0173949	0.999974	-0.421305	0.0111806	-0.62973	2.32611e-05	-0.290111	0.0568753	ENSG00000163840.10	ENSG00000163840.9	151636
OPTN	683.125	0.992442	9.13839e-11	-0.818987	6.12704e-08	-0.0194582	0.999974	-0.243217	0.131867	-0.572664	0.000234258	-0.410908	0.00916541	ENSG00000123240.17	ENSG00000123240.16	10133
AMZ1	380.445	0.991194	1.77074e-05	-1.58684	2.60091e-12	-0.628529	0.083268	-0.868429	0.000849061	-0.756793	0.000808572	-0.51848	0.0184669	ENSG00000174945.13	ENSG00000174945.13	155185
LAP3	2034.32	0.990243	8.92122e-15	-0.356349	0.00877115	0.00884456	0.999974	-0.0218187	0.912499	-0.424812	0.00159739	-0.287832	0.040055	ENSG00000002549.12	ENSG00000002549.12	51056
TMEM229B	42.7016	0.984141	0.00667701	0.000564001	0.998545	0.010645	0.999974	0.0354984	0.647234	-0.235403	0.270734	-0.0983422	0.512157	ENSG00000198133.8	ENSG00000198133.8	161145
CSF2RB	673.174	0.975162	9.95108e-10	-0.74431	2.31879e-06	-0.0148665	0.999974	-0.0625936	0.643028	-0.531572	0.00105951	-0.539273	0.000964512	ENSG00000100368.14	ENSG00000100368.13	1439
TOR3A	635.344	0.969361	4.18042e-19	-0.218177	0.0817006	-0.0121042	0.999974	-0.0169933	0.934268	-0.136936	0.356073	-0.167921	0.184926	ENSG00000186283.14	ENSG00000186283.13	64222
DENND5A	856.9	0.968364	3.91661e-12	0.134751	0.483434	-0.0189497	0.999974	-0.0229501	0.888457	0.281159	0.0613448	0.169699	0.267072	ENSG00000184014.8	ENSG00000184014.7	23258
APOL1	262.403	0.964489	1.5865e-06	-0.0119453	0.975741	0.0131827	0.999974	0.0292082	0.84267	-0.159223	0.459197	-0.0702165	0.715976	ENSG00000100342.20	ENSG00000100342.20	8542
STAT2	1201.73	0.95992	2.64244e-09	-0.233532	0.195521	0.00613948	0.999974	-0.0422608	0.762656	-0.3036	0.0744557	-0.0933089	0.595441	ENSG00000170581.14	ENSG00000170581.13	6773
IKBKE	802.397	0.959435	1.8929e-17	0.120549	0.461097	0.00765838	0.999974	0.0553839	0.712693	0.0671122	0.749779	0.020797	0.919209	ENSG00000263528.8	ENSG00000263528.7	9641
	129.528	0.954092	4.6353e-06	-0.630884	0.00163873	-0.0409261	0.188666	-0.155962	0.249994	-0.0647194	0.810806	-0.165082	0.349776	ENSG00000277969.1	ENSG00000277969.1	NA
H2AC18	162.122	0.951061	0.00175468	-0.178324	0.489619	0.00157816	0.999974	-0.00909157	0.945398	-0.17378	0.414859	-0.080319	0.631642	ENSG00000203812.2	ENSG00000203812.2	8337
AKT3	128.838	0.950716	4.2867e-05	0.0534816	0.875102	-0.00870727	0.999974	-0.0305951	0.808188	0.157998	0.472436	0.11319	0.525994	ENSG00000117020.18	ENSG00000117020.16	10000
PARP10	696.678	0.949902	3.72945e-09	-0.467468	0.00435473	0.00796824	0.999974	-0.0522985	0.700173	-0.575364	0.000477338	-0.269911	0.10066	ENSG00000178685.14	ENSG00000178685.13	84875
PPM1K	100.366	0.949174	0.000501062	-0.0569693	0.868458	0.00327935	0.999974	0.00547429	0.970346	-0.0926394	0.710452	-0.0505191	0.79935	ENSG00000163644.15	ENSG00000163644.14	152926
FBXO6	254.945	0.94074	4.13367e-07	-1.09053	1.74077e-09	-0.00440288	0.999974	-0.145971	0.270056	-1.01202	3.72209e-08	-0.688976	0.000218551	ENSG00000116663.11	ENSG00000116663.10	26270
SRXN1	2065.75	0.919296	6.36262e-13	-0.243626	0.102972	-0.0162639	0.999974	-0.170124	0.232579	-0.108602	0.591786	-0.00547066	0.98782	ENSG00000271303.1	ENSG00000271303.1	140809
LY75	393.284	0.918612	0.00103671	1.60165	1.93509e-10	0.00672632	0.999974	0.0349329	0.743618	1.39952	4.86761e-08	1.35684	1.62019e-07	ENSG00000054219.11	ENSG00000054219.10	4065
MYC	137.263	0.910708	3.14455e-05	-0.994844	2.76329e-06	0.0039367	0.999974	-0.0140459	0.925684	-1.09676	3.72276e-07	-0.900043	3.12406e-05	ENSG00000136997.19	ENSG00000136997.17	4609
ST3GAL4	164.777	0.909516	5.73881e-06	-0.884424	5.25818e-06	-0.0102948	0.999974	-0.242218	0.162974	-0.662853	0.000754349	-0.362483	0.0568753	ENSG00000110080.18	ENSG00000110080.18	6484
MARCKS	838.398	0.907689	0.0130135	-0.916062	0.0075795	-0.000265073	0.999974	-0.0176532	0.84484	-0.900301	0.0101943	-0.544432	0.0615313	ENSG00000277443.3	ENSG00000277443.2	4082
PRKAR2B	39.979	0.899808	0.0144767	0.0817945	0.792023	0.00219932	0.999974	0.0188116	0.848525	0.0222608	0.936486	-0.0024268	0.992319	ENSG00000005249.13	ENSG00000005249.12	5577
SLCO3A1	341.279	0.899384	1.4217e-07	-0.316955	0.0750905	-0.0107252	0.999974	-0.0470036	0.7299	-0.151965	0.450089	-0.139266	0.413635	ENSG00000176463.14	ENSG00000176463.13	28232
TAGAP	136.101	0.890625	3.08723e-05	-1.09527	1.34975e-07	-0.0091288	0.999974	-0.116515	0.29897	-0.857293	4.46463e-05	-0.638659	0.00233737	ENSG00000164691.17	ENSG00000164691.17	117289
TRIM16	109.953	0.882286	0.00083426	-0.615274	0.0129832	-0.0086902	0.999974	-0.0386391	0.701409	-0.272468	0.222184	-0.25701	0.181868	ENSG00000221926.12	ENSG00000221926.12	10626
IFNGR2	1550.25	0.879234	3.95037e-16	-0.287705	0.0150927	-0.0212577	0.999974	-0.116874	0.363262	-0.151418	0.297353	-0.0931384	0.523516	ENSG00000159128.14	ENSG00000159128.14	3460
NFKBIE	978.23	0.877812	9.82776e-15	-0.0768974	0.711075	0.00760687	0.999974	-0.0101569	0.982139	-0.112774	0.530727	-0.0549124	0.757038	ENSG00000146232.17	ENSG00000146232.16	4794
NMT2	206.289	0.87253	7.79553e-07	-0.59423	0.000559512	-0.0226578	0.999974	-0.16714	0.249225	-0.250675	0.173611	-0.199242	0.241365	ENSG00000152465.18	ENSG00000152465.17	9397
C15orf48	1407.5	0.869702	3.18879e-09	0.107678	0.633611	0.00202138	0.999974	0.0172242	0.943594	0.0800069	0.74724	0.0589453	0.764718	ENSG00000166920.12	ENSG00000166920.12	84419
TYMP	2944.15	0.863332	3.88278e-05	-0.911367	8.7057e-06	-0.00593764	0.999974	-0.164637	0.207972	-0.721912	0.000519291	-0.383161	0.0539937	ENSG00000025708.14	ENSG00000025708.13	1890
SIGLEC1	1168.02	0.854667	0.0537717	-0.310639	0.195792	0.0025439	0.999974	-0.0310218	0.507897	-0.646309	0.0636798	-0.0212992	0.88277	ENSG00000088827.12	ENSG00000088827.12	6614
NFE2L2	1377.08	0.851586	3.71847e-23	-0.174338	0.0941304	-0.0520425	0.999974	-0.319349	0.000882685	-0.0204311	0.920062	0.141435	0.196326	ENSG00000116044.16	ENSG00000116044.15	4780
SLC25A28	135.336	0.849436	4.22505e-05	-0.356014	0.0778021	0.00535417	0.999974	0.0683875	0.543635	-0.45248	0.0247832	-0.636721	0.00175162	ENSG00000155287.11	ENSG00000155287.10	81894
TMEM132A	114.478	0.847931	0.000138531	0.00203772	0.995604	0.00619746	0.999974	0.0489974	0.676503	-0.0686688	0.794922	-0.11754	0.561645	ENSG00000006118.14	ENSG00000006118.14	54972
UBE2L6	883.644	0.843982	1.64715e-10	-0.427478	0.00158376	0.0191425	0.999974	-0.03589	0.8387	-0.596593	6.74181e-06	-0.321275	0.0215123	ENSG00000156587.16	ENSG00000156587.15	9246
GPR132	63.1719	0.843069	0.00250353	0.0538594	0.875102	0.0132085	0.999974	0.0804836	0.378359	-0.145596	0.51539	-0.138097	0.424546	ENSG00000183484.12	ENSG00000183484.11	29933
	58.6036	0.827958	0.00917092	-0.505935	0.0664007	-0.0122	0.999974	-0.00461935	0.962137	-0.059031	0.818264	-0.334658	0.123468	ENSG00000256029.6	ENSG00000256029.6	NA
DAPP1	146.394	0.812592	0.000263006	-0.0343135	0.920442	0.00363461	0.999974	0.00814306	0.960497	-0.0708171	0.784666	-0.044582	0.836093	ENSG00000070190.13	ENSG00000070190.12	27071
ENPP2	30.7517	0.807475	0.0553961	0.111584	0.67403	0.00433341	0.999974	0.0205923	NA	-0.00255584	0.992488	-3.6127e-05	0.999622	ENSG00000136960.12	ENSG00000136960.12	5168
SHFL	264.794	0.803348	4.78569e-06	-0.537814	0.0019082	-0.00182951	0.999974	-0.0800343	0.521253	-0.491883	0.00530566	-0.247823	0.144052	ENSG00000130813.18	ENSG00000130813.17	55337
TJP2	252.225	0.802349	1.03096e-07	-0.205711	0.237758	0.00354379	0.999974	-0.0488713	0.746749	-0.227987	0.170819	-0.0750456	0.674342	ENSG00000119139.20	ENSG00000119139.19	9414
SLC12A5-AS1	92.3598	0.8014	0.00161317	-0.660993	0.00558219	-0.00347954	0.999974	-0.0248042	0.831586	-0.515011	0.0287484	-0.428795	0.0564928	ENSG00000204044.6	ENSG00000204044.6	NA
NINJ1	1459.48	0.798102	3.43466e-09	-0.0611332	0.792987	0.0053902	0.999974	0.0039215	0.989113	-0.0905388	0.657953	-0.0559118	0.754925	ENSG00000131669.10	ENSG00000131669.9	4814
TNIK	514.304	0.796553	0.000415709	-0.518035	0.0177999	-0.0132988	0.999974	-0.133462	0.253812	-0.163458	0.456148	-0.0764799	0.685811	ENSG00000154310.17	ENSG00000154310.16	23043
ACVR2A	41.3561	0.795948	0.0169364	-0.41288	0.125501	-0.0031914	0.999974	-0.0357379	0.653787	-0.191425	0.36061	-0.0796291	0.61956	ENSG00000121989.15	ENSG00000121989.14	92
FPR1	53.6516	0.795255	0.0345215	-0.790197	0.0226725	-0.00676824	0.999974	-0.0508499	0.35806	-0.162461	0.391108	-0.0767554	0.593787	ENSG00000171051.8	ENSG00000171051.8	2357
ACSL1	3519.76	0.794715	4.98404e-09	-0.0373305	0.89331	0.013883	0.999974	0.000338563	0.981911	-0.129227	0.486951	-0.0207217	0.925607	ENSG00000151726.14	ENSG00000151726.13	2180
SQSTM1	10338.5	0.792677	9.11145e-20	-0.171811	0.108841	-0.0899404	0.941491	-0.196515	0.0683165	0.00401909	0.993452	0.0460278	0.783374	ENSG00000161011.20	ENSG00000161011.19	8878
TNFSF15	85.5252	0.789112	0.00527095	-0.742697	0.00486489	-0.0198351	0.659884	-0.743511	0.0132088	-0.096542	0.68876	0.0080552	0.977677	ENSG00000181634.8	ENSG00000181634.7	9966
SCARF1	104.632	0.781439	0.00100597	-0.083518	0.779106	0.00898532	0.999974	0.035329	0.758863	-0.213322	0.31683	-0.161311	0.359781	ENSG00000074660.16	ENSG00000074660.15	8578
FUT4	306.566	0.778617	6.98538e-06	-0.195498	0.320459	-0.000355041	0.999974	0.00884283	0.964072	-0.169573	0.384272	-0.187101	0.260305	ENSG00000196371.3	ENSG00000196371.3	2526
RHBDF2	1424.98	0.776907	2.41558e-10	-0.402278	0.00144501	-0.00486819	0.999974	-0.167188	0.226055	-0.301927	0.0222716	-0.131015	0.37047	ENSG00000129667.12	ENSG00000129667.12	79651
TLR2	202.074	0.768595	0.000126532	-0.930645	1.44038e-06	-0.015128	0.999974	-0.169396	0.225048	-0.603796	0.00210802	-0.455552	0.0178014	ENSG00000137462.8	ENSG00000137462.7	7097
GADD45B	111.704	0.766461	0.0105775	-0.269857	0.284674	0.00329825	0.999974	0.0492999	0.547467	-0.353157	0.142006	-0.676663	0.0165612	ENSG00000099860.9	ENSG00000099860.8	4616
TDRD7	194.858	0.765598	4.10093e-05	-0.446146	0.0148782	-0.00972491	0.999974	-0.0816944	0.501616	-0.256968	0.174777	-0.151525	0.379447	ENSG00000196116.8	ENSG00000196116.7	23424
PDCD1LG2	100.215	0.764633	0.000423804	-0.593474	0.00403703	-0.0157947	0.999974	-0.0758045	0.488376	-0.2197	0.286261	-0.215095	0.224412	ENSG00000197646.8	ENSG00000197646.7	80380
STX11	625.384	0.762932	3.41891e-06	0.523327	0.00103918	0.0250216	0.999974	0.178374	0.244027	0.217351	0.225357	0.16734	0.310971	ENSG00000135604.10	ENSG00000135604.9	8676
ZBTB46	109.19	0.757836	0.00104704	-0.243018	0.284158	-0.00398321	0.999974	-0.0188981	0.897752	-0.134765	0.553834	-0.114519	0.512183	ENSG00000130584.11	ENSG00000130584.10	140685
NADK	2225.04	0.757499	1.78329e-13	0.412174	7.08184e-05	0.0256357	0.999974	0.0915833	0.460101	0.270383	0.0155951	0.239531	0.0333497	ENSG00000008130.15	ENSG00000008130.15	65220
PANX2	21.5978	0.756613	0.0776772	0.077531	0.78218	0.00168359	0.999974	0.00536383	NA	0.020224	0.933073	0.0255965	0.874713	ENSG00000073150.14	ENSG00000073150.13	56666
CFP	93.3012	0.755451	0.0145264	1.43279	3.90312e-08	0.49772	0.267207	0.700876	0.0128612	0.618962	0.0198521	0.421772	0.0769809	ENSG00000126759.13	ENSG00000126759.13	5199
ZMIZ2	778.158	0.753076	1.47671e-08	-0.37165	0.00697762	-0.0102122	0.999974	-0.0639298	0.64444	-0.262894	0.0740555	-0.197846	0.169954	ENSG00000122515.15	ENSG00000122515.14	83637
BST2	672.041	0.751311	2.35022e-06	-0.232606	0.192462	0.00372461	0.999974	-0.0210368	0.907756	-0.265279	0.120787	-0.142119	0.388918	ENSG00000130303.13	ENSG00000130303.12	684
CNP	814.954	0.750582	1.38267e-07	-0.353812	0.0173238	0.0101754	0.999974	0.00755451	0.961996	-0.519044	0.000318244	-0.365407	0.0130227	ENSG00000173786.17	ENSG00000173786.16	1267
MSC-AS1	132.829	0.747177	0.0014081	-0.259919	0.256867	-0.00949785	0.999974	-0.0334842	0.768436	-0.0705209	0.804559	-0.0802733	0.665594	ENSG00000235531.11	ENSG00000235531.9	NA
NCK2	206.131	0.745627	3.54332e-06	-0.441208	0.0056021	-0.0134177	0.999974	-0.0548538	0.689407	-0.252643	0.135316	-0.246372	0.12161	ENSG00000071051.14	ENSG00000071051.13	8440
HCK	3468.36	0.743471	3.48977e-16	-0.126864	0.32219	-0.0338978	0.999974	-0.097631	0.437036	-0.00209277	0.993682	0.00618988	0.977956	ENSG00000101336.14	ENSG00000101336.13	3055
BISPR	71.1121	0.741973	0.0121534	-0.142733	0.602365	0.00341606	0.999974	-0.025892	0.799041	-0.183655	0.392049	-0.0196474	0.928652	ENSG00000282851.2	ENSG00000282851.2	NA
B4GALT1	1997.17	0.741944	1.38505e-10	0.33384	0.00618534	0.00306932	0.999974	-0.024135	0.916519	0.300461	0.0185175	0.366891	0.00228003	ENSG00000086062.12	ENSG00000086062.12	2683
IRAK3	235.815	0.735803	6.67222e-05	0.321528	0.0727648	-0.00787522	0.999974	-0.141304	0.299069	0.429517	0.013342	0.637026	0.000180696	ENSG00000090376.11	ENSG00000090376.10	11213
IER3	258.855	0.734746	0.0012388	-0.192193	0.414156	-0.00650167	0.999974	-0.0731015	0.488412	-0.0669205	0.801347	0.0148202	0.95355	ENSG00000137331.12	ENSG00000137331.11	8870
SLAMF7	2659.47	0.734577	5.77641e-07	-0.479351	0.00128438	-0.033036	0.999974	-0.343411	0.0366493	-0.193588	0.284717	-0.0620824	0.779873	ENSG00000026751.17	ENSG00000026751.16	57823
JUP	487.198	0.732652	0.00122288	-0.682451	0.00155782	-0.000824565	0.999974	-0.0294888	0.812452	-0.649343	0.00317278	-0.469997	0.0253819	ENSG00000173801.17	ENSG00000173801.16	3728
ALAS1	5256.49	0.732375	1.98288e-14	0.369535	0.000196633	-0.0063454	0.999974	-0.0349696	0.844022	0.373041	0.000221801	0.425904	1.6398e-05	ENSG00000023330.15	ENSG00000023330.14	211
APOBEC3G	165.253	0.728105	0.00513594	0.112481	0.691325	0.00821244	0.999974	0.0364048	0.74219	-0.0206911	0.946983	-0.00941264	0.970065	ENSG00000239713.9	ENSG00000239713.8	60489
PLK3	512.047	0.725636	1.51941e-07	0.359616	0.00957139	-0.000112212	0.999974	0.00811978	0.96419	0.353181	0.0122023	0.315837	0.0241202	ENSG00000173846.13	ENSG00000173846.12	1263
TOR1B	354.064	0.715822	0.000114157	-0.697826	0.000102731	-0.00689293	0.999974	-0.0451951	0.727035	-0.562911	0.00223261	-0.498116	0.00665173	ENSG00000136816.16	ENSG00000136816.15	27348
N4BP2L1	63.2689	0.715713	0.0132118	0.0643324	0.848637	0.00286668	0.999974	0.0314763	0.761956	0.00854339	0.979035	-0.0331667	0.874713	ENSG00000139597.18	ENSG00000139597.17	90634
TRIM25	1154.02	0.713533	8.55622e-09	-0.468366	0.000181072	-0.0212769	0.999974	-0.256475	0.0685056	-0.284608	0.0360758	-0.123083	0.416802	ENSG00000121060.18	ENSG00000121060.17	7706
	101.569	0.712403	0.00282181	-0.97955	2.04479e-05	-0.0115596	0.999974	-0.495143	0.051188	-0.626029	0.00645398	-0.205522	0.263478	ENSG00000267121.6	ENSG00000267121.5	NA
LYRM4	94.3882	0.709714	0.00151358	-0.142054	0.573686	-0.00566896	0.999974	-0.0178359	0.912746	-0.0465053	0.869216	-0.0575614	0.775277	ENSG00000214113.10	ENSG00000214113.10	57128
MTHFD2	854.317	0.709538	2.11133e-12	-0.4267	2.84252e-05	-0.0686328	0.999974	-0.218876	0.0646837	-0.207334	0.0797541	-0.137597	0.257118	ENSG00000065911.12	ENSG00000065911.11	10797
PIM1	967.886	0.707993	4.01046e-13	0.197636	0.0811133	0.0138963	0.999974	0.116142	0.34469	0.119494	0.393836	0.0337012	0.851158	ENSG00000137193.14	ENSG00000137193.13	5292
RTN1	493.124	0.704947	5.25882e-06	0.176866	0.346752	0.00790657	0.999974	0.121456	0.368181	0.084533	0.720746	-0.0257097	0.907844	ENSG00000139970.17	ENSG00000139970.16	6252
DMWD	55.0929	0.694969	0.0289627	-0.462015	0.0905446	-0.00414694	0.999974	-0.0467295	0.537952	-0.221911	0.301717	-0.0704239	0.67859	ENSG00000185800.12	ENSG00000185800.11	1762
MMP9	49738.7	0.690392	1.11062e-14	-0.476187	1.49332e-07	-0.00461687	0.999974	-0.0975609	0.421948	-0.449385	1.01526e-06	-0.317189	0.000930241	ENSG00000100985.7	ENSG00000100985.7	4318
ZNFX1	2049.07	0.688306	1.64409e-07	-0.496719	0.000161222	-0.0113471	0.999974	-0.109557	0.415535	-0.378375	0.0059015	-0.257886	0.0658718	ENSG00000124201.15	ENSG00000124201.14	57169
CCL7	147.462	0.687124	0.0398118	-0.225824	0.365566	-0.00462654	0.999974	-0.0235276	0.777455	-0.14245	0.486588	-0.047267	0.775527	ENSG00000108688.11	ENSG00000108688.11	6354
PDXP	34.7209	0.685609	0.0707525	0.21614	0.382948	0.0121566	0.692904	2.07845	NA	-0.0878922	0.655947	-1.45509	0.00114994	ENSG00000241360.2	ENSG00000241360.1	57026
NDRG1	312.218	0.683491	1.04936e-05	0.0397507	0.898313	-0.025155	0.999974	-0.163798	0.250527	0.229555	0.167468	0.269384	0.0792959	ENSG00000104419.15	ENSG00000104419.14	10397
JUNB	2855.48	0.683139	1.5337e-09	-0.562013	5.77629e-07	-0.0133483	0.999974	-0.0323516	0.846887	-0.459797	6.62284e-05	-0.485425	3.01748e-05	ENSG00000171223.6	ENSG00000171223.5	3726
CD48	729.089	0.68103	7.81935e-10	-0.374246	0.000982924	-0.0426435	0.999974	-0.168255	0.18824	-0.160188	0.259915	-0.122688	0.372549	ENSG00000117091.10	ENSG00000117091.9	962
GTPBP1	398.149	0.674136	1.59596e-05	-0.227709	0.193651	0.00573444	0.999974	0.030631	0.846162	-0.281654	0.0935654	-0.291366	0.0637884	ENSG00000100226.16	ENSG00000100226.15	9567
UXS1	513.559	0.672427	5.7012e-07	-0.0658808	0.78806	0.00905864	0.999974	0.031486	0.853568	-0.122171	0.510587	-0.110231	0.485043	ENSG00000115652.14	ENSG00000115652.14	80146
SRGAP2B	134.715	0.672323	0.0128884	0.0852136	0.782584	0.0108613	0.999974	0.0525111	0.580727	-0.0820604	0.745345	-0.0607369	0.74189	ENSG00000196369.11	ENSG00000196369.11	647135
MADD	1424.93	0.670718	1.21634e-05	0.524018	0.000478748	0.0150717	0.999974	0.082172	0.547467	0.334163	0.0352315	0.290518	0.0616107	ENSG00000110514.19	ENSG00000110514.19	8567
TRIM69	355.484	0.670095	4.22505e-05	0.0592575	0.830663	0.0013314	0.999974	-0.013558	0.942999	0.0400782	0.886328	0.0651182	0.694678	ENSG00000185880.13	ENSG00000185880.12	140691
TNFAIP2	4897.79	0.663698	1.08296e-07	0.55865	5.8031e-06	0.0368091	0.999974	0.244163	0.0800634	0.309998	0.0218261	0.211421	0.126263	ENSG00000185215.9	ENSG00000185215.8	7127
SLC37A1	346.503	0.662839	3.87713e-05	-0.0135108	0.968717	-0.00020418	0.999974	0.0191587	0.914229	-0.00637739	0.974312	-0.0481613	0.82014	ENSG00000160190.14	ENSG00000160190.13	54020
DYNLT1	299.481	0.662399	0.000775362	-0.100785	0.702509	0.00259701	0.999974	-0.0021831	0.991736	-0.117438	0.608205	-0.0691182	0.722955	ENSG00000146425.11	ENSG00000146425.10	6993
CASS4	122.756	0.656983	0.00371352	0.569614	0.00404426	0.0245372	0.949966	0.0572043	0.640019	0.13846	0.540196	0.287263	0.127294	ENSG00000087589.16	ENSG00000087589.16	57091
KCNE1B	257.019	0.656348	0.00725719	0.4614	0.0372041	0.0112774	0.999974	0.0830259	0.420841	0.159573	0.477083	0.0904216	0.618111	ENSG00000276289.4	ENSG00000276289.4	102723475
PSME2	960.506	0.656151	1.80641e-08	-0.0706025	0.728407	0.0226742	0.999974	0.00750916	0.97915	-0.190338	0.179234	-0.0717405	0.665117	ENSG00000100911.16	ENSG00000100911.15	5721
MRNIP	63.469	0.654763	0.0328838	-0.0114274	0.974257	0.000657365	0.999974	-0.00284469	0.985934	-0.0291269	0.919364	-0.0005251	0.996687	ENSG00000161010.15	ENSG00000161010.14	51149
TUT1	252.868	0.652971	0.00090316	-0.265532	0.188366	-0.0026457	0.999974	-0.0235791	0.87685	-0.198584	0.323939	-0.138674	0.433448	ENSG00000149016.16	ENSG00000149016.15	64852
	45.4631	0.645062	0.047194	-0.216747	0.396509	-0.00375659	0.999974	-0.00277043	0.982237	-0.0776491	0.750325	-0.115372	0.45994	ENSG00000214530.9	ENSG00000214530.9	10809
DPYSL2	1514.31	0.643362	1.08969e-09	-0.807296	5.03095e-15	-0.00835078	0.999974	-0.258276	0.0384959	-0.750721	6.64399e-13	-0.477396	9.22091e-06	ENSG00000092964.18	ENSG00000092964.17	1808
SRC	2856.82	0.641762	1.05592e-09	-0.155809	0.277569	-0.00171295	0.999974	-0.0128839	0.957511	-0.132554	0.390902	-0.118991	0.398163	ENSG00000197122.11	ENSG00000197122.11	6714
WTAP	510.674	0.640122	3.34184e-06	-0.18534	0.280493	-0.00950072	0.999974	-0.051872	0.724423	-0.0929266	0.652057	-0.0588535	0.751086	ENSG00000146457.16	ENSG00000146457.15	9589
FKBP5	559.824	0.637661	2.44827e-07	-0.119702	0.495264	0.0091879	0.999974	-0.0059305	0.980545	-0.177971	0.240451	-0.0923094	0.560053	ENSG00000096060.14	ENSG00000096060.14	2289
LPAR1	154.196	0.637626	0.00380936	-0.05414	0.871405	-0.00911678	0.999974	-0.0953567	0.406743	0.0449501	0.880362	0.130013	0.465023	ENSG00000198121.13	ENSG00000198121.13	1902
F3	158.712	0.636262	0.00398191	-1.13546	8.12055e-08	5.18486e-05	0.999974	-0.0201684	0.890559	-1.13914	1.35162e-07	-1.01642	2.75326e-06	ENSG00000117525.14	ENSG00000117525.13	2152
NR1H3	3864.02	0.635355	4.4074e-06	0.38363	0.00668649	0.0248456	0.999974	0.112865	0.398308	0.181126	0.281356	0.140436	0.367351	ENSG00000025434.19	ENSG00000025434.18	10062
SRGAP2	480.675	0.634167	1.73529e-06	-0.501274	0.000125454	0.00333544	0.999974	-0.045452	0.757635	-0.529108	5.9962e-05	-0.369836	0.00610758	ENSG00000266028.7	ENSG00000266028.7	23380
INHBA	48.5111	0.631546	0.086052	-0.702553	0.0491976	-0.00336451	0.999974	-0.0204165	0.747089	-0.121983	0.471988	-0.124343	0.311754	ENSG00000122641.11	ENSG00000122641.10	3624
GBP2	570.762	0.629717	0.000438745	0.0674052	0.817948	0.0222256	0.999974	0.106686	0.385909	-0.131686	0.528563	-0.118213	0.495979	ENSG00000162645.13	ENSG00000162645.12	2634
ADAR	2709.67	0.628893	2.10642e-09	-0.125264	0.403771	0.0106074	0.999974	-0.0272175	0.882295	-0.209653	0.0909579	-0.0659089	0.669942	ENSG00000160710.17	ENSG00000160710.16	103
PIM3	1011.81	0.626712	0.000352349	-1.01527	1.1764e-09	-0.0176262	0.999974	-0.082251	0.511566	-0.740117	1.46218e-05	-0.746205	1.3878e-05	ENSG00000198355.5	ENSG00000198355.4	415116
NBPF19	327.559	0.625997	0.00147014	-0.0797307	0.786148	-0.459359	0.0981586	-0.608963	0.00235321	0.371851	0.0479732	0.49703	0.00740564	ENSG00000271383.7	ENSG00000271383.6	101060226
SRGAP2C	140.695	0.624936	0.0049945	-0.399137	0.0584633	-0.00281543	0.999974	-0.010711	0.933937	-0.304224	0.146168	-0.274305	0.144916	ENSG00000171943.12	ENSG00000171943.11	653464
LSS	1179.66	0.624101	7.47539e-08	-0.866523	2.52082e-14	-0.21934	0.353347	-0.387897	0.00335604	-0.534225	5.33351e-06	-0.4059	0.000776431	ENSG00000160285.15	ENSG00000160285.14	4047
PVR	277.667	0.621747	0.000490415	-0.538182	0.00183203	-0.0147218	0.999974	-0.0473909	0.720427	-0.291989	0.106256	-0.335093	0.0523626	ENSG00000073008.15	ENSG00000073008.14	5817
PTPRE	2220.44	0.618742	8.14174e-10	-0.467369	4.11722e-06	-0.111497	0.791616	-0.18064	0.142826	-0.230467	0.0462664	-0.213608	0.0625308	ENSG00000132334.16	ENSG00000132334.16	5791
CBR1	483.373	0.617799	9.40845e-06	-0.44729	0.00127492	0.0029747	0.999974	0.0198154	0.944074	-0.47103	0.000746796	-0.475432	0.000681606	ENSG00000159228.13	ENSG00000159228.12	873
ZC3HAV1	488.359	0.615381	0.00104704	-0.534819	0.00347978	-0.00390187	0.999974	-0.0655177	0.619834	-0.443998	0.0164019	-0.267563	0.130201	ENSG00000105939.13	ENSG00000105939.12	56829
APOBEC3F	45.1273	0.614797	0.0556388	0.118819	0.678225	0.0104259	0.999974	0.104571	0.177728	-0.0721034	0.764225	-0.137867	0.382294	ENSG00000128394.17	ENSG00000128394.16	200316
ATP10A	39.4177	0.610424	0.0853573	-0.195351	0.426049	0.00186076	0.999974	-0.0122842	0.895338	-0.198564	0.305199	-0.061978	0.666244	ENSG00000206190.12	ENSG00000206190.11	57194
MT1F	94.6266	0.605079	0.0151856	0.134828	0.615719	-0.0140732	0.999974	-0.0459236	0.681962	0.399782	0.067335	0.271393	0.160888	ENSG00000198417.7	ENSG00000198417.6	4494
TLE4	299.302	0.604735	9.52461e-05	0.543135	0.00013089	0.019031	0.999974	0.0350934	0.828403	0.3466	0.0221966	0.430961	0.00335105	ENSG00000106829.19	ENSG00000106829.18	7091
CYLD	402.278	0.60473	3.58629e-06	-0.0159535	0.954178	0.00744674	0.999974	-0.0630712	0.664047	-0.0622853	0.779933	0.0833738	0.615418	ENSG00000083799.17	ENSG00000083799.17	1540
UNKL	97.0723	0.603828	0.0077536	-0.134596	0.601863	0.0023572	0.999974	0.0296603	0.821052	-0.145734	0.512969	-0.195567	0.274503	ENSG00000059145.18	ENSG00000059145.18	64718
ICOSLG	430.427	0.603135	0.000782334	0.0824182	0.759161	-0.00343297	0.999974	-0.0220201	0.891857	0.104872	0.647882	0.112543	0.511924	ENSG00000160223.17	ENSG00000160223.17	23308
TSPAN33	465.695	0.603049	1.02441e-06	-0.372158	0.00303186	-0.0142618	0.999974	-0.0671017	0.643028	-0.255498	0.0636071	-0.219088	0.109723	ENSG00000158457.6	ENSG00000158457.5	340348
G3BP1	1174.58	0.60243	7.59161e-07	-0.318015	0.0145617	-0.0192588	0.999974	-0.120788	0.368181	-0.167926	0.276362	-0.101969	0.508063	ENSG00000145907.15	ENSG00000145907.14	10146
TRIM34	159.882	0.602102	0.00417708	0.0899296	0.750058	0.00256172	0.999974	0.00397835	0.9907	0.043744	0.880617	0.0574173	0.778393	ENSG00000258659.6	ENSG00000258659.6	53840
NBN	259.81	0.600872	0.00182122	-0.232472	0.257793	0.00328712	0.999974	-0.0832904	0.490209	-0.261487	0.174519	-0.0159081	0.945957	ENSG00000104320.13	ENSG00000104320.13	4683
	54.7151	0.597756	0.0814354	-0.102231	0.707563	0.00118667	0.999974	0.0204797	0.770768	-0.0930328	0.633113	-0.13517	0.309488	ENSG00000258610.1	ENSG00000258610.1	NA
TRAFD1	656.51	0.596696	3.99447e-05	0.214744	0.192276	0.00592468	0.999974	0.0880263	0.511566	0.14482	0.426308	0.0361063	0.872577	ENSG00000135148.12	ENSG00000135148.11	10906
PTPRJ	2745.05	0.595117	6.9039e-10	0.472983	6.80785e-07	-0.00269234	0.999974	-0.0520831	0.722489	0.484471	4.41167e-07	0.561196	4.03941e-09	ENSG00000149177.13	ENSG00000149177.12	5795
MASTL	86.917	0.594094	0.0154548	-0.291616	0.207749	0.00424809	0.999974	-0.0123156	0.935489	-0.4284	0.0597796	-0.162996	0.358168	ENSG00000120539.14	ENSG00000120539.14	84930
HLA-F	885.882	0.59376	2.14234e-09	-0.0300049	0.887864	0.00783475	0.999974	0.0650464	0.647914	-0.0661742	0.723785	-0.119414	0.344478	ENSG00000204642.14	ENSG00000204642.13	3134
BCL11A	81.73	0.590944	0.0158007	-1.25944	1.84324e-07	-0.0135628	0.999974	-0.209594	0.162316	-0.801416	0.00085994	-0.609609	0.00965705	ENSG00000119866.22	ENSG00000119866.21	53335
	339.425	0.590806	0.000140053	-0.475466	0.00167406	-0.282687	0.312078	-0.502347	0.00231091	-0.0759797	0.742785	0.0282074	0.901212	ENSG00000215861.6	ENSG00000215861.5	NA
TXN	1896.54	0.589981	1.35017e-07	-0.377748	0.00095492	-0.0208112	0.999974	-0.204505	0.111474	-0.240797	0.0545363	-0.0990863	0.497127	ENSG00000136810.13	ENSG00000136810.12	7295
NMI	217.042	0.589977	0.00185623	-0.298032	0.116435	0.000227558	0.999974	-0.0129857	0.943594	-0.26659	0.159082	-0.209728	0.225914	ENSG00000123609.11	ENSG00000123609.10	9111
P2RX7	455.241	0.588957	8.16149e-05	-1.59097	2.85943e-28	-0.575215	0.00370095	-0.981565	4.34315e-10	-0.934959	1.04646e-10	-0.531175	0.000329937	ENSG00000089041.17	ENSG00000089041.16	5027
NIBAN1	883.027	0.588767	7.29711e-05	-0.301832	0.0543324	-0.00492224	0.999974	-0.0692698	0.610314	-0.236081	0.155922	-0.115121	0.491016	ENSG00000135842.17	ENSG00000135842.16	116496
RAB24	169.864	0.58837	0.000624223	-0.237007	0.196416	-0.000464163	0.999974	-0.00932554	0.961533	-0.211639	0.241784	-0.172783	0.29928	ENSG00000169228.14	ENSG00000169228.13	53917
RFTN1	369.066	0.585708	7.97832e-05	-1.00093	2.45554e-12	-0.0218745	0.999974	-0.157466	0.26289	-0.751262	2.23892e-07	-0.693211	3.09434e-06	ENSG00000131378.14	ENSG00000131378.13	23180
MSANTD3	358.291	0.580353	0.000612333	-0.782792	1.39272e-06	-0.0245328	0.999974	-0.197851	0.200056	-0.446012	0.00802611	-0.381971	0.0230188	ENSG00000066697.14	ENSG00000066697.14	91283
CMTR1	384.937	0.577363	0.000380897	-0.225347	0.21183	-0.00266949	0.999974	-0.0306236	0.848754	-0.174538	0.347062	-0.112544	0.503681	ENSG00000137200.13	ENSG00000137200.12	23070
RILPL2	751.122	0.576569	5.46741e-05	-0.590228	1.89666e-05	-0.0290073	0.999974	-0.20316	0.170001	-0.322551	0.0311549	-0.248001	0.0966425	ENSG00000150977.10	ENSG00000150977.10	196383
TLE1	126.631	0.576422	0.0120188	-0.748392	0.000637303	-0.00742762	0.999974	-0.032766	0.783692	-0.516269	0.019055	-0.526122	0.016127	ENSG00000196781.16	ENSG00000196781.14	7088
RGL1	461.281	0.574952	2.16523e-07	-0.989655	1.03446e-19	-0.0877814	0.678732	-0.468722	0.000175124	-0.709549	9.5681e-11	-0.468308	3.85905e-05	ENSG00000143344.15	ENSG00000143344.15	23179
DRAM1	1034.65	0.574024	0.000134641	0.0206236	0.948801	-0.0130042	0.999974	-0.138052	0.305758	0.118242	0.564076	0.224518	0.14035	ENSG00000136048.14	ENSG00000136048.13	55332
NUB1	458.232	0.573288	3.52444e-05	-0.135752	0.461471	0.0127627	0.999974	0.019579	0.919295	-0.240921	0.113834	-0.157437	0.297474	ENSG00000013374.16	ENSG00000013374.16	51667
RASSF5	862.82	0.572974	1.94747e-07	-0.197435	0.127688	0.00152855	0.999974	-0.0364119	0.830718	-0.196976	0.130115	-0.115167	0.410131	ENSG00000266094.8	ENSG00000266094.7	83593
CSF2RA	181.821	0.571942	0.00691542	-0.387536	0.0560654	-0.00531511	0.999974	-0.10863	0.357233	-0.247918	0.218926	-0.0598474	0.768168	ENSG00000198223.16	ENSG00000198223.16	1438
CSF2RA	181.821	0.571942	0.00691542	-0.387536	0.0560654	-0.00531511	0.999974	-0.10863	0.357233	-0.247918	0.218926	-0.0598474	0.768168	ENSG00000198223.16	ENSG00000198223.16_PAR_Y	1438
OAZ2	1528.3	0.571406	1.26147e-09	0.126042	0.309267	-0.0133569	0.999974	-0.0102864	0.960935	0.182223	0.106081	0.135588	0.241949	ENSG00000180304.14	ENSG00000180304.14	4947
LILRB2	672.539	0.570641	0.00810952	0.297113	0.158326	0.00482473	0.999974	-0.0104423	0.949455	0.17285	0.416827	0.304881	0.109943	ENSG00000131042.14	ENSG00000131042.14	10288
PLA2G4C	253.217	0.568143	0.000319282	-0.460379	0.00278453	-0.0276863	0.999974	-0.0806312	0.541313	-0.168438	0.35388	-0.220252	0.160888	ENSG00000105499.14	ENSG00000105499.13	8605
KIAA0040	208.488	0.56784	0.00110908	-0.53016	0.0014704	0.00367107	0.999974	-0.0494761	0.701409	-0.578963	0.000587527	-0.327068	0.0523626	ENSG00000235750.10	ENSG00000235750.9	9674
TRG-AS1	91.4289	0.567548	0.0307899	0.0503398	0.885252	-0.00426286	0.999974	-0.0304009	0.788902	0.0952161	0.705177	0.114455	0.509879	ENSG00000281103.2	ENSG00000281103.1	NA
PPM1H	230.604	0.563021	0.000555024	-0.825592	1.10043e-07	-0.0275444	0.999974	-0.305134	0.0781636	-0.486032	0.00239249	-0.361931	0.0246636	ENSG00000111110.12	ENSG00000111110.11	57460
BHLHE41	1460.69	0.559924	0.000199498	0.386613	0.00986356	0.00650077	0.999974	0.0972452	0.468711	0.301433	0.0533386	0.150438	0.352053	ENSG00000123095.6	ENSG00000123095.5	79365
WARS1	9323.42	0.558943	8.86695e-13	0.634496	4.64651e-17	-0.00446013	0.999974	0.000289878	0.994264	0.652685	9.53623e-18	0.635815	8.33678e-17	ENSG00000140105.18	ENSG00000140105.17	7453
BTN2A2	137.27	0.557113	0.010294	0.371217	0.062726	0.0152829	0.999974	0.0586938	0.634625	0.114268	0.626329	0.121412	0.490291	ENSG00000124508.17	ENSG00000124508.16	10385
ATOX1	602.593	0.555249	3.06592e-06	-0.121765	0.467417	-0.00514719	0.999974	0.0095424	0.964798	-0.0784469	0.701811	-0.123138	0.389498	ENSG00000177556.12	ENSG00000177556.11	475
ZBED1	366.783	0.554769	5.76697e-05	-0.448909	0.00102302	-0.00822131	0.999974	-0.151059	0.269833	-0.343002	0.0146962	-0.163174	0.274207	ENSG00000214717.12	ENSG00000214717.11	9189
ZBED1	366.783	0.554769	5.76697e-05	-0.448909	0.00102302	-0.00822131	0.999974	-0.151059	0.269833	-0.343002	0.0146962	-0.163174	0.274207	ENSG00000214717.12	ENSG00000214717.11_PAR_Y	9189
MREG	1638.31	0.549968	4.55691e-10	-0.64624	7.15221e-14	-0.201962	0.199601	-0.301321	0.00300764	-0.372699	3.14676e-05	-0.295049	0.00146314	ENSG00000118242.16	ENSG00000118242.15	55686
IFI16	664.632	0.548613	0.000136001	-0.127575	0.513015	0.00429004	0.999974	0.00536389	0.981911	-0.15483	0.378104	-0.116569	0.46643	ENSG00000163565.18	ENSG00000163565.18	3428
FAM225A	124.871	0.545005	0.0142239	-0.249447	0.264312	-0.00359269	0.999974	0.0391214	0.744727	-0.138787	0.513966	-0.399379	0.0523626	ENSG00000231528.3	ENSG00000231528.2	NA
PHLDA2	45.572	0.544817	0.0755801	-0.891183	0.00498851	-0.00150571	0.999974	0.00924548	0.934155	-0.765078	0.0158246	-1.00808	0.00247537	ENSG00000181649.8	ENSG00000181649.6	7262
CYB561A3	2968.48	0.543365	7.25395e-10	-0.163738	0.138491	-0.0554751	0.999974	-0.166741	0.122043	-0.00656851	0.976386	0.0325072	0.851158	ENSG00000162144.9	ENSG00000162144.9	220002
	65.3784	0.542442	0.0991282	-0.0813442	0.774967	0.00707611	0.999974	0.0118329	0.893231	-0.363071	0.126892	-0.0826672	0.533658	ENSG00000269242.1	ENSG00000269242.1	NA
TNIP2	354.499	0.542244	1.7322e-05	-0.52076	2.29599e-05	-0.0144851	0.999974	-0.0567629	0.699674	-0.393733	0.00201688	-0.378966	0.00298712	ENSG00000168884.15	ENSG00000168884.14	79155
RUBCN	480.47	0.539756	6.4164e-06	0.0209162	0.941334	-0.00254562	0.999974	-0.0387997	0.810118	0.030979	0.900466	0.0794891	0.620093	ENSG00000145016.16	ENSG00000145016.15	9711
PLXNA1	1453.96	0.539714	0.000164753	-0.0716077	0.773689	-0.0114741	0.999974	-0.111716	0.403933	0.019121	0.943996	0.0942669	0.565496	ENSG00000114554.11	ENSG00000114554.11	5361
SNN	1120.64	0.533063	3.36795e-08	-0.244241	0.0226725	-0.0147196	0.999974	-0.0415583	0.777889	-0.163136	0.191279	-0.157525	0.178315	ENSG00000184602.6	ENSG00000184602.5	8303
USP28	131.922	0.528919	0.00875284	-0.0506016	0.873988	-0.00145482	0.999974	-0.0312248	0.840762	-0.0301953	0.917798	0.0234008	0.922671	ENSG00000048028.11	ENSG00000048028.11	57646
TAP2	894.024	0.524405	3.3219e-07	-0.267877	0.0153129	-0.00413252	0.999974	-0.051522	0.732944	-0.235432	0.0400028	-0.163532	0.174032	ENSG00000204267.15	ENSG00000204267.13	6891
TCF7L2	186.513	0.5237	0.0100039	0.179281	0.420399	0.0169327	0.999974	0.0532264	0.673848	-0.0160265	0.957502	0.0220008	0.926797	ENSG00000148737.17	ENSG00000148737.16	6934
SLC41A2	189.668	0.51929	0.0022529	-0.717463	9.82442e-06	-0.0281357	0.999974	-0.476605	0.00937788	-0.349264	0.0367259	-0.126633	0.457234	ENSG00000136052.9	ENSG00000136052.9	84102
SLAMF8	2889.35	0.515977	1.0888e-05	-0.508339	1.05034e-05	-0.0657255	0.808828	-0.219851	0.0980005	-0.238486	0.0695685	-0.198189	0.133606	ENSG00000158714.11	ENSG00000158714.10	56833
MTF1	819.168	0.513611	0.00220444	-0.470435	0.00371473	-0.0176462	0.999974	-0.156403	0.268317	-0.231088	0.198346	-0.132081	0.430429	ENSG00000188786.10	ENSG00000188786.9	4520
PRXL2B	974.811	0.512519	4.18468e-05	-1.04844	1.31918e-18	-0.541224	0.000411066	-0.74415	5.8423e-09	-0.442458	0.000436161	-0.235666	0.0776259	ENSG00000157870.16	ENSG00000157870.15	127281
LY6E	1792.22	0.511026	9.16196e-05	-0.469204	0.000256544	0.00455979	0.999974	-0.0693602	0.630614	-0.488866	0.000154801	-0.299171	0.0269054	ENSG00000160932.11	ENSG00000160932.10	4061
PPP1R18	3246.09	0.510694	8.75279e-06	-0.178365	0.195521	0.00659062	0.999974	-0.00910718	0.966078	-0.211879	0.106931	-0.144657	0.282938	ENSG00000146112.12	ENSG00000146112.11	170954
PPP1R18	3246.09	0.510694	8.75279e-06	-0.178365	0.195521	0.00659062	0.999974	-0.00910718	0.966078	-0.211879	0.106931	-0.144657	0.282938	ENSG00000146112.12	ENSG00000146112.11	107987457
TRPM2	199.503	0.510393	0.0379253	-1.31066	4.70531e-08	-0.00998198	0.999974	-0.3462	0.119286	-0.965022	6.62284e-05	-0.625085	0.00868438	ENSG00000142185.16	ENSG00000142185.16	7226
UNC93B1	1482.15	0.510355	0.000680042	-0.369359	0.0136933	0.0057552	0.999974	-0.0462412	0.758059	-0.419523	0.00467747	-0.221201	0.145453	ENSG00000110057.8	ENSG00000110057.7	81622
CD58	183.649	0.510214	0.0239075	-0.0892839	0.762227	0.00201715	0.999974	-0.0147093	0.922566	-0.0959999	0.69377	-0.0262087	0.909459	ENSG00000116815.16	ENSG00000116815.15	965
PARP12	899.004	0.510038	4.32347e-05	-0.911537	1.45339e-14	-0.0132061	0.999974	-0.229946	0.0987531	-0.797595	3.30039e-11	-0.58149	2.03005e-06	ENSG00000059378.13	ENSG00000059378.12	64761
SLC39A8	403.74	0.508631	0.00228367	-0.786423	6.93594e-07	-0.0324394	0.999974	-0.414438	0.0223054	-0.420432	0.0109856	-0.228169	0.156074	ENSG00000138821.13	ENSG00000138821.12	64116
MYD88	3745.06	0.50849	2.58223e-06	-0.456668	2.18212e-05	-0.0309044	0.999974	-0.231626	0.0661721	-0.300049	0.00935062	-0.153503	0.234924	ENSG00000172936.14	ENSG00000172936.13	4615
STIMATE	317.889	0.508194	0.00244393	-0.555241	0.000587279	0.00445119	0.999974	-0.0720406	0.58536	-0.611862	0.000162591	-0.311308	0.0568753	ENSG00000213533.12	ENSG00000213533.11	375346
SIGLEC14	473.211	0.506484	0.000494255	-0.569312	4.26445e-05	0.021493	0.999974	0.0332086	0.840762	-0.78506	1.70947e-08	-0.659041	2.73231e-06	ENSG00000254415.3	ENSG00000254415.3	100049587
ARAP1-AS1	78.5058	0.504681	0.0961519	0.0785338	0.800727	0.00336747	0.999974	0.0580273	0.401129	0.000416781	0.998648	-0.0961326	0.5311	ENSG00000256007.1	ENSG00000256007.1	NA
LYSMD2	45.2598	0.504536	0.113653	0.0310459	0.931471	0.00214501	0.999974	-0.00337628	0.971884	-0.0181555	0.944371	0.0268878	0.877239	ENSG00000140280.14	ENSG00000140280.13	256586
SERPING1	73.1723	0.503642	0.087421	-0.0355823	0.921811	0.00303978	0.999974	0.014876	0.89445	-0.0750952	0.760998	-0.0615405	0.715234	ENSG00000149131.16	ENSG00000149131.15	710
	155.51	0.503172	0.051416	0.403924	0.0830973	0.003885	0.999974	0.0732181	0.445305	0.245845	0.260034	0.0618939	0.747111	ENSG00000249624.9	ENSG00000249624.9	NA
GBP3	128.744	0.501614	0.0563537	-0.0750132	0.82682	0.000566604	0.999974	-0.00997284	0.942999	-0.0715298	0.796467	-0.019376	0.930916	ENSG00000117226.12	ENSG00000117226.11	2635
ADPRHL2	317.695	0.498822	0.000547085	-0.512037	0.000239956	-0.0043893	0.999974	-0.0679755	0.626441	-0.455804	0.00138648	-0.322371	0.0264346	ENSG00000116863.11	ENSG00000116863.10	54936
PDE4DIP	2855.9	0.498379	2.8205e-05	-0.0731241	0.714216	-0.0406307	0.999974	-0.246476	0.0560383	0.107785	0.542082	0.192698	0.14293	ENSG00000178104.19	ENSG00000178104.19	9659
MARCKSL1	41.1486	0.497151	0.11584	-0.462452	0.111987	0.00204044	0.999974	0.0250687	0.702902	-0.617756	0.0574101	-0.955083	0.0114388	ENSG00000175130.7	ENSG00000175130.6	65108
MFSD2A	379.791	0.496838	0.0379622	-0.20865	0.387785	0.000845197	0.999974	-0.0172347	0.899072	-0.191365	0.391796	-0.0899313	0.623176	ENSG00000168389.17	ENSG00000168389.17	84879
SLFN5	429.216	0.496331	0.00595467	0.228155	0.235708	-0.00854231	0.999974	-0.0245498	0.884709	0.329194	0.0608083	0.274837	0.105383	ENSG00000166750.10	ENSG00000166750.9	162394
PLAGL2	354.079	0.496208	0.00507545	0.620637	0.000112005	0.0174648	0.999974	0.0516979	0.708028	0.378488	0.0249162	0.436982	0.00843342	ENSG00000126003.7	ENSG00000126003.6	5326
LILRB4	8317.32	0.495053	2.06746e-07	0.165281	0.163412	0.126884	0.672987	0.252115	0.022348	-0.0338565	0.87052	-0.0959916	0.46643	ENSG00000186818.12	ENSG00000186818.12	11006
BAHCC1	51.8894	0.492347	0.106049	-0.108649	0.700068	0.0105301	0.999974	0.0416767	0.539461	-0.621862	0.0462664	-0.336704	0.119565	ENSG00000266074.8	ENSG00000266074.8	57597
CFLAR	1546.36	0.491065	8.17151e-06	-0.176347	0.193514	-0.0144485	0.999974	-0.178577	0.138325	-0.0858362	0.634544	0.0451834	0.805372	ENSG00000003402.20	ENSG00000003402.19	8837
GRINA	4744.59	0.491061	0.000213536	-0.148169	0.380688	-0.00417633	0.999974	-0.0362528	0.837699	-0.0991118	0.60818	-0.0627127	0.71856	ENSG00000178719.17	ENSG00000178719.16	2907
PDE6G	39.2645	0.489522	0.113907	-0.0267953	0.942778	-0.00698703	0.999974	-0.0438419	0.529848	0.0892627	0.686755	0.103737	0.488883	ENSG00000185527.12	ENSG00000185527.11	5148
	86.2126	0.487595	0.106345	-0.124794	0.649683	0.00953247	0.999974	0.00825167	0.938533	-0.597889	0.0490437	-0.101273	0.495979	ENSG00000280433.1	ENSG00000280433.1	NA
JADE2	244.684	0.48644	0.0284487	0.303662	0.151961	0.00834258	0.999974	0.0316328	0.808207	0.126144	0.588145	0.127921	0.472356	ENSG00000043143.20	ENSG00000043143.20	23338
CD44	7742.12	0.484964	2.81879e-05	0.00227115	0.992591	-0.0102262	0.999974	-0.0466907	0.759685	0.0961735	0.598747	0.073401	0.6415	ENSG00000026508.19	ENSG00000026508.18	960
RASSF4	1979.5	0.484286	1.82042e-07	-0.238396	0.0230445	0.0195647	0.999974	0.0303192	0.867835	-0.320736	0.000993247	-0.27644	0.00561123	ENSG00000107551.21	ENSG00000107551.20	83937
PCSK5	115.351	0.48305	0.0464026	-0.244832	0.293979	0.00121169	0.999974	0.00108882	0.996572	-0.231347	0.277565	-0.183779	0.307426	ENSG00000099139.14	ENSG00000099139.13	5125
UBE2Z	1123.54	0.482324	2.39712e-06	-0.406919	5.9403e-05	-0.0808077	0.867296	-0.15254	0.215013	-0.180458	0.137625	-0.17915	0.119238	ENSG00000159202.18	ENSG00000159202.17	65264
ZNF618	139.504	0.481846	0.0202916	-0.72697	0.000248165	-0.000598247	0.999974	-0.016783	0.917782	-0.703739	0.000462269	-0.623142	0.00196334	ENSG00000157657.14	ENSG00000157657.14	114991
ZNRF1	56.1745	0.481379	0.0921562	-0.451782	0.0902405	0.00209979	0.999974	0.00714416	0.959128	-0.52816	0.0548224	-0.465092	0.0690897	ENSG00000186187.12	ENSG00000186187.11	84937
H1-10	783.522	0.480679	8.89551e-05	0.0907869	0.643351	0.0246393	0.999974	0.192302	0.153603	-0.0468848	0.836705	-0.127764	0.376485	ENSG00000184897.6	ENSG00000184897.5	8971
FAM20A	330.964	0.479444	0.00527095	-0.265079	0.13622	-0.0271041	0.999974	-0.155128	0.269833	-0.00777726	0.979586	-0.00286447	0.992985	ENSG00000108950.12	ENSG00000108950.11	54757
SECTM1	50.8418	0.475381	0.118714	-0.750707	0.0277634	0.00173151	0.999974	-1.22343e-05	0.991736	-0.920075	0.0133878	-0.740253	0.0323358	ENSG00000141574.8	ENSG00000141574.7	6398
SP140L	201.449	0.475104	0.00694939	0.0185293	0.956784	0.00929774	0.999974	0.00542534	0.981277	-0.0677561	0.790859	0.00388465	0.988698	ENSG00000185404.16	ENSG00000185404.16	93349
TRADD	198.3	0.474973	0.0117721	-0.189425	0.363138	-0.00285264	0.999974	0.0182186	0.92181	-0.130371	0.5474	-0.208384	0.227661	ENSG00000102871.16	ENSG00000102871.15	8717
SNX10	1453.01	0.47486	0.0056928	-0.843564	1.49251e-07	-0.00632296	0.999974	-0.165519	0.245063	-0.742271	5.49702e-06	-0.46827	0.0047065	ENSG00000086300.15	ENSG00000086300.15	29887
TGIF2	190.19	0.47316	0.0054427	0.0620852	0.824872	-0.00381226	0.999974	0.0689697	0.607812	0.0849714	0.722756	-0.0655797	0.724714	ENSG00000118707.10	ENSG00000118707.9	60436
SAV1	192.687	0.472471	0.0032174	0.042641	0.885148	0.00720437	0.999974	-2.90901e-05	0.99823	-0.0194777	0.944371	0.0341618	0.884183	ENSG00000151748.15	ENSG00000151748.14	60485
DCLRE1B	279.777	0.471584	0.000888301	-0.313773	0.0299306	-0.00641337	0.999974	-0.0174147	0.93121	-0.235143	0.128303	-0.245354	0.0912391	ENSG00000118655.7	ENSG00000118655.5	64858
BCKDHA	132.282	0.469222	0.100424	0.197319	0.441247	0.0065129	0.999974	0.0163488	0.882295	0.0281649	0.920707	0.0640689	0.706959	ENSG00000248098.12	ENSG00000248098.11	593
SGTB	375.509	0.468225	0.00470931	-0.633695	5.35932e-05	-0.0441974	0.537646	-0.49929	0.00433581	-0.214843	0.226916	-0.0611817	0.748976	ENSG00000197860.10	ENSG00000197860.9	54557
NQO1	653.549	0.465875	1.63564e-07	-0.439006	5.99134e-07	-0.24469	0.0603204	-0.271861	0.00687311	-0.139499	0.226576	-0.122588	0.275927	ENSG00000181019.13	ENSG00000181019.12	1728
PRKCD	2933.66	0.463162	1.13476e-09	-0.555023	8.37163e-14	-0.0290916	0.999974	-0.176258	0.0610744	-0.445091	5.05734e-09	-0.335123	1.97417e-05	ENSG00000163932.15	ENSG00000163932.13	5580
AKR1B1	1290.52	0.46262	1.74036e-08	-0.101513	0.394987	-0.0436492	0.999974	-0.149929	0.138733	0.019286	0.918716	0.070331	0.575529	ENSG00000085662.14	ENSG00000085662.13	231
TIFA	70.6596	0.46068	0.0916642	-0.269049	0.281753	0.00228247	0.999974	-0.00606217	0.961996	-0.297401	0.193949	-0.144237	0.389585	ENSG00000145365.11	ENSG00000145365.10	92610
B4GALT5	796.289	0.460112	0.00036706	-0.27272	0.0441369	-0.039186	0.999974	-0.343627	0.0130564	-0.0488888	0.830989	0.0714321	0.674566	ENSG00000158470.5	ENSG00000158470.5	9334
ACSL5	584.916	0.459051	7.4743e-05	-0.361075	0.00198359	-0.0010849	0.999974	-0.119951	0.359772	-0.345143	0.00368687	-0.151133	0.261997	ENSG00000197142.10	ENSG00000197142.10	51703
ST3GAL2	1252.94	0.458851	0.000186364	-0.316782	0.0115182	-0.00245364	0.999974	0.00950237	0.966396	-0.287482	0.0249251	-0.322346	0.00943226	ENSG00000157350.13	ENSG00000157350.12	6483
C3	700.052	0.454076	5.87401e-05	-0.552446	4.02697e-07	-0.0231309	0.999974	-0.140546	0.276737	-0.400384	0.000419743	-0.320413	0.0059081	ENSG00000125730.17	ENSG00000125730.16	718
HSPA1A	2178.88	0.453964	8.89863e-06	0.0531643	0.781386	0.00638368	0.999974	-0.0356039	0.833379	0.0105974	0.969953	0.101057	0.445782	ENSG00000204389.10	ENSG00000204389.9	3303
NFKBIB	346.764	0.453437	0.00103671	-0.00086901	0.996698	0.00161325	0.999974	0.0124897	0.956539	-0.0102856	0.969953	-0.0205324	0.924745	ENSG00000104825.17	ENSG00000104825.16	4793
UBE2D1	253.371	0.453038	0.00666986	0.314921	0.0517598	0.0241264	0.999974	0.3816	0.0244486	0.0841973	0.740777	-0.06256	0.745233	ENSG00000072401.15	ENSG00000072401.14	7321
LYN	1788.44	0.452131	2.83344e-05	0.184861	0.145252	-0.0120904	0.999974	-0.145788	0.253812	0.249873	0.0319512	0.382066	0.000367784	ENSG00000254087.8	ENSG00000254087.7	4067
PTRH1	84.0443	0.450688	0.0448439	-0.445529	0.0365478	0.00257484	0.999974	-0.0396598	0.736377	-0.489941	0.0229061	-0.194703	0.278072	ENSG00000187024.15	ENSG00000187024.14	138428
TRAF2	159.86	0.450017	0.0188254	-0.390788	0.0348356	-0.0012349	0.999974	-0.0670343	0.581049	-0.347331	0.0614318	-0.136307	0.438573	ENSG00000127191.18	ENSG00000127191.17	7186
OSGIN1	476.752	0.448002	0.0295597	-0.409755	0.0384533	-0.0151036	0.999974	-0.148234	0.263457	-0.124033	0.58878	-0.0519475	0.805279	ENSG00000140961.14	ENSG00000140961.12	29948
SIGLEC10	237.917	0.447012	0.11892	1.40492	7.0036e-06	0.00833363	0.999974	0.0820348	0.249112	0.936732	0.00315013	0.620048	0.0346163	ENSG00000142512.15	ENSG00000142512.14	89790
DEPP1	49.0148	0.446359	0.0989368	-0.706735	0.00954724	-0.00375002	0.999974	0.0242248	0.79917	-0.486223	0.0599276	-0.944995	0.00116606	ENSG00000165507.9	ENSG00000165507.8	11067
TTYH2	358.039	0.444985	0.011655	-0.061453	0.824589	-0.0145607	0.999974	-0.247542	0.136766	0.0723858	0.78035	0.208864	0.201977	ENSG00000141540.11	ENSG00000141540.10	94015
ZCCHC2	829.543	0.444779	1.03811e-06	-0.308968	0.000894648	-0.289797	0.0148998	-0.314845	0.00136416	0.00556537	0.979789	0.0197718	0.913355	ENSG00000141664.10	ENSG00000141664.9	54877
RTCB	728.848	0.443527	4.42511e-06	-0.309371	0.00170488	-0.0194911	0.999974	-0.0795868	0.547467	-0.20731	0.0574269	-0.171893	0.12134	ENSG00000100220.12	ENSG00000100220.11	51493
LRRFIP2	342.053	0.441462	0.000407177	-0.0957585	0.60559	-0.00369423	0.999974	-0.0475449	0.757635	-0.0649916	0.760576	-0.00872646	0.969435	ENSG00000093167.18	ENSG00000093167.17	9209
TAPBP	5220.03	0.441304	0.000201342	-0.0674843	0.737894	0.015051	0.999974	0.0542119	0.725257	-0.15316	0.306906	-0.144965	0.284207	ENSG00000231925.11	ENSG00000231925.11	6892
BTG3	88.9897	0.440338	0.087421	0.0196622	0.958483	-0.0044593	0.999974	-0.0175179	0.892262	0.0764584	0.769688	0.0565068	0.773546	ENSG00000154640.14	ENSG00000154640.14	10950
TMEM170A	123.902	0.437346	0.0236567	-0.170434	0.432011	0.000494868	0.999974	0.000915504	0.996572	-0.156293	0.447103	-0.13536	0.438992	ENSG00000166822.13	ENSG00000166822.12	124491
GIMAP8	80.4995	0.434426	0.104623	0.0651546	0.847189	0.0108073	0.999974	0.0821467	0.334571	-0.10662	0.650718	-0.142086	0.409996	ENSG00000171115.4	ENSG00000171115.3	155038
RNF31	388.728	0.433148	0.0181474	-0.180753	0.387928	0.00239274	0.999974	-0.023578	0.885249	-0.191315	0.326712	-0.0837636	0.648241	ENSG00000092098.17	ENSG00000092098.16	55072
DAXX	485.027	0.431736	0.000382293	-0.22951	0.0818339	-0.00847746	0.999974	-0.0271689	0.883731	-0.161366	0.280787	-0.156753	0.24814	ENSG00000204209.13	ENSG00000204209.12	113523636
DAXX	485.027	0.431736	0.000382293	-0.22951	0.0818339	-0.00847746	0.999974	-0.0271689	0.883731	-0.161366	0.280787	-0.156753	0.24814	ENSG00000204209.13	ENSG00000204209.12	1616
TMEM138	754.387	0.430948	0.000802219	-0.104706	0.578175	-0.0222876	0.999974	-0.240178	0.0775012	0.0292633	0.908907	0.153287	0.289816	ENSG00000149483.12	ENSG00000149483.11	51524
AGTRAP	483.929	0.430452	0.00202442	0.0131528	0.965969	-0.000293526	0.999974	0.0113559	0.959128	0.0136063	0.961594	-0.00798537	0.973051	ENSG00000177674.16	ENSG00000177674.15	57085
SDC4	818.494	0.429751	0.0094204	-0.588538	0.000154671	-0.00728865	0.999974	-0.0870275	0.511293	-0.47255	0.00312583	-0.328961	0.0397703	ENSG00000124145.6	ENSG00000124145.6	6385
PANX1	122.321	0.428709	0.0352024	-0.661996	0.000559923	-0.015703	0.999974	-0.31093	0.111474	-0.326289	0.0909579	-0.139819	0.430429	ENSG00000110218.9	ENSG00000110218.8	24145
IL27RA	738.906	0.427768	4.85988e-06	-0.394483	1.90996e-05	-0.0114981	0.999974	-0.0760772	0.572281	-0.330775	0.000510246	-0.263583	0.00733903	ENSG00000104998.4	ENSG00000104998.3	9466
ZNF746	438.1	0.426054	0.000526938	0.271491	0.027683	0.00117171	0.999974	0.0833786	0.541313	0.25084	0.0459169	0.113091	0.440232	ENSG00000181220.17	ENSG00000181220.16	155061
SSB	394.389	0.423859	0.0042968	-0.24812	0.111838	-0.0027979	0.999974	-0.133189	0.335088	-0.206573	0.203983	-0.0246329	0.912809	ENSG00000138385.16	ENSG00000138385.15	6741
PHACTR4	351.63	0.423389	0.0416658	-0.449445	0.0231935	-0.00273137	0.999974	-0.0180752	0.916519	-0.364648	0.0645023	-0.32632	0.0813016	ENSG00000204138.13	ENSG00000204138.12	65979
SBNO2	748.192	0.421629	0.00527095	-0.218169	0.194596	-0.00286843	0.999974	-0.0373487	0.809794	-0.173777	0.321357	-0.103971	0.5311	ENSG00000064932.16	ENSG00000064932.15	22904
RHOQ	1338.05	0.420438	3.29296e-05	0.27758	0.00760965	-0.00193172	0.999974	-0.0597529	0.669383	0.279679	0.00741984	0.37362	0.000175412	ENSG00000119729.12	ENSG00000119729.11	23433
IFITM2	83.5827	0.418986	0.103649	-0.505414	0.0475441	0.000989188	0.999974	0.00419952	0.979498	-0.502206	0.0432979	-0.482887	0.0462892	ENSG00000185201.16	ENSG00000185201.16	10581
IGSF6	5070.27	0.417751	1.97903e-07	-0.143544	0.155912	-0.0502759	0.999974	-0.144919	0.155887	-0.011288	0.959254	0.0257049	0.874713	ENSG00000140749.9	ENSG00000140749.8	10261
KCNN4	1024.23	0.417595	0.00180066	-1.1662	2.87485e-21	-0.0131259	0.999974	-0.216035	0.133446	-1.03153	9.26948e-17	-0.845964	2.23425e-11	ENSG00000104783.14	ENSG00000104783.12	3783
SUSD6	1867.44	0.415238	0.000245476	-0.0541147	0.792984	4.26559e-05	0.999974	-0.006133	0.980555	-0.0515179	0.810806	-0.0390828	0.841247	ENSG00000100647.8	ENSG00000100647.7	9766
SLC43A2	2336.17	0.414668	0.00455132	-0.389897	0.00598048	-0.00561028	0.999974	-0.0689228	0.579031	-0.326324	0.0245541	-0.191158	0.200613	ENSG00000167703.14	ENSG00000167703.14	124935
KDM6B	422.141	0.413973	0.0292807	0.0703935	0.804305	-0.00510429	0.999974	-0.00932783	0.961996	0.107316	0.635892	0.0708356	0.701774	ENSG00000132510.10	ENSG00000132510.10	23135
CD82	3651.12	0.413813	7.50511e-07	0.575815	2.98628e-13	0.3885	4.77982e-05	0.486449	8.53814e-09	0.153953	0.134861	0.0700237	0.567722	ENSG00000085117.12	ENSG00000085117.11	3732
BMT2	68.2465	0.413289	0.122196	-0.0713715	0.823141	-0.00510874	0.999974	-0.00278865	0.986086	0.0198703	0.951039	-0.037167	0.853543	ENSG00000164603.12	ENSG00000164603.11	154743
SIK3	359.64	0.412478	0.010294	0.587065	3.79346e-05	0.00540638	0.999974	0.00838764	0.967296	0.523589	0.000335868	0.553537	0.000145916	ENSG00000160584.16	ENSG00000160584.15	23387
APBA3	119.134	0.410739	0.0715215	0.0311247	0.932991	-0.00575873	0.999974	-0.00255073	0.99086	0.0920918	0.718094	0.0279551	0.907728	ENSG00000011132.12	ENSG00000011132.11	9546
TRANK1	343.85	0.408203	0.0204879	-0.115902	0.61961	-0.00362876	0.999974	-0.0285127	0.855008	-0.0647644	0.794847	-0.0314992	0.890723	ENSG00000168016.14	ENSG00000168016.14	9881
GPR137	334.752	0.407723	0.0216741	-0.0603702	0.835699	0.00734184	0.999974	0.0566979	0.669383	-0.129998	0.540935	-0.168558	0.311214	ENSG00000173264.14	ENSG00000173264.14	56834
RIT1	772.908	0.40599	1.72729e-05	0.123233	0.322763	-0.0471109	0.999974	-0.0425887	0.780355	0.262801	0.00645398	0.180079	0.0886885	ENSG00000143622.11	ENSG00000143622.10	6016
LUCAT1	71.769	0.405647	0.101897	-0.523118	0.0289519	-0.0150301	0.999974	-0.0515409	0.603363	-0.0988853	0.688346	-0.153107	0.38197	ENSG00000248323.7	ENSG00000248323.6	NA
CCDC115	383.552	0.403965	0.00155458	-0.0319371	0.904725	-0.00908462	0.999974	0.0421492	0.772032	0.0264964	0.916671	-0.100093	0.51411	ENSG00000136710.10	ENSG00000136710.9	84317
RIPK2	297.112	0.402852	0.0138972	0.000514325	0.997978	-0.00988289	0.999974	-0.0956418	0.476532	0.0823741	0.737684	0.152848	0.348297	ENSG00000104312.8	ENSG00000104312.7	8767
AGRN	1375.77	0.402499	0.00276636	-0.583	3.53575e-06	-0.00871771	0.999974	-0.131989	0.351705	-0.495713	0.000110772	-0.332847	0.0118648	ENSG00000188157.15	ENSG00000188157.14	375790
NLN	665.517	0.401884	0.00193459	-0.515932	2.82909e-05	-0.148526	0.625468	-0.40856	0.00267664	-0.208287	0.151608	-0.0624748	0.748976	ENSG00000123213.23	ENSG00000123213.22	57486
VOPP1	2111.05	0.401722	5.66289e-06	0.0692203	0.654312	0.0158195	0.999974	0.105544	0.358673	-0.00153265	0.996479	-0.0647073	0.630942	ENSG00000154978.13	ENSG00000154978.12	81552
	103.893	0.400723	0.0761063	0.596412	0.00260795	0.0127015	0.999974	0.465528	0.0333106	0.322665	0.111161	0.0374415	0.867469	ENSG00000228830.1	ENSG00000228830.1	NA
GSTM4	655.875	0.400504	0.00104704	-0.0686037	0.733203	0.0196069	0.999974	0.123771	0.347835	-0.178051	0.21159	-0.241035	0.0568753	ENSG00000168765.17	ENSG00000168765.16	2948
TRIM26	506.932	0.39899	0.000690125	-0.135664	0.365566	0.0142415	0.999974	0.0230946	0.888684	-0.217609	0.0953152	-0.169381	0.188208	ENSG00000234127.9	ENSG00000234127.8	7726
PLD2	326.166	0.397807	0.012095	0.439197	0.00237028	0.0211823	0.999974	0.134079	0.332363	0.223746	0.16964	0.161989	0.302961	ENSG00000129219.14	ENSG00000129219.13	5338
NLRC5	386.834	0.39663	0.00827314	-1.07441	1.03295e-14	-0.00582753	0.999974	-0.0612356	0.665064	-1.0029	9.06748e-13	-0.905358	1.69558e-10	ENSG00000140853.15	ENSG00000140853.15	84166
ACOX1	745.946	0.396242	0.00178446	-0.236376	0.0817917	-0.0076971	0.999974	-0.0863258	0.534688	-0.161416	0.294335	-0.0735868	0.658911	ENSG00000161533.12	ENSG00000161533.11	51
NUP62	1153.95	0.394994	0.00221257	-0.217083	0.123341	2.97495e-05	0.999974	0.011778	0.942999	-0.201634	0.159339	-0.23187	0.0831475	ENSG00000213024.11	ENSG00000213024.11	23636
DCP1A	217.224	0.394476	0.0344594	-0.259496	0.17483	0.00509206	0.999974	-0.0238952	0.888684	-0.316559	0.0811607	-0.145049	0.394047	ENSG00000272886.6	ENSG00000272886.5	55802
CIR1	2081.16	0.392784	1.83741e-08	-0.867377	2.79815e-38	-0.274103	0.00251534	-0.447975	1.06808e-09	-0.559159	2.13867e-16	-0.395321	1.60094e-08	ENSG00000138433.16	ENSG00000138433.15	9541
PRDX1	5902.05	0.390686	1.80641e-08	-0.269366	0.000168146	-0.0429395	0.999974	-0.138011	0.125501	-0.164395	0.0473768	-0.100666	0.284447	ENSG00000117450.14	ENSG00000117450.13	5052
SNAP23	785.039	0.390058	0.00252516	0.64744	2.68585e-08	-0.00180425	0.999974	0.00980473	0.964798	0.657232	2.24297e-08	0.619711	1.84042e-07	ENSG00000092531.10	ENSG00000092531.9	8773
SMG9	335.994	0.388653	0.0284788	-0.012272	0.970015	-0.00372256	0.999974	0.0015305	0.995389	0.0210864	0.946961	-0.0114763	0.960604	ENSG00000105771.14	ENSG00000105771.13	56006
RCN1	165.554	0.38832	0.0559765	-0.174511	0.43169	0.0241368	0.972299	0.0560584	0.648532	-0.559413	0.00377818	-0.336632	0.0688063	ENSG00000049449.9	ENSG00000049449.9	5954
CASP1	212.059	0.38828	0.0410062	-0.299701	0.107962	0.00132019	0.999974	-0.0357186	0.796437	-0.298279	0.106799	-0.143426	0.407838	ENSG00000137752.24	ENSG00000137752.23	834
GPR157	91.2415	0.387752	0.136478	-0.199477	0.432597	-0.00383949	0.999974	-0.0123837	0.922566	-0.0789612	0.75405	-0.0841688	0.624065	ENSG00000180758.12	ENSG00000180758.11	80045
PSMB8	857.525	0.387106	2.12114e-05	-0.103619	0.429547	0.0258479	0.999974	0.0588207	0.681962	-0.195705	0.0598819	-0.180226	0.082327	ENSG00000204264.11	ENSG00000204264.9	5696
GSAP	310.798	0.386662	0.0175156	0.221743	0.195521	0.000653144	0.999974	-0.000528918	0.969809	0.194649	0.261649	0.173031	0.274037	ENSG00000186088.16	ENSG00000186088.15	54103
APOO	156.406	0.386068	0.0444035	-0.434607	0.016963	-0.00406464	0.999974	-0.0181064	0.898134	-0.343225	0.0621959	-0.317316	0.0761445	ENSG00000184831.14	ENSG00000184831.13	79135
GLRX	1889.2	0.384741	0.000624223	-0.000435087	0.998156	-0.000160139	0.999974	0.0158497	0.93753	0.0161426	0.950701	-0.0240979	0.901212	ENSG00000173221.14	ENSG00000173221.13	2745
TRIM56	527.365	0.384654	0.00827901	-0.421041	0.0024624	-0.017225	0.999974	-0.0389842	0.792533	-0.245662	0.105385	-0.296739	0.0391852	ENSG00000169871.13	ENSG00000169871.12	81844
PTPN1	1545.38	0.384028	0.000819239	0.060502	0.765653	0.0280742	0.999974	0.112971	0.375388	-0.0713303	0.720177	-0.0904245	0.537389	ENSG00000196396.10	ENSG00000196396.9	5770
BTG2	1393.16	0.383924	7.50511e-07	-0.0358564	0.82682	-0.0184677	0.999974	-0.048366	0.725257	0.0218156	0.906214	0.0278165	0.855661	ENSG00000159388.6	ENSG00000159388.5	7832
CD83	2022.85	0.383667	0.000224645	-0.575151	3.35602e-09	-0.253668	0.0980253	-0.392158	0.000318903	-0.24978	0.0239945	-0.137628	0.266752	ENSG00000112149.10	ENSG00000112149.9	9308
TRIM21	414.173	0.380449	0.0122774	-0.528896	0.000201463	-0.0105879	0.999974	-0.128365	0.341082	-0.405111	0.00674737	-0.249295	0.105759	ENSG00000132109.10	ENSG00000132109.9	6737
PHACTR2	439.211	0.37998	0.00935729	-0.0411163	0.880248	-0.00352006	0.999974	-0.0158803	0.936807	-0.00882164	0.97447	-0.00715971	0.980806	ENSG00000112419.14	ENSG00000112419.14	9749
SERPINB9	146.604	0.379799	0.134523	-0.0439865	0.904164	0.00197198	0.999974	0.0123085	0.919295	-0.0619047	0.813004	-0.0626899	0.730987	ENSG00000170542.6	ENSG00000170542.5	5272
SRI	472.895	0.378983	0.00305945	1.0206	4.86223e-22	0.0165808	0.999974	0.158231	0.21224	0.920371	9.98853e-18	0.789461	5.24299e-13	ENSG00000075142.13	ENSG00000075142.13	6717
LINC01137	82.0874	0.378853	0.097185	-0.545091	0.0127299	-0.00300751	0.999974	-0.0893099	0.386555	-0.448205	0.0395977	-0.128854	0.468138	ENSG00000233621.2	ENSG00000233621.1	NA
N4BP1	447.703	0.378765	0.00801605	0.158513	0.347735	-0.00745042	0.999974	-0.0305797	0.858814	0.207851	0.172476	0.205533	0.149446	ENSG00000102921.8	ENSG00000102921.7	9683
SFT2D2	1015.78	0.37804	0.00139499	0.0492811	0.82682	0.0023197	0.999974	-0.0746834	0.59282	0.0345889	0.88966	0.157366	0.234029	ENSG00000213064.10	ENSG00000213064.9	375035
ST3GAL1	1597.46	0.377958	0.0168846	-0.0594153	0.82682	-0.019256	0.999974	-0.13349	0.348029	0.0889916	0.715324	0.130061	0.44354	ENSG00000008513.16	ENSG00000008513.15	6482
KCNE1	198.677	0.377451	0.0916642	0.389365	0.0607201	0.0111639	0.999974	0.137683	0.278104	0.145981	0.511015	0.0382618	0.863512	ENSG00000180509.12	ENSG00000180509.11	3753
AHR	478.672	0.377343	0.00373373	0.510117	1.09903e-05	0.00782749	0.999974	0.0601588	0.67608	0.441612	0.000201333	0.375626	0.00204743	ENSG00000106546.14	ENSG00000106546.13	196
TANK	361.374	0.377034	0.0136163	-0.0854727	0.70603	-0.00878465	0.999974	-0.109977	0.410736	-0.0107222	0.972352	0.0823206	0.645193	ENSG00000136560.14	ENSG00000136560.13	10010
DOCK4	579.122	0.376158	0.0106174	-0.492301	0.000365895	-0.331462	0.125461	-0.437212	0.004065	-0.0775127	0.72618	-0.0194874	0.929605	ENSG00000128512.23	ENSG00000128512.20	9732
CHST7	311.301	0.374786	0.0583329	0.605024	0.0005339	0.00651867	0.999974	0.0628727	0.626441	0.492453	0.00593468	0.36009	0.0425649	ENSG00000147119.4	ENSG00000147119.3	56548
MPV17L2	149.023	0.371134	0.0559765	-0.11651	0.636972	0.00661513	0.999974	0.178632	0.23683	-0.181403	0.373793	-0.439289	0.0159163	ENSG00000254858.10	ENSG00000254858.9	84769
LGALS3BP	469.732	0.37078	0.00715774	-0.166696	0.308089	0.0189994	0.999974	0.0160771	0.949455	-0.282878	0.042645	-0.17563	0.222394	ENSG00000108679.13	ENSG00000108679.12	3959
USB1	765.017	0.370168	0.00859654	0.104408	0.60391	0.0272653	0.999974	0.0825642	0.539461	-0.0637136	0.782958	-0.0351341	0.863512	ENSG00000103005.12	ENSG00000103005.11	79650
WDR83	189.539	0.368823	0.0224768	-0.359994	0.0204681	-0.0102611	0.999974	-0.0343328	0.829119	-0.225373	0.177932	-0.231212	0.13469	ENSG00000123154.12	ENSG00000123154.11	84292
RFX5	382.521	0.36739	0.00431616	0.367594	0.00193777	0.0145619	0.999974	0.0395845	0.805779	0.257162	0.0435542	0.269992	0.0306349	ENSG00000143390.17	ENSG00000143390.17	5993
NAGK	1955.66	0.365994	0.00388718	0.105888	0.56606	0.275841	0.15757	0.194499	0.150637	-0.191636	0.180053	-0.11449	0.439973	ENSG00000124357.13	ENSG00000124357.12	55577
MYBPH	91.4172	0.365423	0.121378	0.240199	0.291259	0.0103985	0.999974	0.0175453	0.909484	0.0508217	0.864018	0.119264	0.502839	ENSG00000133055.9	ENSG00000133055.8	4608
CBR3	83.5734	0.363454	0.128078	-0.132878	0.622365	0.000477268	0.999974	0.0053797	0.975481	-0.118623	0.614375	-0.103508	0.554599	ENSG00000159231.6	ENSG00000159231.5	874
MOV10	461.297	0.363216	0.00924973	-0.275915	0.0492536	0.00963347	0.999974	0.013491	0.949455	-0.346537	0.0104147	-0.290406	0.0334866	ENSG00000155363.18	ENSG00000155363.18	4343
MAP2K3	1054.56	0.36307	0.00388136	-0.991845	2.68692e-18	-0.0129969	0.999974	-0.191321	0.160773	-0.887808	1.08623e-14	-0.706506	1.31877e-09	ENSG00000034152.19	ENSG00000034152.18	5606
ODF3B	77.4617	0.362891	0.163334	-0.28783	0.258081	-0.00088881	0.999974	-0.0202047	0.84294	-0.188806	0.368684	-0.0891108	0.572744	ENSG00000177989.13	ENSG00000177989.13	440836
	65.8872	0.362857	0.161315	-0.746958	0.0130556	-0.00633741	0.999974	-0.0301471	0.719238	-0.311896	0.182517	-0.274725	0.165987	ENSG00000264578.1	ENSG00000264578.1	NA
C17orf49	248.262	0.362695	0.0518354	-0.0260822	0.931493	0.00301442	0.999974	-0.000701573	0.996572	-0.0485668	0.860328	-0.0210844	0.92425	ENSG00000258315.5	ENSG00000258315.5	124944
GTPBP2	702.198	0.362055	0.00230521	-0.392556	0.00059282	-0.0182816	0.999974	-0.0816278	0.561564	-0.269794	0.0274727	-0.226683	0.0664393	ENSG00000172432.19	ENSG00000172432.18	54676
BAZ1A	563.602	0.361846	0.00460303	-0.252585	0.0556523	-0.00633801	0.999974	-0.0831235	0.545749	-0.156834	0.30703	-0.0903005	0.565475	ENSG00000198604.11	ENSG00000198604.10	11177
TRAF3	920.086	0.361838	0.00562651	-0.164811	0.291779	-0.186588	0.499214	-0.196269	0.149558	0.0889509	0.653837	0.0656817	0.702358	ENSG00000131323.15	ENSG00000131323.14	7187
COL6A1	1014.75	0.360008	0.00355365	-0.250319	0.0526986	8.71665e-05	0.999974	0.012199	0.960497	-0.249018	0.0553789	-0.257812	0.0393439	ENSG00000142156.15	ENSG00000142156.14	1291
PHACTR1	224.533	0.35974	0.0991282	0.149151	0.544844	0.00284137	0.999974	0.0698166	0.54299	0.0839488	0.747999	-0.0272477	0.90623	ENSG00000112137.17	ENSG00000112137.17	221692
MCTP1	229.301	0.358936	0.081445	-0.465402	0.01671	-0.0160291	0.999974	-0.126595	0.322565	-0.162373	0.441507	-0.0983369	0.587724	ENSG00000175471.19	ENSG00000175471.19	79772
TMEM255A	100.935	0.357644	0.131776	0.0585707	0.865384	0.000153358	0.999974	-0.00252173	0.989198	0.043447	0.882238	0.0460895	0.830187	ENSG00000125355.15	ENSG00000125355.15	55026
RCAN1	240.508	0.357539	0.0680441	-0.106944	0.66931	0.00313401	0.999974	0.0163882	0.924577	-0.131064	0.554504	-0.122506	0.484648	ENSG00000159200.18	ENSG00000159200.17	1827
UQCRFS1P1	147.699	0.357437	0.0765214	-0.156403	0.493083	-0.0109288	0.999974	0.0454515	0.727951	-0.0170613	0.956633	-0.267394	0.134374	ENSG00000226085.3	ENSG00000226085.3	NA
ARHGEF11	1972.67	0.355861	0.00151098	-0.146187	0.299803	-0.0160224	0.999974	-0.0764582	0.572281	-0.0518646	0.814304	-0.0177737	0.923649	ENSG00000132694.18	ENSG00000132694.18	9826
EOGT	303.653	0.355266	0.0263051	0.0345784	0.904725	-0.0139995	0.999974	-0.0659445	0.646335	0.15167	0.408634	0.145549	0.361323	ENSG00000163378.14	ENSG00000163378.13	285203
CASP7	285.08	0.355025	0.0148952	0.0759607	0.721296	-0.00361681	0.999974	0.0289434	0.868704	0.0971294	0.631394	0.0152593	0.947723	ENSG00000165806.20	ENSG00000165806.19	840
CSF1	7503.91	0.355	0.0116919	-0.977978	3.03653e-15	-0.188355	0.510167	-0.342501	0.018783	-0.641106	5.24566e-07	-0.542912	2.54498e-05	ENSG00000184371.14	ENSG00000184371.13	1435
ABCC1	2182.53	0.351256	0.0103013	-0.249471	0.0783022	-0.00844665	0.999974	-0.0426397	0.79879	-0.158238	0.329033	-0.141807	0.337962	ENSG00000103222.19	ENSG00000103222.18	4363
CHMP5	409.712	0.348982	0.0446163	0.0225706	0.952009	-0.00177843	0.999974	-0.0626482	0.646777	0.0461873	0.881651	0.132706	0.430429	ENSG00000086065.14	ENSG00000086065.13	51510
ELOVL5	1585.48	0.348853	0.000932168	1.24158	4.26821e-43	0.154679	0.511608	0.527146	6.54571e-08	0.996867	4.67829e-28	0.679128	4.49369e-13	ENSG00000012660.14	ENSG00000012660.13	60481
MINK1	2236.79	0.348832	0.00606407	0.162255	0.29222	0.0154341	0.999974	0.125058	0.348492	0.055531	0.811505	-0.0197708	0.936006	ENSG00000141503.17	ENSG00000141503.15	50488
PRELID1	1037.17	0.348484	0.00082161	-0.335066	0.00103544	0.000300656	0.999974	-0.0192831	0.922566	-0.329368	0.00140126	-0.286804	0.00614867	ENSG00000169230.10	ENSG00000169230.9	27166
PGD	12960.6	0.348429	8.88107e-11	0.169158	0.00468099	0.0183296	0.999974	0.0778582	0.369266	0.12722	0.0594858	0.0750458	0.35041	ENSG00000142657.21	ENSG00000142657.20	5226
CHI3L1	31784.1	0.347882	2.06746e-07	-0.328422	6.55923e-07	-0.025326	0.999974	-0.0606186	0.619709	-0.278772	4.11175e-05	-0.243312	0.000479629	ENSG00000133048.13	ENSG00000133048.12	1116
EPB41	523.904	0.347773	0.00574078	-0.228274	0.0820153	-0.0503353	0.999974	-0.2178	0.0999116	-0.0155646	0.954018	0.0241598	0.907092	ENSG00000159023.21	ENSG00000159023.21	2035
ACO1	2333.54	0.346549	0.000138481	0.207429	0.036134	0.00637123	0.999974	0.0391445	0.799424	0.166132	0.127652	0.136648	0.213913	ENSG00000122729.19	ENSG00000122729.18	48
SNX20	276.572	0.344894	0.0469721	-0.356728	0.0314084	-0.00155211	0.999974	-0.0159183	0.933758	-0.309805	0.0648666	-0.274372	0.0919215	ENSG00000167208.15	ENSG00000167208.14	124460
RASA4	1012.36	0.344748	0.00472237	-0.672821	1.49487e-09	-0.00399758	0.999974	-0.0535925	0.711742	-0.636899	1.73643e-08	-0.550572	1.47791e-06	ENSG00000105808.17	ENSG00000105808.17	10156
DAGLA	1047.31	0.344298	0.0236567	0.00693988	0.972723	0.00518593	0.999974	0.003153	0.987286	-0.0326571	0.92092	-0.00304526	0.99463	ENSG00000134780.10	ENSG00000134780.9	747
ZNF444	99.8818	0.343715	0.154025	-0.0565373	0.868782	0.00794518	0.999974	0.0354044	0.745469	-0.167143	0.444629	-0.135976	0.435319	ENSG00000167685.15	ENSG00000167685.14	55311
METTL1	288.036	0.343562	0.0458403	-0.704445	8.15045e-06	-0.017024	0.999974	-0.0870246	0.502682	-0.468181	0.00391997	-0.438748	0.00681438	ENSG00000037897.17	ENSG00000037897.16	4234
IL1RN	7189.36	0.343454	0.00144299	-0.574449	7.37794e-09	0.208697	0.267732	0.290773	0.0135318	-0.864369	1.47896e-18	-0.913348	1.14687e-20	ENSG00000136689.18	ENSG00000136689.18	3557
NOL4L	112.352	0.342689	0.128475	0.0549615	0.875102	0.0015745	0.999974	-0.0010634	0.98223	0.0271873	0.930007	0.0456676	0.833279	ENSG00000197183.14	ENSG00000197183.14	140688
MAX	579.332	0.3416	0.0052196	-0.281981	0.0257232	0.0133965	0.999974	0.0729568	0.605381	-0.367074	0.00234777	-0.412165	0.00050764	ENSG00000125952.20	ENSG00000125952.18	4149
TMEM176B	1468.36	0.340993	0.00393982	-0.0987703	0.561108	0.00315638	0.999974	0.00602817	0.981911	-0.110759	0.496453	-0.0971723	0.507026	ENSG00000106565.18	ENSG00000106565.17	28959
NDRG2	638.23	0.340609	0.0350622	-0.229512	0.173934	0.0101121	0.999974	0.0733413	0.587479	-0.325986	0.036501	-0.394965	0.00885479	ENSG00000165795.23	ENSG00000165795.23	57447
SP100	428.27	0.340102	0.0362451	-0.247917	0.136455	-0.00998486	0.999974	-0.0688938	0.610575	-0.131266	0.504174	-0.0729693	0.696982	ENSG00000067066.17	ENSG00000067066.16	6672
ARID5A	499.922	0.33898	0.0043348	-0.190218	0.148268	-0.0400228	0.999974	-0.0755567	0.584005	-0.0135836	0.959161	-0.0550483	0.742706	ENSG00000196843.17	ENSG00000196843.15	10865
DESI1	604.392	0.338409	0.00205214	-0.0603094	0.745283	0.000910439	0.999974	0.0529158	0.724423	-0.0612534	0.75405	-0.133202	0.290436	ENSG00000100418.8	ENSG00000100418.7	27351
EFHD2	3204.93	0.337578	0.00202006	0.0145654	0.948261	0.0224225	0.999974	0.0817825	0.54065	-0.0857277	0.628264	-0.0992037	0.486474	ENSG00000142634.13	ENSG00000142634.12	79180
CLINT1	479.302	0.337398	0.0108915	0.0501265	0.840758	-0.000441854	0.999974	-0.0352856	0.837497	0.0474789	0.846876	0.101476	0.512053	ENSG00000113282.13	ENSG00000113282.13	9685
PTGR1	432.625	0.336974	0.00791319	-0.257587	0.0455714	-0.0183359	0.999974	-0.0555207	0.707595	-0.124011	0.443091	-0.131544	0.349302	ENSG00000106853.20	ENSG00000106853.19	22949
BCL9L	334.967	0.336781	0.107409	0.414374	0.0316561	0.00881088	0.999974	0.00572814	0.977491	0.23059	0.246763	0.357252	0.0573127	ENSG00000186174.12	ENSG00000186174.12	283149
HNRNPC	1810.8	0.336754	7.23265e-07	0.0193656	0.905703	0.0202658	0.999974	0.0116276	0.961996	-0.0280831	0.84482	0.00407327	0.969388	ENSG00000092199.17	ENSG00000092199.17	3183
DGAT2	51.9111	0.3367	0.185927	-1.00263	0.00112144	-0.00691957	0.999974	-0.0155808	0.87793	-0.534764	0.0553243	-0.775028	0.0110624	ENSG00000062282.15	ENSG00000062282.14	84649
RRAS	405.271	0.335646	0.00867161	-0.236898	0.0742812	-0.0121822	0.999974	-0.0440507	0.777658	-0.142739	0.364925	-0.1308	0.356854	ENSG00000126458.4	ENSG00000126458.3	6237
FGD2	639.912	0.335107	0.0779334	-0.134993	0.564682	0.0111919	0.999974	-0.000307653	0.982139	-0.259083	0.163254	-0.090925	0.612843	ENSG00000146192.15	ENSG00000146192.14	221472
SLC1A3	1649.39	0.334811	0.00855152	-0.918887	7.48342e-16	-0.361117	0.0231308	-0.710878	5.8423e-09	-0.468513	8.31445e-05	-0.151716	0.269242	ENSG00000079215.14	ENSG00000079215.13	6507
ETV3	260.855	0.334735	0.0550341	-0.0879536	0.71799	0.00412995	0.999974	0.0293264	0.856064	-0.117255	0.585565	-0.13356	0.426826	ENSG00000117036.12	ENSG00000117036.11	2117
FBXO44	63.0031	0.334292	0.174628	-0.189586	0.452297	-0.00444567	0.999974	0.014365	0.915929	-0.0713584	0.784695	-0.189903	0.286539	ENSG00000132879.14	ENSG00000132879.13	93611
ASB6	340.483	0.333147	0.0362381	-0.351942	0.0196932	-0.0114614	0.999974	-0.070611	0.602826	-0.216584	0.188695	-0.155656	0.324142	ENSG00000148331.12	ENSG00000148331.11	140459
TALDO1	5222.05	0.333117	6.03366e-07	-0.113961	0.186566	-0.00875506	0.999974	0.005199	0.983306	-0.0855245	0.401579	-0.113889	0.174818	ENSG00000177156.11	ENSG00000177156.10	6888
EPB41L3	1011.33	0.333108	0.00905816	-0.383056	0.00155665	-0.014123	0.999974	-0.0977259	0.44839	-0.269664	0.0366834	-0.182883	0.167418	ENSG00000082397.17	ENSG00000082397.17	23136
DTX2	662.755	0.331729	0.0559765	-0.0596799	0.828831	0.000476439	0.999974	0.00801479	0.974973	-0.0550471	0.831532	-0.0594736	0.764423	ENSG00000091073.19	ENSG00000091073.19	113878
IL10RA	2469.15	0.331649	0.135644	0.892769	2.06047e-05	0.0212365	0.999974	0.393284	0.0773042	0.39058	0.0624926	0.232196	0.203821	ENSG00000110324.10	ENSG00000110324.10	3587
H3-3B	2128.77	0.331542	2.34604e-05	-0.209025	0.0132672	0.00110416	0.999974	-0.0149295	0.93753	-0.207682	0.0146962	-0.178444	0.0426109	ENSG00000132475.10	ENSG00000132475.10	3021
SIGLEC15	363.458	0.328252	0.0510676	-0.477465	0.00184228	-0.0157759	0.999974	-0.0513247	0.712543	-0.272425	0.0997202	-0.301596	0.056385	ENSG00000197046.12	ENSG00000197046.11	284266
CLU	767.891	0.328232	0.00243276	-0.354037	0.000609651	0.0064304	0.999974	-0.00307516	0.991736	-0.385577	0.000192483	-0.340723	0.00128652	ENSG00000120885.22	ENSG00000120885.21	1191
TOMM34	124.165	0.327672	0.124819	-0.244571	0.25107	0.00328782	0.999974	0.0267963	0.846162	-0.27862	0.167468	-0.322422	0.0904273	ENSG00000025772.8	ENSG00000025772.7	10953
BRCA2	49.7223	0.327199	0.190613	-0.230292	0.367855	-0.0124024	0.999974	-0.0636059	0.380784	0.0487048	0.853295	0.0248711	0.903486	ENSG00000139618.15	ENSG00000139618.14	675
NOTCH3	833.526	0.327058	0.0907755	0.0968874	0.710542	-0.0174405	0.999974	-0.114607	0.368181	0.295346	0.106931	0.334503	0.0561383	ENSG00000074181.9	ENSG00000074181.8	4854
ORAI1	289.324	0.326596	0.0315895	-0.236184	0.130893	0.00255291	0.999974	0.0149988	0.938533	-0.330002	0.0239556	-0.252718	0.0871133	ENSG00000276045.3	ENSG00000276045.3	84876
TNFAIP8	174.078	0.326132	0.0753075	-0.47372	0.00482054	0.00466508	0.999974	-0.0084235	0.963366	-0.534703	0.00155278	-0.413344	0.0133338	ENSG00000145779.8	ENSG00000145779.7	25816
MITD1	82.811	0.325099	0.157488	0.0145067	0.969521	0.00316465	0.999974	0.0105481	0.950431	-0.0245693	0.935494	-0.012898	0.960604	ENSG00000158411.11	ENSG00000158411.11	129531
LCP2	1078.73	0.323376	0.00210993	-0.0641672	0.717472	0.00785638	0.999974	0.0230222	0.9073	-0.0966616	0.540196	-0.0911108	0.497825	ENSG00000043462.12	ENSG00000043462.11	3937
APOL2	974.205	0.323203	0.000342422	-0.624612	7.71293e-14	-0.0094686	0.999974	-0.131628	0.249112	-0.577184	9.36936e-12	-0.440465	3.85601e-07	ENSG00000128335.14	ENSG00000128335.13	23780
KEAP1	885.749	0.322251	0.000877116	0.00214843	0.995242	-0.00577777	0.999974	-0.00874397	0.964798	0.0251787	0.908369	0.0159106	0.939885	ENSG00000079999.14	ENSG00000079999.13	9817
IL18	204.788	0.321973	0.0707525	-0.131019	0.543913	0.0038706	0.999974	0.0184019	0.919759	-0.154671	0.42469	-0.150338	0.363317	ENSG00000150782.12	ENSG00000150782.11	3606
PLEKHO1	1776.49	0.320729	0.00159435	-0.339821	0.000464644	-0.114965	0.69143	-0.184421	0.110176	-0.121607	0.372902	-0.102983	0.419673	ENSG00000023902.14	ENSG00000023902.13	51177
RAB35	946.575	0.320674	0.00322437	-0.38351	0.000195159	-0.0146882	0.999974	-0.139144	0.264664	-0.288457	0.00791311	-0.170445	0.148479	ENSG00000111737.12	ENSG00000111737.11	11021
STK3	65.3653	0.320318	0.19466	-0.0346467	0.925438	-0.00521444	0.999974	-0.0302066	0.776671	0.04617	0.869885	0.0486622	0.805806	ENSG00000104375.17	ENSG00000104375.16	6788
TSKU	223.375	0.319432	0.160715	-0.711076	0.00109815	-0.0233252	0.712278	-0.336431	0.111474	-0.155757	0.468895	-0.114305	0.512183	ENSG00000182704.8	ENSG00000182704.7	25987
PSMA6	804.19	0.319214	0.0352503	-0.0937263	0.654162	-0.00592125	0.999974	-0.0439058	0.765647	-0.0392849	0.885244	-0.00458756	0.991802	ENSG00000100902.11	ENSG00000100902.10	5687
FMNL3	1688.88	0.318797	0.0168312	-0.236357	0.0901671	-0.0167891	0.999974	-0.0564881	0.711321	-0.108716	0.561728	-0.109108	0.473682	ENSG00000161791.14	ENSG00000161791.13	91010
DDX60L	501.108	0.317895	0.129344	-0.940867	5.55458e-07	0.0011132	0.999974	-0.137475	0.284867	-0.959685	4.58252e-07	-0.516961	0.00667434	ENSG00000181381.13	ENSG00000181381.13	91351
NID1	77.6966	0.317628	0.19185	-0.60499	0.0386731	-0.00604395	0.999974	-0.0310002	0.72084	-0.201165	0.335439	-0.167685	0.29945	ENSG00000116962.15	ENSG00000116962.14	4811
IL2RG	1327	0.316983	0.00295837	-0.20069	0.0795131	-0.00488823	0.999974	-0.0431318	0.783248	-0.16411	0.185379	-0.116142	0.363373	ENSG00000147168.12	ENSG00000147168.12	3561
TBC1D9	744.943	0.31649	0.0337247	-0.234753	0.117365	-0.00776924	0.999974	-0.0569787	0.699553	-0.157202	0.349942	-0.09782	0.55626	ENSG00000109436.8	ENSG00000109436.7	23158
PLEK	7548.21	0.31579	0.008221	-0.632948	2.23028e-09	-0.012647	0.999974	-0.112401	0.40907	-0.540243	4.58252e-07	-0.436521	6.23138e-05	ENSG00000115956.10	ENSG00000115956.9	5341
FTH1	190058	0.315079	0.000223422	-0.207343	0.0236458	-0.0140433	0.999974	-0.0103125	0.967296	-0.147372	0.160556	-0.18486	0.0488173	ENSG00000167996.16	ENSG00000167996.15	2495
HSPA1B	638.268	0.31479	0.0146499	0.540356	1.45319e-06	0.205758	0.336793	0.184844	0.141823	0.224617	0.0894446	0.257449	0.0383464	ENSG00000204388.7	ENSG00000204388.6	3304
FAM110A	177.196	0.314361	0.157552	0.04762	0.890354	-0.0025622	0.999974	-0.0122935	0.944659	0.0673456	0.802296	0.0599799	0.76618	ENSG00000125898.13	ENSG00000125898.12	83541
GSDMD	252.517	0.314306	0.0534921	-0.121135	0.561692	0.0225091	0.999974	0.0927867	0.489843	-0.308957	0.04756	-0.29306	0.0540138	ENSG00000104518.11	ENSG00000104518.10	79792
DAPK1	2738.14	0.314061	0.00150225	1.02114	3.96215e-32	0.211721	0.155881	0.378834	8.92833e-05	0.745493	3.46789e-17	0.596107	3.11708e-11	ENSG00000196730.13	ENSG00000196730.12	1612
SPSB1	921.555	0.309876	0.0128149	-0.288308	0.0162062	-0.0240473	0.999974	-0.0550356	0.70866	-0.134519	0.381015	-0.166131	0.201153	ENSG00000171621.14	ENSG00000171621.13	80176
TXNRD1	8909.25	0.308876	0.0023239	0.105062	0.444484	-0.0347634	0.999974	-0.0412302	0.787546	0.233565	0.0247986	0.160518	0.147463	ENSG00000198431.16	ENSG00000198431.15	7296
ABHD4	892.353	0.307095	0.0015101	-0.217205	0.0323964	-0.0501964	0.999974	-0.0800623	0.539461	-0.0608206	0.731063	-0.0910979	0.471577	ENSG00000100439.10	ENSG00000100439.10	63874
GSR	2934.56	0.307093	0.00104704	-0.362492	3.87821e-05	-0.0375178	0.999974	-0.162786	0.136388	-0.227832	0.0198521	-0.150256	0.160364	ENSG00000104687.14	ENSG00000104687.13	2936
TFEB	939.289	0.304753	0.0128133	0.324396	0.00490967	-0.0202864	0.999974	-0.121375	0.345071	0.442566	5.9962e-05	0.511277	2.69896e-06	ENSG00000112561.18	ENSG00000112561.17	7942
XPO6	1183.58	0.303546	0.00371352	0.00550791	0.989631	-0.000798376	0.999974	0.000350321	0.998708	0.0116914	0.972722	0.00261704	0.991817	ENSG00000169180.11	ENSG00000169180.11	23214
UVRAG	257.39	0.303125	0.0880527	0.176456	0.354654	-0.00193129	0.999974	0.000215709	0.999696	0.177747	0.330248	0.147153	0.372534	ENSG00000198382.9	ENSG00000198382.8	7405
TNS3	5767.36	0.302903	0.0322104	-0.937912	1.86373e-14	-0.0665329	0.667631	-0.349141	0.0136387	-0.626408	6.69111e-07	-0.497647	0.000111752	ENSG00000136205.17	ENSG00000136205.16	64759
	24.6988	0.302351	0.154235	-0.0324466	0.923244	0.00107332	0.999974	0.00740139	NA	-0.0415201	0.853057	-0.0379092	0.80578	ENSG00000267317.2	ENSG00000267317.2	NA
C1QBP	377.304	0.30205	0.0371692	-0.108717	0.57738	0.0029792	0.999974	0.0293319	0.877532	-0.11872	0.523088	-0.145854	0.325234	ENSG00000108561.8	ENSG00000108561.8	708
FOPNL	254.32	0.301124	0.0676252	-0.149054	0.437175	-0.0158836	0.999974	0.0151185	0.936807	-0.0142189	0.961736	-0.159228	0.309797	ENSG00000133393.13	ENSG00000133393.12	123811
STEAP3	653.271	0.300783	0.0627573	-0.668338	2.37358e-06	-0.0172446	0.999974	-0.33648	0.0384584	-0.467105	0.00147003	-0.211201	0.165434	ENSG00000115107.20	ENSG00000115107.19	55240
STOM	887.099	0.299606	0.00362322	0.0344484	0.868374	0.0792338	0.997027	0.235257	0.0340531	-0.135643	0.295022	-0.212143	0.0461253	ENSG00000148175.13	ENSG00000148175.12	2040
FAM168A	443.792	0.298832	0.0650214	0.102577	0.636972	0.00223318	0.999974	0.0385847	0.814063	0.0736977	0.754144	0.0182287	0.939824	ENSG00000054965.10	ENSG00000054965.10	23201
ISCU	709.119	0.298143	0.00829725	-0.123073	0.395975	-0.0031205	0.999974	0.0194913	0.92181	-0.104245	0.51539	-0.144692	0.24942	ENSG00000136003.15	ENSG00000136003.15	23479
PTGER4	342.026	0.298131	0.0622413	-0.889155	2.27631e-10	-0.00798051	0.999974	-0.287265	0.0747565	-0.790511	2.82419e-08	-0.470939	0.00119004	ENSG00000171522.6	ENSG00000171522.5	5734
ABCF1	779.721	0.29812	0.0139402	-0.313158	0.00704958	-0.0212936	0.999974	-0.0655153	0.671075	-0.173793	0.198597	-0.181228	0.151097	ENSG00000204574.13	ENSG00000204574.12	23
DNAJA1	1611.57	0.297998	0.00045916	-0.0696603	0.615634	-0.0187602	0.999974	-0.116377	0.289465	-0.00332813	0.989782	0.0658421	0.59225	ENSG00000086061.16	ENSG00000086061.15	3301
STK17A	142.504	0.296168	0.175686	-0.0975701	0.717499	-0.00637664	0.999974	-0.0565695	0.633418	-0.00720192	0.981713	0.0411253	0.852625	ENSG00000164543.7	ENSG00000164543.6	9263
RBCK1	525.724	0.296134	0.0302179	-0.106199	0.579881	0.0145903	0.999974	0.0487006	0.740729	-0.192043	0.191955	-0.185516	0.183218	ENSG00000125826.20	ENSG00000125826.20	10616
UBXN2A	84.3498	0.296094	0.211065	-0.278328	0.242684	-0.0085205	0.999974	-0.0429854	0.674928	-0.0727444	0.781724	-0.0576282	0.766699	ENSG00000173960.14	ENSG00000173960.13	165324
H1-0	418.448	0.295314	0.03426	0.284257	0.0290687	0.00502427	0.999974	0.138973	0.293414	0.231982	0.0933107	0.0656912	0.714297	ENSG00000189060.5	ENSG00000189060.5	3005
RASA4B	411.359	0.295244	0.172292	-1.16382	7.1188e-09	-0.00752089	0.999974	-0.0560311	0.621533	-0.981795	1.46581e-06	-0.889126	1.7043e-05	ENSG00000170667.14	ENSG00000170667.14	100271927
MAIP1	72.2474	0.295004	0.215289	-0.185853	0.461368	-0.000807032	0.999974	0.0113785	0.93753	-0.133124	0.564629	-0.171145	0.332039	ENSG00000162972.10	ENSG00000162972.10	79568
DVL3	1688.69	0.294835	0.0374211	1.29282	6.44711e-28	0.00751159	0.999974	-0.00744924	0.97289	1.23213	4.7972e-25	1.30947	3.55892e-28	ENSG00000161202.20	ENSG00000161202.18	1857
FUS	2062.43	0.293193	5.74703e-05	-0.188182	0.021222	0.0304111	0.999974	0.00357537	0.990207	-0.265402	0.000425641	-0.181994	0.0240086	ENSG00000089280.18	ENSG00000089280.18	2521
FTH1P2	79.243	0.29286	0.226368	0.0297344	0.932737	0.00280264	0.999974	0.00132479	0.995062	-0.0267843	0.927856	0.0169194	0.941453	ENSG00000234975.6	ENSG00000234975.6	NA
MAD2L1BP	192.556	0.292281	0.0971556	-0.187206	0.316113	-0.0052429	0.999974	-0.00830053	0.967397	-0.121751	0.555995	-0.1366	0.409795	ENSG00000124688.13	ENSG00000124688.13	9587
GPR68	317.066	0.291852	0.0831424	-1.27764	6.70824e-18	-0.0379723	0.710352	-0.365516	0.0379169	-0.898975	1.77268e-09	-0.796828	1.46497e-07	ENSG00000119714.11	ENSG00000119714.10	8111
EDF1	1267.79	0.291218	0.00281317	-0.183093	0.0842325	0.0104387	0.999974	0.0537305	0.709795	-0.224286	0.0267098	-0.259624	0.00733903	ENSG00000107223.13	ENSG00000107223.12	8721
SELENOO	242.54	0.290086	0.0661631	0.143994	0.433046	0.0137572	0.999974	0.0539919	0.712693	0.0342783	0.89841	0.0279068	0.899883	ENSG00000073169.14	ENSG00000073169.13	83642
VPS37C	776.14	0.288731	0.0244719	-0.261088	0.0396409	-0.00348532	0.999974	-0.0444206	0.797992	-0.225196	0.0865753	-0.16142	0.227788	ENSG00000167987.11	ENSG00000167987.10	55048
GRAMD2B	43.591	0.288113	0.222027	-0.025745	0.94672	0.00793257	0.999974	0.0359495	0.657283	-0.170984	0.408634	-0.120277	0.438573	ENSG00000155324.10	ENSG00000155324.9	65983
ARHGAP31	1729.58	0.288059	0.0900891	-0.818945	1.63615e-08	-0.23262	0.444209	-0.498943	0.00235321	-0.407468	0.0080167	-0.20941	0.176644	ENSG00000031081.11	ENSG00000031081.10	57514
BBX	192.246	0.288031	0.194764	0.710741	0.000321423	0.00923303	0.999974	0.0899125	0.413216	0.506496	0.0125688	0.325123	0.0918466	ENSG00000114439.19	ENSG00000114439.18	56987
PDCD5	171.044	0.286789	0.130546	-0.205152	0.288271	-0.00528506	0.999974	-0.0350879	0.810194	-0.122917	0.565647	-0.0833895	0.650895	ENSG00000105185.12	ENSG00000105185.11	9141
C6orf136	115.599	0.282776	0.210996	0.116135	0.672385	0.0119551	0.999974	0.0768134	0.490209	-0.0428126	0.883944	-0.0605245	0.762339	ENSG00000204564.12	ENSG00000204564.11	221545
MRPL14	220.655	0.282328	0.100326	-0.323583	0.0415792	-0.0182213	0.999974	-0.0568635	0.681962	-0.139704	0.470903	-0.148395	0.359219	ENSG00000180992.7	ENSG00000180992.6	64928
CWF19L1	235.476	0.280805	0.0847595	0.0954901	0.662952	-0.00370683	0.999974	-0.0356047	0.841482	0.114738	0.563242	0.146421	0.348885	ENSG00000095485.18	ENSG00000095485.17	55280
NOM1	165.474	0.280775	0.15125	-0.197058	0.32792	-0.00837898	0.999974	-0.00993301	0.959128	-0.0845236	0.731085	-0.131018	0.452305	ENSG00000146909.8	ENSG00000146909.7	64434
CCND1	418.082	0.280299	0.131878	-2.43167	1.54279e-48	-0.0139285	0.999974	-0.315936	0.0961916	-2.19857	2.30046e-40	-1.9542	1.37258e-32	ENSG00000110092.4	ENSG00000110092.3	595
TICAM1	419.224	0.279904	0.145181	-0.257165	0.167652	-0.00944671	0.999974	-0.0480434	0.720427	-0.120951	0.58533	-0.0928733	0.612577	ENSG00000127666.9	ENSG00000127666.9	148022
PLAUR	3994.61	0.279782	0.0386166	-0.42966	0.000401909	-0.00229991	0.999974	0.0334651	0.844622	-0.400108	0.00106632	-0.497022	3.73728e-05	ENSG00000011422.12	ENSG00000011422.11	5329
DTX4	1617.35	0.279572	0.0265258	-1.02505	1.87745e-21	-0.00494469	0.999974	-0.231014	0.076234	-0.989096	8.19585e-20	-0.713682	1.1175e-10	ENSG00000110042.8	ENSG00000110042.7	23220
TSC22D1	835.8	0.279331	0.0266968	-0.487143	1.3898e-05	-0.0245634	0.999974	-0.0759742	0.582248	-0.294502	0.0147421	-0.3281	0.00547781	ENSG00000102804.15	ENSG00000102804.14	8848
MIIP	224.891	0.279164	0.122196	-0.0678215	0.798788	0.000509872	0.999974	0.0378075	0.79879	-0.0637061	0.800074	-0.131826	0.433448	ENSG00000116691.11	ENSG00000116691.10	60672
TLNRD1	488.851	0.278668	0.131602	-0.16226	0.420916	-0.0102502	0.999974	-0.0162434	0.938533	-0.0463013	0.862908	-0.0984155	0.575141	ENSG00000140406.4	ENSG00000140406.3	59274
MCL1	1416.46	0.277773	0.0116034	0.108963	0.470025	0.0138414	0.999974	0.0383428	0.827907	0.0422943	0.834658	0.041696	0.814676	ENSG00000143384.13	ENSG00000143384.12	4170
OXSR1	537.02	0.277629	0.0147206	-0.381426	0.000268231	-0.102033	0.785216	-0.22686	0.0601306	-0.14603	0.274945	-0.0956931	0.484884	ENSG00000172939.9	ENSG00000172939.8	9943
	81.6628	0.277624	0.246234	-0.0212569	0.954634	0.00210299	0.999974	0.601667	0.0496647	-0.0430309	0.878709	-0.678829	0.0145552	ENSG00000264772.6	ENSG00000264772.6	NA
TREX1	233.928	0.276882	0.127987	-0.123384	0.572803	0.00426665	0.999974	-0.0104553	0.961996	-0.157932	0.415983	-0.0778887	0.671702	ENSG00000213689.14	ENSG00000213689.13	11277
GTF2H3	175.58	0.27671	0.184763	-0.308772	0.113045	-0.00838268	0.999974	-0.0126496	0.940126	-0.150885	0.484651	-0.212971	0.224171	ENSG00000111358.14	ENSG00000111358.13	2967
CEBPB	3694.67	0.276617	0.0843515	0.181257	0.301956	0.0171227	0.999974	0.263715	0.0865251	0.0353296	0.894172	-0.0973272	0.561569	ENSG00000172216.6	ENSG00000172216.5	1051
IER5	709.413	0.276422	0.168462	0.911384	1.06071e-07	0.0348923	0.593702	0.385858	0.0453329	0.454618	0.0118748	0.35361	0.0467299	ENSG00000162783.11	ENSG00000162783.10	51278
	78.0044	0.276338	0.246234	0.0435583	0.905703	-0.00352457	0.999974	-0.0284687	0.792121	0.0848306	0.739617	0.101241	0.546767	ENSG00000272941.1	ENSG00000272941.1	NA
PFKP	660.179	0.275836	0.0188702	-0.465772	1.40191e-05	0.00631279	0.999974	0.0173686	0.934268	-0.504948	2.67777e-06	-0.495129	4.96968e-06	ENSG00000067057.17	ENSG00000067057.16	5214
MT-ND6	2608.63	0.275784	0.00349054	0.00938211	0.968436	0.18099	0.280372	0.0910168	0.459604	-0.208759	0.0359159	-0.103625	0.377727	ENSG00000198695.2	ENSG00000198695.2	4541
PPIF	1100.98	0.27459	0.0276435	-0.662723	1.15043e-09	-0.0240786	0.999974	-0.13599	0.293414	-0.500534	7.74096e-06	-0.435014	0.000135021	ENSG00000108179.14	ENSG00000108179.13	10105
C1GALT1	67.6648	0.273561	0.250421	-0.505153	0.0522964	-0.0023118	0.999974	-0.0216348	0.84267	-0.350695	0.140049	-0.221211	0.228853	ENSG00000106392.11	ENSG00000106392.10	56913
PATL1	869.615	0.272839	0.0126373	-0.192247	0.0981063	-0.0226795	0.999974	-0.169821	0.14773	-0.0714574	0.686745	0.0157367	0.944631	ENSG00000166889.14	ENSG00000166889.13	219988
PILRA	2563.08	0.272794	0.0042968	-0.297856	0.000880015	-0.00185526	0.999974	-0.0832347	0.472476	-0.266343	0.00353857	-0.156977	0.118013	ENSG00000085514.16	ENSG00000085514.15	29992
NOTCH2NLA	238.112	0.272674	0.153459	0.112869	0.635396	-0.00925034	0.999974	-0.127208	0.339612	0.195288	0.296613	0.351254	0.0332162	ENSG00000264343.6	ENSG00000264343.5	388677
TKT	4717.62	0.271283	0.00321195	0.315301	0.000226426	0.0755564	0.999974	0.214478	0.0292372	0.145066	0.186526	0.0653522	0.614947	ENSG00000163931.16	ENSG00000163931.15	7086
ARL6IP5	1283.46	0.270904	0.00252516	-0.0634159	0.663118	-0.0367923	0.999974	-0.105434	0.339612	0.0478928	0.786308	0.0675504	0.605888	ENSG00000144746.7	ENSG00000144746.6	10550
COL6A2	362.778	0.270556	0.154025	-0.154023	0.471939	-0.000145284	0.999974	0.0357893	0.808188	-0.135639	0.516431	-0.224242	0.177966	ENSG00000142173.16	ENSG00000142173.14	1292
NBPF9	165.219	0.269868	0.210462	-0.0143803	0.968436	-0.0110531	0.999974	-0.0167628	0.920519	0.104622	0.663891	0.023436	0.918357	ENSG00000269713.7	ENSG00000269713.7	400818
ARID3A	702.888	0.269554	0.01114	-0.328113	0.00100619	-0.0433838	0.999974	-0.13047	0.269833	-0.158203	0.195067	-0.129239	0.275373	ENSG00000116017.11	ENSG00000116017.10	1820
IFNAR1	948.24	0.269048	0.0204879	-0.0488173	0.814208	-0.0202366	0.999974	-0.110818	0.378359	0.0465287	0.82381	0.0959496	0.491378	ENSG00000142166.13	ENSG00000142166.12	3454
VHL	277.895	0.268882	0.120946	-0.0177164	0.952966	0.00357706	0.999974	0.0322844	0.849063	-0.0400374	0.878009	-0.0708146	0.694507	ENSG00000134086.7	ENSG00000134086.7	7428
RHOU	194.03	0.268621	0.137284	-0.546176	0.000548547	-0.0279913	0.999974	-0.374782	0.0346927	-0.206391	0.234406	-0.0764347	0.679389	ENSG00000116574.6	ENSG00000116574.5	58480
TMEM176A	451.106	0.268059	0.141921	-0.00838604	0.979717	0.00279149	0.999974	-0.0465278	0.747089	-0.0315233	0.906214	0.0754965	0.677726	ENSG00000002933.9	ENSG00000002933.8	55365
PSD3	764.876	0.268005	0.220293	-0.372776	0.0703172	-0.0149466	0.999974	-0.156869	0.247508	-0.106738	0.657723	-0.0227606	0.92107	ENSG00000156011.17	ENSG00000156011.16	23362
NPLOC4	1414.38	0.267259	0.0379622	-0.273811	0.0255369	-0.0301553	0.999974	-0.154371	0.21755	-0.104683	0.543617	-0.0507955	0.79677	ENSG00000182446.14	ENSG00000182446.13	55666
NIP7	146.528	0.267247	0.193023	-0.720609	8.38426e-05	-0.0112378	0.999974	-0.115363	0.350126	-0.490937	0.00864011	-0.330495	0.0658286	ENSG00000132603.15	ENSG00000132603.14	51388
USP6NL	155.568	0.266017	0.210462	-0.0880373	0.751852	-0.0150597	0.999974	-0.0985295	0.402618	0.0722855	0.782958	0.0902815	0.591076	ENSG00000148429.14	ENSG00000148429.14	9712
TMEM41B	204.655	0.265991	0.12438	-0.14048	0.477534	-0.00126566	0.999974	0.0336989	0.839343	-0.113611	0.58231	-0.195231	0.208164	ENSG00000166471.11	ENSG00000166471.10	440026
REPIN1	850.715	0.26548	0.0511579	0.353171	0.00335303	0.0203323	0.999974	0.146765	0.266232	0.206565	0.133065	0.118322	0.419218	ENSG00000214022.11	ENSG00000214022.11	29803
OTUD1	91.1754	0.265317	0.256991	0.156872	0.560085	0.00756538	0.999974	0.0446062	0.626441	0.00463918	0.988557	-0.0114549	0.960886	ENSG00000165312.6	ENSG00000165312.6	220213
ACP2	3047.41	0.264587	0.0379364	0.0695559	0.725064	0.0145023	0.999974	0.0464787	0.761956	-0.0127993	0.961594	-0.0103814	0.964346	ENSG00000134575.13	ENSG00000134575.9	53
IRF2	488.164	0.263498	0.120958	0.150074	0.42676	-0.00254344	0.999974	0.02851	0.87247	0.161639	0.364041	0.0692302	0.707316	ENSG00000168310.11	ENSG00000168310.10	3660
PTGES2	394.173	0.263309	0.0985355	-0.145122	0.425772	-0.00526416	0.999974	0.0389484	0.804751	-0.088412	0.685706	-0.209161	0.151803	ENSG00000148334.15	ENSG00000148334.14	80142
CYP27A1	15393.1	0.26309	3.25818e-06	0.34215	2.40064e-10	-0.016149	0.999974	0.0266659	0.858814	0.373839	4.45358e-12	0.307007	2.95141e-08	ENSG00000135929.9	ENSG00000135929.8	1593
TNKS1BP1	607.921	0.262721	0.0669348	-1.06625	1.69197e-18	-0.21677	0.409166	-0.40092	0.0043971	-0.717513	5.46341e-09	-0.581537	3.33067e-06	ENSG00000149115.14	ENSG00000149115.13	85456
FUBP1	388.381	0.262211	0.0553983	-0.179817	0.217866	-0.0218346	0.999974	0.0342357	0.843408	-0.0444784	0.846876	-0.230252	0.0728392	ENSG00000162613.16	ENSG00000162613.16	8880
VAMP5	44.8325	0.260919	0.209636	0.235657	0.355494	0.0121798	0.999974	0.0622327	0.298655	-0.0496922	0.830989	-0.034287	0.84172	ENSG00000168899.5	ENSG00000168899.4	10791
ETS2	189.619	0.260742	0.257067	0.141281	0.592815	0.00344772	0.999974	0.0315453	0.792391	0.0701733	0.794421	0.0224189	0.929593	ENSG00000157557.13	ENSG00000157557.11	2114
KARS1	935.444	0.259988	0.0128595	-0.151698	0.199726	0.000929671	0.999974	-0.024549	0.891643	-0.148436	0.218495	-0.101418	0.424171	ENSG00000065427.14	ENSG00000065427.14	3735
CDK6	131.13	0.259574	0.233073	-0.576138	0.00406258	-0.00668219	0.999974	-0.339936	0.0969918	-0.400465	0.0456005	-0.0692979	0.717972	ENSG00000105810.9	ENSG00000105810.9	1021
ALDH1L2	24.5215	0.258895	0.15603	-0.223318	0.336571	-0.00307515	0.999974	-0.032009	NA	-0.0668363	0.738487	-0.00854541	0.962895	ENSG00000136010.14	ENSG00000136010.13	160428
LMO4	272.533	0.257767	0.137787	-0.0218129	0.944118	-0.0031745	0.999974	0.0610928	0.664537	0.00529658	0.982698	-0.127427	0.440746	ENSG00000143013.13	ENSG00000143013.12	8543
TJP1	29.0659	0.25753	0.198835	-0.231459	0.351248	-0.00500965	0.999974	-0.0397735	NA	-0.0389707	0.869505	0.000979639	0.997201	ENSG00000104067.16	ENSG00000104067.16	7082
DHRS4	282.743	0.257498	0.117853	-0.149891	0.416193	-0.00279503	0.999974	-0.0230137	0.900225	-0.111113	0.583733	-0.0792145	0.651758	ENSG00000157326.19	ENSG00000157326.18	10901
ATF3	1945.85	0.257036	0.0518354	-1.37616	1.99636e-35	-0.480005	0.00118619	-0.467115	0.000227981	-0.836152	1.11054e-13	-0.850861	6.30745e-14	ENSG00000162772.17	ENSG00000162772.16	467
SLC39A13	684.246	0.256885	0.0361081	-0.169416	0.202503	0.00332383	0.999974	0.030337	0.868301	-0.178899	0.171351	-0.208532	0.0796498	ENSG00000165915.14	ENSG00000165915.13	91252
BRD2	1771.44	0.256861	0.00820447	0.0229912	0.917036	-0.0151465	0.999974	-0.0307414	0.858814	0.0656853	0.692999	0.0620813	0.655433	ENSG00000204256.13	ENSG00000204256.12	6046
RAB13	1031.29	0.256501	0.00659285	-0.126765	0.27039	0.0165531	0.999974	0.0183633	0.931609	-0.202103	0.0391208	-0.144647	0.167663	ENSG00000143545.10	ENSG00000143545.8	5872
CYTIP	354.391	0.255929	0.102988	0.376577	0.00420933	-0.0488261	0.972299	-0.0271071	0.884709	0.63691	3.36939e-07	0.427398	0.00103701	ENSG00000115165.10	ENSG00000115165.9	9595
LAMB3	59.7663	0.255344	0.250718	-0.0860972	0.774224	-0.00138276	0.999974	-0.017494	0.858814	-0.0387802	0.88463	-0.00347046	0.988232	ENSG00000196878.15	ENSG00000196878.14	3914
MYPOP	78.2817	0.254976	0.278597	-0.0705735	0.825918	0.00671552	0.999974	0.00996149	0.94635	-0.173763	0.428138	-0.0728187	0.693224	ENSG00000176182.6	ENSG00000176182.5	339344
AARS2	151.672	0.25443	0.213959	0.033581	0.92129	0.00513938	0.999974	0.0237428	0.882295	-0.0205659	0.950654	-0.022274	0.924745	ENSG00000124608.5	ENSG00000124608.4	57505
ZNRD2	257.494	0.253936	0.198509	-0.0543226	0.847926	-0.0104418	0.999974	0.107021	0.402828	0.0459786	0.873758	-0.2599	0.126396	ENSG00000173465.8	ENSG00000173465.7	10534
RAB12	221.476	0.253652	0.186449	0.0426919	0.890675	0.0113211	0.999974	0.0690291	0.598668	-0.0587318	0.822022	-0.0856932	0.639423	ENSG00000206418.4	ENSG00000206418.4	201475
GCLM	192.396	0.253438	0.25007	-0.172703	0.46059	-0.0206621	0.999974	-0.100212	0.384096	0.0760557	0.772604	0.0441125	0.838971	ENSG00000023909.10	ENSG00000023909.9	2730
SLC1A5	1830.16	0.253402	0.0327743	-0.19219	0.126574	0.0092488	0.999974	-0.0243792	0.921537	-0.238452	0.0443629	-0.140298	0.274705	ENSG00000105281.12	ENSG00000105281.12	6510
RELA	782.612	0.252364	0.0972116	-0.17187	0.293704	-0.00358712	0.999974	-0.0375038	0.82658	-0.127032	0.486143	-0.0805485	0.642375	ENSG00000173039.19	ENSG00000173039.18	5970
SUFU	718.986	0.252255	0.0563438	-0.146694	0.332046	0.0012175	0.999974	-0.0129002	0.93753	-0.143522	0.345925	-0.0999483	0.488287	ENSG00000107882.11	ENSG00000107882.11	51684
MT-ND1	7133.9	0.252241	0.00479149	-0.0781986	0.549935	0.304003	0.00290993	0.197134	0.0416238	-0.403953	4.87509e-07	-0.296788	0.00038537	ENSG00000198888.2	ENSG00000198888.2	4535
TRIM47	501.357	0.2521	0.210386	-1.4569	3.07323e-17	-0.450787	0.106812	-0.764152	8.91065e-05	-0.861403	8.29597e-07	-0.577939	0.00114994	ENSG00000132481.7	ENSG00000132481.6	91107
UBTD2	187.398	0.252011	0.204187	-0.391698	0.0267992	-0.0257696	0.999974	-0.223615	0.170744	-0.0776535	0.757443	-0.0435126	0.856531	ENSG00000168246.6	ENSG00000168246.5	92181
PTGS2	22.4111	0.251782	0.101107	-0.0342828	0.912173	-0.00329531	0.999974	-0.00594451	NA	0.00989832	0.968485	-0.00105243	0.995018	ENSG00000073756.12	ENSG00000073756.11	5743
CTNNBL1	532.447	0.25154	0.0258016	-0.223329	0.0457006	0.0123564	0.999974	-0.0233792	0.899072	-0.2841	0.00755018	-0.167082	0.151179	ENSG00000132792.19	ENSG00000132792.18	56259
EME2	125.605	0.251436	0.238273	-0.144439	0.548978	0.00719203	0.999974	0.043067	0.741482	-0.226911	0.254506	-0.247071	0.167151	ENSG00000197774.13	ENSG00000197774.12	197342
TBKBP1	200.936	0.251253	0.222932	0.263944	0.166808	-0.0151838	0.999974	-0.0229816	0.888684	0.466448	0.00854772	0.312811	0.0741147	ENSG00000198933.9	ENSG00000198933.9	9755
GLTP	554.907	0.25046	0.073432	0.571749	3.92217e-07	0.0304071	0.999974	0.126921	0.332871	0.382614	0.00130129	0.34999	0.00363345	ENSG00000139433.10	ENSG00000139433.9	51228
NRROS	1771.7	0.250458	0.0809696	-0.125599	0.470257	0.00381601	0.999974	0.0280786	0.876919	-0.175048	0.243998	-0.160909	0.244059	ENSG00000174004.6	ENSG00000174004.5	375387
BTN2A1	218.62	0.250165	0.172577	-0.124828	0.56606	0.00110881	0.999974	0.0181844	0.92181	-0.120256	0.565315	-0.142948	0.386849	ENSG00000112763.17	ENSG00000112763.16	11120
ARHGEF1	1206.51	0.250061	0.0751579	-0.00989267	0.971646	-0.0123203	0.999974	-0.0847132	0.545872	0.0626833	0.777797	0.111075	0.456325	ENSG00000076928.17	ENSG00000076928.17	9138
SAP18	926.942	0.249454	0.0095226	-0.0150183	0.945571	0.025706	0.999974	0.12235	0.27934	-0.105532	0.41865	-0.159476	0.12134	ENSG00000150459.12	ENSG00000150459.12	10284
MAFF	903.564	0.2491	0.0636719	-0.506855	7.27916e-06	-0.000246278	0.999974	0.0238477	0.92181	-0.495792	1.33927e-05	-0.544435	1.87496e-06	ENSG00000185022.12	ENSG00000185022.11	23764
GAS2L1	341.559	0.249009	0.151451	-0.418754	0.00544553	0.00459596	0.999974	-0.025141	0.878791	-0.462238	0.00209631	-0.315742	0.0374745	ENSG00000185340.15	ENSG00000185340.15	10634
CAMKK2	400.867	0.248051	0.0855551	-0.387057	0.0020177	-0.00868666	0.999974	-0.0796225	0.568083	-0.307342	0.0183213	-0.207951	0.122436	ENSG00000110931.19	ENSG00000110931.18	10645
PPTC7	250.106	0.247683	0.134828	-0.257582	0.0957777	-0.00596768	0.999974	-0.0327923	0.844022	-0.184552	0.267891	-0.151436	0.329679	ENSG00000196850.6	ENSG00000196850.5	160760
TRIM38	641.735	0.247655	0.0605698	0.40133	0.00028239	0.01476	0.999974	0.0217708	0.912147	0.286482	0.0153247	0.346359	0.00239367	ENSG00000112343.11	ENSG00000112343.10	10475
SRSF5	927.789	0.247157	0.0340449	-0.0209244	0.930238	-0.0140539	0.999974	-0.00797456	0.968547	0.046213	0.823856	-0.00545192	0.978225	ENSG00000100650.16	ENSG00000100650.15	6430
THEMIS2	1935.43	0.246456	0.0243147	0.446305	1.65639e-06	0.286967	0.0264078	0.440237	8.22243e-06	0.111792	0.434173	-0.00533507	0.976222	ENSG00000130775.16	ENSG00000130775.15	9473
MRTFA	826.383	0.245815	0.15125	0.0308326	0.919061	-0.000187827	0.999974	0.0281052	0.871998	0.0299691	0.910012	-0.0245208	0.914998	ENSG00000196588.18	ENSG00000196588.15	57591
MAP3K11	2189.5	0.2453	0.0362381	0.0370579	0.868139	0.0059872	0.999974	0.0297924	0.858814	0.00653009	0.982345	-0.0110945	0.952837	ENSG00000173327.8	ENSG00000173327.7	4296
NOMO3	810.195	0.245251	0.0836599	-0.236516	0.0822649	0.00616432	0.999974	-0.0244001	0.897264	-0.278616	0.0339001	-0.165528	0.230787	ENSG00000103226.18	ENSG00000103226.17	408050
RIOX2	95.6006	0.244616	0.291732	-0.031264	0.929692	0.00260713	0.999974	0.0436088	0.702416	-0.0580578	0.830989	-0.128248	0.468138	ENSG00000170854.18	ENSG00000170854.17	84864
PXDC1	422.64	0.243605	0.0869124	-0.216495	0.114118	-0.0189335	0.999974	-0.0376634	0.819908	-0.0838338	0.660834	-0.122822	0.39538	ENSG00000168994.13	ENSG00000168994.13	221749
LPP-AS2	18.3788	0.243539	0.0948011	-0.112231	0.623663	0.00387218	0.999974	-0.000166701	NA	-0.198767	0.192665	-0.0538799	NA	ENSG00000270959.1	ENSG00000270959.1	NA
PPP1R15A	1274.31	0.243385	0.0497277	-0.0829832	0.636972	-0.000191408	0.999974	0.0410587	0.793984	-0.077319	0.671868	-0.140586	0.273958	ENSG00000087074.8	ENSG00000087074.7	23645
RAB11FIP3	122.58	0.24262	0.282029	0.0702325	0.821813	0.0053505	0.999974	0.0373054	0.765338	-0.00160429	0.996713	-0.0283773	0.899929	ENSG00000090565.16	ENSG00000090565.15	9727
AKR1C3	191.221	0.242529	0.251075	0.205529	0.318821	-0.0258988	0.999974	-0.0768242	0.543127	0.532746	0.00272342	0.411731	0.0207621	ENSG00000196139.14	ENSG00000196139.13	8644
RAB8A	917.668	0.242252	0.0140727	-0.310001	0.000615189	0.0145358	0.999974	0.0100919	0.961996	-0.366396	3.8981e-05	-0.318934	0.000446343	ENSG00000167461.12	ENSG00000167461.11	4218
BAG1	600.781	0.242088	0.0305546	-0.192124	0.0962435	0.000703117	0.999974	-0.0154337	0.93753	-0.192251	0.111567	-0.148867	0.202352	ENSG00000107262.24	ENSG00000107262.21	573
G6PD	8775.45	0.241874	0.0128036	-0.123213	0.299237	0.00480963	0.999974	0.0226046	0.908777	-0.137905	0.23336	-0.146877	0.161942	ENSG00000160211.19	ENSG00000160211.17	2539
KLHL5	275.535	0.241717	0.177734	0.329688	0.0288718	0.00246643	0.999974	0.0199605	0.916487	0.295275	0.0549363	0.25084	0.0975241	ENSG00000109790.16	ENSG00000109790.16	51088
ARHGEF10L	618.208	0.241716	0.175608	-0.890112	2.23253e-09	-0.0326404	0.948278	-0.443958	0.00930308	-0.540659	0.00043138	-0.321617	0.0396694	ENSG00000074964.17	ENSG00000074964.16	55160
STAT3	1508.76	0.241325	0.0217174	-0.109661	0.433989	6.45558e-05	0.999974	0.00314618	0.9907	-0.106716	0.470449	-0.107455	0.415232	ENSG00000168610.14	ENSG00000168610.14	6774
TATDN3	98.0543	0.241064	0.29722	0.184781	0.436933	0.00303509	0.999974	0.0468605	0.681962	0.103565	0.673361	0.0207374	0.932082	ENSG00000203705.11	ENSG00000203705.10	128387
ANKFY1	804.815	0.240499	0.0271413	-0.344095	0.000401277	0.00106286	0.999974	-0.125419	0.280916	-0.342955	0.000434987	-0.149806	0.184045	ENSG00000185722.18	ENSG00000185722.17	51479
HDGF	1587.23	0.240326	0.0132118	-0.203006	0.0381456	-0.0117976	0.999974	-0.0453725	0.758059	-0.146588	0.190601	-0.123064	0.263478	ENSG00000143321.19	ENSG00000143321.18	3068
INTS9	192.1	0.240292	0.190065	-0.215716	0.228008	-0.00334673	0.999974	-0.0185369	0.92181	-0.160822	0.390263	-0.136268	0.407838	ENSG00000104299.15	ENSG00000104299.14	55756
ZBTB17	208.464	0.239975	0.203058	-0.0557713	0.844256	-0.00302964	0.999974	0.00467252	0.984643	-0.021836	0.942234	-0.0519659	0.800806	ENSG00000116809.11	ENSG00000116809.11	7709
TAGLN2	2667.32	0.239473	0.00380936	-0.036241	0.819929	0.0150406	0.999974	0.0284816	0.858814	-0.0698848	0.599585	-0.0708499	0.529428	ENSG00000158710.14	ENSG00000158710.14	8407
CREBL2	587.071	0.239062	0.143208	0.155407	0.364939	-0.00671502	0.999974	-0.0359425	0.825752	0.20356	0.186526	0.210474	0.129735	ENSG00000111269.3	ENSG00000111269.2	1389
CDK5RAP2	478.988	0.238765	0.166673	0.0726048	0.764768	0.00612589	0.999974	-0.0289144	0.858814	0.0172935	0.952553	0.11577	0.473556	ENSG00000136861.18	ENSG00000136861.17	55755
FPGS	822.645	0.23876	0.052137	-0.209336	0.0846038	-0.0370054	0.999974	-0.0705944	0.624654	-0.0517624	0.801783	-0.0842854	0.569464	ENSG00000136877.15	ENSG00000136877.14	2356
ELOA	740.001	0.238103	0.013226	0.0981762	0.433803	-0.0161298	0.999974	-0.0417274	0.781199	0.153605	0.147174	0.149906	0.139345	ENSG00000011007.12	ENSG00000011007.12	6924
KCTD13	183.018	0.237668	0.250022	-0.083591	0.756561	0.00870899	0.999974	0.0420877	0.757635	-0.168758	0.403804	-0.164561	0.334862	ENSG00000174943.11	ENSG00000174943.10	253980
ATXN1	757.263	0.237325	0.133896	-0.363272	0.00821503	-0.03498	0.999974	-0.135218	0.331142	-0.110417	0.560616	-0.113887	0.468786	ENSG00000124788.18	ENSG00000124788.18	6310
TMEM189	516.096	0.237182	0.194187	-0.0642612	0.804491	0.00264852	0.999974	0.0444784	0.762124	-0.0586084	0.814914	-0.141971	0.388676	ENSG00000240849.11	ENSG00000240849.10	387521
GRIPAP1	520.746	0.237175	0.0540274	-0.0344875	0.875022	0.0296599	0.999974	0.0561857	0.708028	-0.162961	0.213473	-0.112028	0.401256	ENSG00000068400.13	ENSG00000068400.13	56850
SCNM1	267.973	0.236657	0.208231	0.253088	0.137143	0.0148136	0.999974	0.128687	0.347037	0.0933223	0.682986	0.0190189	0.938393	ENSG00000163156.12	ENSG00000163156.11	100534012
SCNM1	267.973	0.236657	0.208231	0.253088	0.137143	0.0148136	0.999974	0.128687	0.347037	0.0933223	0.682986	0.0190189	0.938393	ENSG00000163156.12	ENSG00000163156.11	79005
NECAP2	1541.4	0.235822	0.00504086	0.244622	0.00196996	0.00272586	0.999974	0.00730089	0.971884	0.233081	0.00401334	0.227105	0.00513997	ENSG00000157191.20	ENSG00000157191.19	55707
PNKD	1513.29	0.235473	0.172704	-0.693985	5.74518e-07	-0.0262443	0.999974	-0.247915	0.112263	-0.461095	0.00132317	-0.311225	0.0348049	ENSG00000127838.14	ENSG00000127838.13	25953
GK	300.624	0.234334	0.263566	-0.0607521	0.833544	-0.0109599	0.999974	-0.132078	0.317817	0.0571898	0.838113	0.144362	0.406796	ENSG00000198814.12	ENSG00000198814.12	2710
DEK	387.429	0.234083	0.152122	-0.183629	0.280427	0.00964276	0.999974	0.0263731	0.888684	-0.245612	0.0927636	-0.215851	0.135087	ENSG00000124795.17	ENSG00000124795.15	7913
NLRP3	197.726	0.233912	0.279347	2.51751	5.52357e-18	0.0158513	0.927385	0.107718	0.21224	1.87831	3.42448e-10	1.87723	4.51621e-10	ENSG00000162711.17	ENSG00000162711.17	114548
CDK18	593.286	0.233797	0.141685	-0.351684	0.00922284	-0.000102103	0.999974	-0.0498709	0.737345	-0.34044	0.0127067	-0.214886	0.129134	ENSG00000117266.15	ENSG00000117266.15	5129
CFAP410	299.904	0.233572	0.155599	-0.114704	0.566341	-0.00457564	0.999974	-0.039307	0.796964	-0.0680041	0.765689	-0.0259255	0.9061	ENSG00000160226.16	ENSG00000160226.15	755
TNFRSF10A	177.17	0.23306	0.279259	-0.710135	0.000159822	-0.0089783	0.999974	-0.158653	0.251564	-0.521814	0.00647769	-0.260346	0.144916	ENSG00000104689.10	ENSG00000104689.9	8797
OGFR	1281.35	0.232756	0.0903403	-0.322301	0.00742133	0.00268349	0.999974	-0.00887547	0.966322	-0.333804	0.00520582	-0.286504	0.0179369	ENSG00000060491.16	ENSG00000060491.16	11054
FBXW5	1531.73	0.23254	0.0784571	-0.266548	0.0261563	-0.0117164	0.999974	-0.0321582	0.842665	-0.180896	0.182554	-0.182496	0.146582	ENSG00000159069.14	ENSG00000159069.13	54461
RAB5IF	1958.14	0.232519	0.0140537	-0.0846064	0.543909	-0.00218574	0.999974	0.0598785	0.669383	-0.0764635	0.620771	-0.159718	0.116106	ENSG00000101084.18	ENSG00000101084.17	55969
GTF2B	209.632	0.232213	0.20539	0.257909	0.112458	-0.0005741	0.999974	-0.0195795	0.914283	0.246296	0.131078	0.289536	0.0582152	ENSG00000137947.12	ENSG00000137947.11	2959
DDA1	342.884	0.232115	0.141037	-0.125737	0.49519	0.0112663	0.999974	0.0894274	0.514685	-0.211667	0.159265	-0.273389	0.0453965	ENSG00000130311.11	ENSG00000130311.10	79016
GAL	1836.25	0.231817	0.101897	-0.100992	0.581483	0.0412436	0.999974	0.296837	0.0286111	-0.303497	0.0160294	-0.438084	0.000258973	ENSG00000069482.7	ENSG00000069482.6	51083
TTLL4	862.861	0.230576	0.0632888	0.494654	7.10233e-07	-0.00684283	0.999974	-0.0152621	0.939327	0.532917	1.15308e-07	0.520089	2.7149e-07	ENSG00000135912.11	ENSG00000135912.10	9654
MGAT4B	2002.44	0.230363	0.015808	-0.0727111	0.607872	-0.028141	0.999974	-0.030572	0.856064	0.0213359	0.922899	-0.0232681	0.881893	ENSG00000161013.17	ENSG00000161013.16	11282
GPX4	3705.77	0.229566	0.0139469	0.0278233	0.892595	-0.00106241	0.999974	0.0806811	0.502285	0.0314514	0.883098	-0.0771342	0.524527	ENSG00000167468.17	ENSG00000167468.16	2879
MT-CO1	26482.3	0.229121	0.000273145	0.0106326	0.946746	0.232841	0.00196667	0.149343	0.051188	-0.23573	0.00019436	-0.146612	0.0387995	ENSG00000198804.2	ENSG00000198804.2	4512
LRCH4	663.086	0.229024	0.09048	0.256339	0.0320487	0.0243709	0.999974	0.11269	0.384096	0.112064	0.497158	0.0751903	0.628812	ENSG00000077454.16	ENSG00000077454.15	4034
ARRDC3	227.214	0.228509	0.306817	0.12832	0.61497	0.012735	0.999974	0.0278994	0.849903	-0.0282762	0.927873	0.0315823	0.891821	ENSG00000113369.9	ENSG00000113369.8	57561
KPNB1	2717.84	0.228193	0.0134848	0.143935	0.15512	-0.0199177	0.999974	-0.0524318	0.701409	0.20477	0.0246717	0.21237	0.0169694	ENSG00000108424.10	ENSG00000108424.9	3837
PPARGC1B	542.607	0.228147	0.191663	-0.110279	0.588285	0.0116139	0.999974	0.033393	0.839343	-0.203657	0.223819	-0.166684	0.278872	ENSG00000155846.17	ENSG00000155846.16	133522
IMP4	332.127	0.227972	0.159068	-0.235269	0.113259	-0.00194804	0.999974	0.0236367	0.899536	-0.204248	0.186345	-0.269416	0.0523626	ENSG00000136718.10	ENSG00000136718.9	92856
ZDHHC18	672.307	0.227659	0.1854	0.668134	1.0609e-06	0.0198253	0.999974	0.155931	0.268317	0.479029	0.000758027	0.367473	0.0110624	ENSG00000204160.12	ENSG00000204160.11	84243
FBXL19	301.519	0.227609	0.257315	0.31457	0.0700808	0.0191344	0.999974	0.0805776	0.536364	0.0887643	0.719689	0.0895123	0.624065	ENSG00000099364.16	ENSG00000099364.16	54620
NRP2	3821.88	0.227268	0.0547442	0.126787	0.368206	0.0253682	0.999974	0.122754	0.368181	0.00795132	0.973807	-0.0275809	0.892508	ENSG00000118257.16	ENSG00000118257.16	8828
HAAO	279.638	0.226893	0.16055	-0.115325	0.540992	0.0211842	0.999974	0.0663193	0.646219	-0.263762	0.066645	-0.230299	0.104195	ENSG00000162882.15	ENSG00000162882.14	23498
C5orf15	251.909	0.226867	0.211377	-0.0741968	0.760346	0.00494298	0.999974	0.0542296	0.700173	-0.107478	0.606436	-0.17102	0.275808	ENSG00000113583.8	ENSG00000113583.7	56951
MGLL	7048.72	0.225688	0.103115	-0.126221	0.432287	0.00081943	0.999974	-0.0175327	0.933253	-0.121915	0.457573	-0.080065	0.610181	ENSG00000074416.14	ENSG00000074416.14	11343
PLGRKT	121.127	0.225214	0.298075	-0.0966464	0.712482	0.000602373	0.999974	0.0436313	0.73678	-0.0846778	0.738851	-0.190118	0.277918	ENSG00000107020.10	ENSG00000107020.9	55848
ZNF777	141.64	0.225196	0.321818	-0.121914	0.640492	0.00138098	0.999974	0.0298124	0.82658	-0.117355	0.616495	-0.181715	0.308599	ENSG00000196453.8	ENSG00000196453.7	27153
GSK3A	735.522	0.224086	0.113692	-0.11446	0.49223	0.013035	0.999974	0.0449978	0.770029	-0.189539	0.174317	-0.18138	0.15996	ENSG00000105723.12	ENSG00000105723.11	2931
TBC1D10A	217.694	0.224004	0.250785	0.318713	0.0515591	0.0144551	0.999974	0.00637354	0.966396	0.153929	0.437155	0.264137	0.0967782	ENSG00000099992.15	ENSG00000099992.15	83874
KANK1	148.489	0.22383	0.309712	-1.12543	9.97094e-09	-0.00517281	0.999974	-0.29701	0.129933	-0.998651	4.89674e-07	-0.577937	0.00336073	ENSG00000107104.19	ENSG00000107104.18	23189
FKBP4	423.131	0.223684	0.13779	0.429798	0.000272088	-0.0128158	0.999974	0.0139682	0.949455	0.51493	9.48217e-06	0.389079	0.00128652	ENSG00000004478.8	ENSG00000004478.7	2288
TP53	458.502	0.223294	0.172805	0.172758	0.284158	0.0209873	0.999974	0.143822	0.297132	0.0281699	0.918036	-0.0259648	0.900252	ENSG00000141510.17	ENSG00000141510.17	7157
USP12	405.194	0.223083	0.274903	-0.620144	0.000321423	-0.022685	0.999974	-0.349385	0.0602998	-0.268914	0.141249	-0.1162	0.503472	ENSG00000152484.14	ENSG00000152484.13	219333
AHSA1	592.58	0.222921	0.0660523	0.0150594	0.957785	0.00572755	0.999974	-0.0198035	0.912746	-0.00345943	0.979035	0.0436366	0.803404	ENSG00000100591.8	ENSG00000100591.7	10598
PSMA3	429.811	0.222653	0.184919	-0.107986	0.609317	-0.00155223	0.999974	-0.0596855	0.679165	-0.0820244	0.722975	0.0144068	0.973918	ENSG00000100567.13	ENSG00000100567.12	5684
PRKAG2	463.932	0.22262	0.102988	-0.379585	0.000928308	-0.162595	0.551542	-0.245158	0.0567782	-0.108067	0.524684	-0.0725702	0.647617	ENSG00000106617.14	ENSG00000106617.13	51422
ARSB	1113.39	0.222357	0.00817006	-0.0841337	0.476873	-0.00733687	0.999974	0.0274412	0.87162	-0.0577891	0.701331	-0.115058	0.24403	ENSG00000113273.17	ENSG00000113273.16	411
CCL22	21454.3	0.222055	0.0604144	-0.142633	0.285725	0.0752529	0.944511	0.124198	0.293414	-0.331851	0.00102489	-0.302451	0.00248155	ENSG00000102962.5	ENSG00000102962.4	6367
BHLHE40	2129.09	0.221746	0.0661631	-0.130678	0.330899	-0.00130647	0.999974	-0.0121679	0.950215	-0.115722	0.416827	-0.0959541	0.468138	ENSG00000134107.5	ENSG00000134107.4	8553
	412.317	0.221083	0.206744	-0.217573	0.191829	0.00962497	0.999974	0.0155017	0.935148	-0.30304	0.0483489	-0.235005	0.121313	ENSG00000269243.1	ENSG00000269243.1	NA
POLB	53.9952	0.22087	0.305865	0.41647	0.114451	0.00677218	0.999974	0.0512475	0.524097	0.123856	0.577245	0.0572919	0.742333	ENSG00000070501.12	ENSG00000070501.11	5423
CELF1	1132.8	0.220827	0.051416	-0.388518	5.45879e-05	-0.0953559	0.754879	-0.253415	0.0218129	-0.165167	0.159179	-0.0868579	0.504921	ENSG00000149187.18	ENSG00000149187.18	10658
WBP2	2787.47	0.220393	0.0124307	-0.0299239	0.859577	0.0116568	0.999974	0.0380314	0.795514	-0.0665393	0.624628	-0.079904	0.486697	ENSG00000132471.12	ENSG00000132471.11	23558
SF3B4	656.676	0.22035	0.114629	-0.0323459	0.894813	0.0160374	0.999974	0.0339019	0.844022	-0.130959	0.40678	-0.083751	0.597295	ENSG00000143368.10	ENSG00000143368.9	10262
TTPAL	64.4529	0.219989	0.34124	-0.351845	0.156354	-0.00487059	0.999974	-0.0145018	0.908536	-0.142291	0.521736	-0.163752	0.341369	ENSG00000124120.11	ENSG00000124120.10	79183
MT-RNR1	7153.67	0.219817	0.0730381	-0.0972335	0.535846	-0.023495	0.999974	-0.149819	0.272665	0.012833	0.968384	0.0701315	0.647464	ENSG00000211459.2	ENSG00000211459.2	NA
IL17RA	5130.13	0.219268	0.0535643	-0.265188	0.00954724	-0.0175024	0.999974	-0.0519969	0.72855	-0.154996	0.205382	-0.167596	0.134789	ENSG00000177663.14	ENSG00000177663.13	23765
PSMB10	683.673	0.219081	0.124381	0.125981	0.430942	0.0199321	0.999974	0.146008	0.260025	0.00109904	0.994374	-0.0582311	0.72325	ENSG00000205220.12	ENSG00000205220.11	5699
RCC2	1202.68	0.219067	0.0175257	-0.321857	6.98104e-05	-0.00935666	0.999974	-0.0631036	0.639669	-0.276139	0.000958882	-0.220642	0.0110624	ENSG00000179051.14	ENSG00000179051.13	55920
SELENOK	188.442	0.218545	0.30517	-0.0289322	0.931523	-0.00918153	0.999974	-0.010188	0.959128	0.0615543	0.816526	-0.000615773	0.998503	ENSG00000113811.11	ENSG00000113811.10	58515
HFE	150.656	0.218428	0.315145	0.236323	0.238235	0.00292156	0.999974	0.0436115	0.740729	0.171106	0.398269	0.076502	0.680784	ENSG00000010704.18	ENSG00000010704.18	3077
	42.5922	0.218402	0.304515	0.0477801	0.891451	0.00765879	0.999974	0.0207514	0.831827	-0.0858276	0.710128	-0.0251473	0.897119	ENSG00000276805.2	ENSG00000276805.2	NA
RASA4CP	38.7832	0.218396	0.259793	-0.224645	0.368206	0.00191749	0.999974	0.0299436	0.667683	-0.255023	0.227434	-0.583189	0.0586701	ENSG00000228903.7	ENSG00000228903.7	NA
PELP1	306.133	0.218387	0.172704	0.0749081	0.729925	0.0122078	0.999974	0.12463	0.359887	-0.00721055	0.97782	-0.0929989	0.560085	ENSG00000141456.16	ENSG00000141456.14	27043
RAB20	1080.02	0.218323	0.101897	1.07092	8.60999e-27	0.368843	0.00543061	0.660763	6.32559e-10	0.646123	5.19429e-10	0.36645	0.000892855	ENSG00000139832.5	ENSG00000139832.4	55647
PFDN2	294.042	0.218116	0.197985	-0.0381692	0.891084	0.00596839	0.999974	0.075177	0.589473	-0.0815696	0.720104	-0.158573	0.295748	ENSG00000143256.5	ENSG00000143256.4	5202
KAT2B	168.481	0.2181	0.335743	-0.140295	0.568339	-0.00575233	0.999974	-0.0163826	0.92181	-0.050127	0.858951	-0.0626013	0.749669	ENSG00000114166.8	ENSG00000114166.7	8850
GIMAP1-GIMAP5	164.513	0.217947	0.343314	0.193628	0.449205	0.0125911	0.999974	0.0738554	0.386555	-0.0416976	0.880362	-0.0379716	0.847097	ENSG00000281887.3	ENSG00000281887.3	100527949
CPSF7	649.392	0.217682	0.0687198	-0.130783	0.320429	-0.0209267	0.999974	-0.0675835	0.631451	-0.0383315	0.85411	-0.0250697	0.892952	ENSG00000149532.15	ENSG00000149532.15	79869
DYNC1LI1	252.127	0.217488	0.287125	-0.187152	0.351578	-1.62315e-05	0.999974	-0.0117252	0.9508	-0.158911	0.427145	-0.12157	0.486088	ENSG00000144635.9	ENSG00000144635.8	51143
NBL1	62.9243	0.216389	0.354143	0.228619	0.353978	0.00588913	0.999974	0.0164478	0.902546	0.0767905	0.765857	0.0959985	0.583277	ENSG00000158747.14	ENSG00000158747.14	100532736
NBL1	62.9243	0.216389	0.354143	0.228619	0.353978	0.00588913	0.999974	0.0164478	0.902546	0.0767905	0.765857	0.0959985	0.583277	ENSG00000158747.14	ENSG00000158747.14	4681
AXL	29.1647	0.215958	0.206744	0.132953	0.609703	0.0115629	0.693326	0.0641035	NA	-0.135778	0.439758	-0.0917535	0.46643	ENSG00000167601.12	ENSG00000167601.11	558
POLR2J3	189.774	0.215955	0.257395	-0.124919	0.561692	-0.00567513	0.999974	0.0667294	0.622762	-0.0695655	0.781355	-0.260043	0.10079	ENSG00000285437.1	ENSG00000285437.1	548644
CASP4	432.362	0.215579	0.129344	-0.0033107	0.98744	-0.00499121	0.999974	-0.0464847	0.762124	0.0250821	0.923359	0.0662706	0.68812	ENSG00000196954.14	ENSG00000196954.13	837
MRPL27	184.03	0.215479	0.321566	-0.219775	0.288777	-0.00812998	0.999974	-0.0484231	0.708437	-0.0856853	0.731063	-0.0567355	0.783593	ENSG00000108826.16	ENSG00000108826.15	51264
NDUFB6	372.78	0.215355	0.244436	-0.175006	0.337057	0.00553541	0.999974	0.0752092	0.577031	-0.215336	0.20318	-0.336226	0.028332	ENSG00000165264.11	ENSG00000165264.10	4712
CNNM2	76.8388	0.215184	0.362526	0.459079	0.0455726	0.00851664	0.999974	0.0593261	0.569078	0.195468	0.368551	0.119737	0.493647	ENSG00000148842.18	ENSG00000148842.17	54805
CDKN2D	25.3236	0.214664	0.137787	0.201991	0.38344	-0.0013251	0.999974	0.0181145	NA	0.173428	0.298615	0.038921	0.778898	ENSG00000129355.7	ENSG00000129355.6	1032
CXCR5	217.171	0.214663	0.358101	0.972516	2.56101e-05	-0.00391747	0.999974	-0.0327174	0.782864	1.07122	4.64633e-06	1.16458	7.19534e-07	ENSG00000160683.5	ENSG00000160683.4	643
SEC22B	921.226	0.214472	0.137787	-0.0129259	0.958479	-0.0205403	0.999974	-0.199827	0.122043	0.0962944	0.606158	0.215372	0.0916669	ENSG00000265808.4	ENSG00000265808.3	9554
THTPA	133.47	0.213911	0.325249	-0.211089	0.3133	0.00669524	0.999974	0.0454176	0.722489	-0.294118	0.124792	-0.34297	0.0611142	ENSG00000259431.6	ENSG00000259431.5	79178
BOP1	169.933	0.213621	0.342909	-0.389659	0.0509774	0.00805274	0.999974	0.0102751	0.95565	-0.548658	0.00597961	-0.406329	0.0363897	ENSG00000261236.8	ENSG00000261236.7	23246
DYNLT3	118.098	0.213305	0.358101	-0.344171	0.106799	-0.0089997	0.999974	-0.0369376	0.758831	-0.136669	0.545046	-0.132399	0.455624	ENSG00000165169.11	ENSG00000165169.10	6990
DMPK	24.5652	0.21268	0.180048	-0.0094763	0.978664	8.85525e-05	0.999974	-0.00388734	NA	-0.0105165	0.967413	0.00578298	0.976222	ENSG00000104936.17	ENSG00000104936.17	1760
TTC7B	465.176	0.212396	0.160809	-0.369597	0.00279826	-0.00300579	0.999974	-0.0256438	0.890775	-0.338041	0.00758215	-0.294691	0.0198629	ENSG00000165914.15	ENSG00000165914.14	145567
MIA3	303.819	0.212131	0.210462	-0.0417252	0.875102	0.00303797	0.999974	0.00218846	0.994866	-0.054817	0.819053	-0.0368836	0.856531	ENSG00000154305.18	ENSG00000154305.16	375056
ARFGAP3	346.074	0.210843	0.274903	0.200999	0.266029	-0.0108545	0.999974	-0.0542394	0.702416	0.298616	0.06468	0.318988	0.0397703	ENSG00000242247.11	ENSG00000242247.10	26286
NAB1	89.5534	0.210682	0.372012	-0.175285	0.493248	-0.00731341	0.999974	-0.0489165	0.632655	-0.0276085	0.925596	0.00190172	0.999622	ENSG00000138386.17	ENSG00000138386.16	4664
PCGF5	337.284	0.210205	0.195466	-0.260045	0.0648007	-0.00319814	0.999974	-0.199756	0.152696	-0.218299	0.138115	-0.00160162	0.994689	ENSG00000180628.15	ENSG00000180628.14	84333
RPL28	2457.3	0.209694	0.0843515	-0.123374	0.389949	0.0130265	0.999974	0.0955094	0.45614	-0.187695	0.123868	-0.255298	0.0182219	ENSG00000108107.14	ENSG00000108107.14	6158
ADORA2A	11.6403	0.209667	0.00817756	0.129274	0.426992	0.00353336	0.999974	0.0152776	NA	0.00713938	0.969953	0.0113755	NA	ENSG00000128271.22	ENSG00000128271.21	135
EEF1AKMT3	152.252	0.209356	0.35637	0.0837187	0.770594	0.00182537	0.999974	0.00232862	0.991736	0.0483977	0.862265	0.0542269	0.792653	ENSG00000123427.17	ENSG00000123427.16	25895
MT1E	92.611	0.209335	0.37532	-0.0885707	0.765683	-0.032406	0.170859	-0.108074	0.298688	0.380673	0.0869174	0.131277	0.458201	ENSG00000169715.15	ENSG00000169715.14	4493
MRPL52	170.738	0.209239	0.29722	-0.152998	0.461097	-0.000761948	0.999974	0.0438143	0.757635	-0.126848	0.542473	-0.242548	0.13694	ENSG00000172590.18	ENSG00000172590.18	122704
UTP14A	159.752	0.209173	0.306165	-0.194912	0.319421	0.00330246	0.999974	0.010328	0.959701	-0.212869	0.244771	-0.190178	0.248005	ENSG00000156697.13	ENSG00000156697.12	10813
CIAO2B	276.896	0.208554	0.215558	-0.0889349	0.674702	-0.00431343	0.999974	0.0521019	0.721661	-0.0528052	0.825036	-0.174483	0.233278	ENSG00000166595.12	ENSG00000166595.11	51647
CDC42EP1	91.9015	0.208284	0.183897	-0.392594	0.153491	-0.00179636	0.999974	-0.0168712	0.797979	-0.164026	0.345989	-0.090758	0.484884	ENSG00000128283.7	ENSG00000128283.6	11135
PJA1	236.86	0.208258	0.297094	-0.0958584	0.683986	-0.00557966	0.999974	-0.0258381	0.878791	-0.0360948	0.897976	-0.0260928	0.907728	ENSG00000181191.11	ENSG00000181191.11	64219
RAB39A	50.1787	0.208164	0.338654	-0.301566	0.243856	-0.00473463	0.999974	-0.0791994	0.267539	-0.103093	0.648515	0.0232002	0.907835	ENSG00000179331.3	ENSG00000179331.2	54734
NT5C2	745.853	0.207971	0.0920304	-0.177514	0.143924	-0.0154501	0.999974	-0.0939697	0.462897	-0.0910371	0.572925	-0.0340951	0.85214	ENSG00000076685.18	ENSG00000076685.18	22978
UNC119	260.386	0.20786	0.241978	0.120691	0.537575	0.00763136	0.999974	0.0800151	0.561796	0.0525981	0.83164	-0.0206579	0.92609	ENSG00000109103.12	ENSG00000109103.11	9094
SLC25A11	712.212	0.207752	0.0870907	0.092362	0.552817	0.0196375	0.999974	0.146321	0.221983	0.00211247	0.991166	-0.0810139	0.562535	ENSG00000108528.14	ENSG00000108528.13	8402
WRNIP1	315.659	0.207706	0.216263	0.218251	0.141245	0.01424	0.999974	0.182117	0.194485	0.101629	0.60818	-0.0162605	0.940077	ENSG00000124535.16	ENSG00000124535.15	56897
CCL18	229.538	0.207571	0.378292	-0.146	0.552584	0.000953158	0.999974	0.0284008	0.842665	-0.132885	0.554143	-0.197901	0.258722	ENSG00000275385.2	ENSG00000275385.1	6362
EIF5A	2862.06	0.207289	0.0154517	-0.213314	0.00926298	0.0258889	0.999974	0.118086	0.239596	-0.28723	0.000202541	-0.36206	1.63507e-06	ENSG00000132507.18	ENSG00000132507.17	1984
TNFRSF10B	335.552	0.207288	0.166715	-0.00937081	0.974229	0.0176205	0.999974	0.0264904	0.885034	-0.105626	0.554504	-0.0492479	0.783627	ENSG00000120889.13	ENSG00000120889.12	8795
SNX12	601.191	0.206926	0.141834	-0.222513	0.0846038	-0.0128062	0.999974	-0.0407993	0.793984	-0.132181	0.396029	-0.126197	0.359781	ENSG00000147164.12	ENSG00000147164.11	29934
UNK	282.749	0.206906	0.245515	-0.206285	0.209532	-0.00714397	0.999974	0.00687215	0.974785	-0.128435	0.49594	-0.198768	0.185523	ENSG00000132478.10	ENSG00000132478.9	85451
ELF4	1009.42	0.206693	0.101897	-0.0277988	0.906931	0.00263177	0.999974	-0.00815499	0.967397	-0.037783	0.860489	-0.0104269	0.957513	ENSG00000102034.16	ENSG00000102034.16	2000
UBA7	461.498	0.206216	0.211448	-0.0337625	0.904022	0.0262136	0.999974	0.0759447	0.585595	-0.19262	0.208903	-0.151366	0.303879	ENSG00000182179.13	ENSG00000182179.12	7318
HSP90AB1	5852.93	0.206126	0.00579067	-0.0802562	0.433188	-0.0103215	0.999974	-0.0906486	0.358673	-0.0488256	0.727253	0.0288394	0.832068	ENSG00000096384.20	ENSG00000096384.19	3326
RUFY3	161.33	0.205973	0.368128	0.0131991	0.974937	-0.0178502	0.999974	-0.15522	0.267539	0.218643	0.276044	0.267478	0.13974	ENSG00000018189.13	ENSG00000018189.12	22902
SAMD4A	257.493	0.205444	0.29722	-0.78201	4.41579e-07	-0.0229342	0.999974	-0.216912	0.168254	-0.487583	0.00227486	-0.383367	0.016127	ENSG00000020577.14	ENSG00000020577.13	23034
PAG1	256.698	0.205399	0.28128	-0.213691	0.228221	-0.0234315	0.999974	-0.0668127	0.626441	-0.00967689	0.97447	-0.0492418	0.810168	ENSG00000076641.4	ENSG00000076641.4	55824
NUP188	1211.8	0.205387	0.247693	-0.53456	0.000112728	-0.0175256	0.999974	-0.160975	0.253812	-0.348457	0.0160689	-0.22328	0.125415	ENSG00000095319.14	ENSG00000095319.14	23511
ARHGEF2	3026.76	0.204239	0.179884	0.378145	0.00130641	-0.00239313	0.999974	-0.0052585	0.984774	0.38884	0.00100381	0.377553	0.00144276	ENSG00000116584.20	ENSG00000116584.17	9181
NCF2	7138.56	0.204102	0.0147206	-0.509352	3.58134e-13	-0.284242	0.00185059	-0.372183	1.56658e-06	-0.190499	0.0194722	-0.114166	0.212506	ENSG00000116701.14	ENSG00000116701.14	4688
NFAM1	1600.11	0.203761	0.202208	-0.250976	0.0673005	-0.0157101	0.999974	-0.096479	0.459053	-0.124949	0.478986	-0.066629	0.696027	ENSG00000235568.7	ENSG00000235568.6	150372
MT-ND4L	920.939	0.202862	0.171184	-0.0598382	0.769307	0.0523362	0.999974	0.0250632	0.898134	-0.266053	0.036893	-0.0924899	0.537415	ENSG00000212907.2	ENSG00000212907.2	4539
PKM	35301.7	0.202142	0.00147014	0.0251194	0.864487	0.00208908	0.999974	0.0280037	0.856064	0.0200659	0.903797	-0.00589178	0.951892	ENSG00000067225.18	ENSG00000067225.17	5315
DUSP5	209.286	0.201946	0.392952	-1.9442	2.8076e-15	-0.0131489	0.999974	-0.617237	0.0313628	-1.50283	1.24322e-09	-1.10852	8.35461e-06	ENSG00000138166.6	ENSG00000138166.5	1847
HCG25	10.9303	0.201908	0.00691732	-0.0763202	0.707793	-0.000662836	0.999974	-0.0190585	NA	-0.0345235	0.794421	0.0232912	NA	ENSG00000232940.6	ENSG00000232940.5	NA
GPATCH4	178.861	0.201604	0.320265	-0.503489	0.0019082	-0.00222027	0.999974	-0.00987359	0.961996	-0.462076	0.00483429	-0.451268	0.00614414	ENSG00000160818.16	ENSG00000160818.16	54865
PCGF2	93.8586	0.201079	0.36738	0.928808	0.00060768	-0.00215009	0.999974	0.0048084	0.976047	1.00684	0.00027036	0.875111	0.00161381	ENSG00000277258.5	ENSG00000277258.4	7703
CCRL2	776.977	0.200847	0.168462	-0.169755	0.236692	-0.0418043	0.973862	-0.363013	0.00356788	0.035528	0.886793	0.180394	0.163692	ENSG00000121797.10	ENSG00000121797.9	9034
C17orf58	73.8742	0.200343	0.395084	0.151831	0.575183	-0.0014116	0.999974	0.0217353	0.864352	0.13977	0.533056	0.0416747	0.842726	ENSG00000186665.9	ENSG00000186665.9	284018
ALPK1	485.114	0.200309	0.216263	-0.0239373	0.921769	-0.0173437	0.999974	-0.0447357	0.777658	0.0741056	0.736133	0.0474222	0.812523	ENSG00000073331.18	ENSG00000073331.17	80216
FAM89B	753.701	0.200234	0.226575	0.418276	0.000516458	0.0664143	0.766427	0.294837	0.0292163	0.148455	0.350519	0.0644522	0.707781	ENSG00000176973.8	ENSG00000176973.7	23625
MALAT1	9401.17	0.200124	0.223196	-0.240771	0.0850392	-0.0146843	0.999974	-0.184747	0.182992	-0.117682	0.498483	0.00234262	0.998413	ENSG00000251562.8	ENSG00000251562.8	378938
CITED2	1057.86	0.199888	0.099231	0.0532389	0.764862	0.016205	0.999974	0.0404802	0.801007	-0.00913526	0.961594	-0.00495578	0.974394	ENSG00000164442.10	ENSG00000164442.9	10370
ATP13A1	1281.69	0.199582	0.25814	-0.0462209	0.872554	0.0102401	0.999974	0.0386737	0.787939	-0.116946	0.560447	-0.112525	0.491272	ENSG00000105726.17	ENSG00000105726.16	57130
ACVR1B	345.722	0.199566	0.245303	0.159279	0.340648	0.0167232	0.999974	0.0709433	0.621343	0.0289226	0.917798	0.0241701	0.915511	ENSG00000135503.13	ENSG00000135503.12	91
SCIMP	864.141	0.199412	0.201503	2.13389	9.51765e-07	0.00354914	0.999974	0.0248088	0.681962	1.74376	8.01753e-05	1.60332	0.00031713	ENSG00000161929.15	ENSG00000161929.14	388325
NEK6	2330.35	0.19925	0.147428	-0.52483	5.16122e-07	-0.0096145	0.999974	-0.0628987	0.66039	-0.433079	5.42393e-05	-0.397397	0.000257729	ENSG00000119408.16	ENSG00000119408.16	10783
DHRSX	151.365	0.199174	0.362526	-0.239911	0.2193	-0.00714106	0.999974	-0.0346409	0.80084	-0.125221	0.566875	-0.101078	0.572744	ENSG00000169084.15	ENSG00000169084.13	207063
DHRSX	151.365	0.199174	0.362526	-0.239911	0.2193	-0.00714106	0.999974	-0.0346409	0.80084	-0.125221	0.566875	-0.101078	0.572744	ENSG00000169084.15	ENSG00000169084.13_PAR_Y	207063
UBE2S	188.415	0.198928	0.395431	-0.0679881	0.832466	0.0103838	0.999974	0.108264	0.263355	-0.252373	0.245786	-0.440753	0.0572949	ENSG00000108106.14	ENSG00000108106.13	27338
AGPAT3	1456.19	0.198466	0.127144	-0.230221	0.0447286	-0.0118252	0.999974	-0.0137198	0.942985	-0.158357	0.224534	-0.187046	0.107064	ENSG00000160216.20	ENSG00000160216.18	56894
TUBG1	411.05	0.197971	0.235778	-0.385801	0.00333223	0.00349073	0.999974	-0.0324528	0.8498	-0.409461	0.00190213	-0.288612	0.0332197	ENSG00000131462.8	ENSG00000131462.7	7283
IFT172	78.1052	0.197282	0.407359	0.0521307	0.8865	0.00488784	0.999974	0.0482854	0.652585	-0.017033	0.961209	-0.0706372	0.706507	ENSG00000138002.15	ENSG00000138002.14	26160
SP140	19.7396	0.197057	0.219328	-0.194034	0.413361	0.00126032	0.999974	-0.0191652	NA	-0.170575	0.320059	-0.0330373	0.830199	ENSG00000079263.19	ENSG00000079263.18	11262
INPP5K	443.323	0.197015	0.204187	0.13525	0.406632	0.00898857	0.999974	0.0220597	0.910721	0.0709654	0.740861	0.0797302	0.62565	ENSG00000132376.20	ENSG00000132376.19	51763
PRPF31	413.526	0.19668	0.191436	-0.124446	0.436524	-0.00984735	0.999974	0.0260063	0.890038	-0.059626	0.778581	-0.156832	0.240325	ENSG00000105618.14	ENSG00000105618.13	26121
AAK1	918.657	0.196464	0.174726	-0.115641	0.477829	-0.031212	0.999974	-0.149641	0.249112	0.0341499	0.891584	0.0704826	0.663165	ENSG00000115977.19	ENSG00000115977.18	22848
MVP	3282	0.196281	0.0656893	-0.362872	2.72462e-05	-0.00989806	0.999974	-0.106745	0.363319	-0.319074	0.000332214	-0.205424	0.0349629	ENSG00000013364.19	ENSG00000013364.18	9961
NECTIN2	838.803	0.196224	0.135174	-0.454325	8.57314e-06	-0.00440219	0.999974	-0.0252424	0.892136	-0.418763	5.41656e-05	-0.395944	0.00015774	ENSG00000130202.10	ENSG00000130202.9	5819
LINC00937	17.0435	0.195975	0.113907	-0.0638819	0.808331	0.00139272	0.999974	0.00929128	NA	-0.0611119	0.731063	-0.0613109	NA	ENSG00000226091.7	ENSG00000226091.7	NA
ANKRD13A	470.768	0.195889	0.179652	0.00029249	0.998156	-0.014992	0.999974	-0.0364103	0.819742	0.0771036	0.696196	0.0575089	0.735923	ENSG00000076513.17	ENSG00000076513.16	88455
MRPL58	116.198	0.195844	0.403304	-0.271229	0.240978	-0.00454677	0.999974	-0.0313703	0.787939	-0.138055	0.541688	-0.0898206	0.620231	ENSG00000167862.10	ENSG00000167862.9	3396
TFEC	451.508	0.195393	0.358426	-0.00387282	0.989631	-0.000943489	0.999974	-0.0262666	0.883165	0.00518072	0.987247	0.0433402	0.840936	ENSG00000105967.16	ENSG00000105967.15	22797
MORF4L1P1	86.3308	0.195007	0.408918	-0.0581984	0.865814	-0.00170321	0.999974	0.0481847	0.630244	-0.0220853	0.944456	-0.183848	0.300214	ENSG00000218283.2	ENSG00000218283.2	NA
STOML1	52.227	0.194837	0.396414	-0.216928	0.388644	0.00734149	0.999974	0.0168268	0.88885	-0.447027	0.078458	-0.23676	0.207463	ENSG00000067221.14	ENSG00000067221.13	9399
LFNG	512.732	0.194609	0.389233	-0.301538	0.121821	-0.00736343	0.999974	-0.0673737	0.580047	-0.161441	0.441201	-0.0726389	0.701814	ENSG00000106003.13	ENSG00000106003.12	3955
HMGA1	2526.49	0.193817	0.212793	-0.0452317	0.853426	0.00533238	0.999974	0.0286087	0.880539	-0.0751018	0.719696	-0.0853788	0.598133	ENSG00000137309.20	ENSG00000137309.19	3159
CMTM6	1567.79	0.193675	0.194973	-0.0865571	0.645828	-0.0154988	0.999974	-0.101521	0.440804	0.000104381	0.993682	0.0571461	0.736075	ENSG00000091317.8	ENSG00000091317.7	54918
CLIC2	110.448	0.193445	0.420838	-0.0101489	0.978986	-0.00954811	0.999974	-0.0816849	0.433107	0.114684	0.629568	0.170385	0.340031	ENSG00000155962.13	ENSG00000155962.12	1193
MT-ND5	7295.85	0.192227	0.022975	0.038478	0.790002	0.0768072	0.999974	0.0428923	0.757635	-0.096504	0.384272	-0.0144682	0.912809	ENSG00000198786.2	ENSG00000198786.2	4540
CACUL1	824.028	0.191801	0.150369	-0.141749	0.308673	-0.077306	0.937239	-0.158038	0.200056	0.0485565	0.810806	0.049983	0.766286	ENSG00000151893.15	ENSG00000151893.14	143384
TMEM205	461.932	0.191566	0.239662	0.0163785	0.954662	-0.00473813	0.999974	0.0453965	0.765647	0.0412643	0.865279	-0.0582276	0.744977	ENSG00000105518.14	ENSG00000105518.13	374882
CASP10	279.355	0.191401	0.388394	0.110914	0.648939	0.0108341	0.999974	0.00954576	0.960497	-0.012084	0.969953	0.0635214	0.747529	ENSG00000003400.15	ENSG00000003400.14	843
HIVEP1	190.256	0.191326	0.413967	-0.765523	0.00032852	-0.0149215	0.999974	-0.51149	0.0339366	-0.370921	0.0803816	-0.0896474	0.626876	ENSG00000095951.17	ENSG00000095951.16	3096
CYBB	8908.12	0.191205	0.188306	-0.0385876	0.869924	-0.00318805	0.999974	-0.0546577	0.712147	-0.0227776	0.926175	0.0453834	0.798161	ENSG00000165168.8	ENSG00000165168.7	1536
NFIX	26.9904	0.191184	0.238314	0.0747934	0.793312	0.00480128	0.999974	0.0368516	NA	-0.0272909	0.908888	-0.0556587	0.68812	ENSG00000008441.16	ENSG00000008441.16	4784
TRIP10	204.482	0.191047	0.378292	-0.5303	0.00221492	-0.0168057	0.999974	-0.189958	0.218616	-0.252285	0.169631	-0.136594	0.429319	ENSG00000125733.18	ENSG00000125733.17	9322
SLC7A1	433.944	0.190714	0.379729	-1.10166	3.10081e-11	-0.0160349	0.999974	-0.125155	0.338831	-0.856638	4.41491e-07	-0.770757	6.99907e-06	ENSG00000139514.13	ENSG00000139514.12	6541
FBRS	1330.04	0.18945	0.32256	0.0274285	0.929041	0.00928703	0.999974	0.0294681	0.859951	-0.0429496	0.87052	-0.0300942	0.893323	ENSG00000156860.16	ENSG00000156860.15	64319
EIF1	4256.5	0.189208	0.00137288	-0.0222161	0.857131	0.0262663	0.999974	0.0563786	0.579185	-0.0735032	0.382887	-0.0848613	0.246447	ENSG00000173812.11	ENSG00000173812.10	10209
CENPBD1P1	348.903	0.18891	0.334495	-0.0667393	0.78983	-0.0105037	0.999974	-0.0182251	0.917553	0.019253	0.947842	-0.0182432	0.939498	ENSG00000213753.11	ENSG00000213753.10	NA
TLK2	248.377	0.18856	0.331247	-0.275084	0.0824468	-0.0121751	0.999974	-0.0884938	0.494778	-0.137812	0.470449	-0.0704584	0.699011	ENSG00000146872.17	ENSG00000146872.17	11011
CCNK	640.276	0.188289	0.21856	-0.196807	0.149297	0.00239393	0.999974	0.0120403	0.957511	-0.205079	0.128881	-0.203814	0.111785	ENSG00000090061.17	ENSG00000090061.17	8812
CDC20	53.069	0.187658	0.360195	0.0159237	0.968717	0.00835448	0.999974	0.031295	0.701409	-0.13483	0.511965	-0.0732961	0.642028	ENSG00000117399.14	ENSG00000117399.13	991
BLZF1	104.116	0.187506	0.425002	-0.44132	0.0324236	-0.0106384	0.999974	-0.123031	0.304946	-0.18615	0.372373	-0.0692457	0.717397	ENSG00000117475.14	ENSG00000117475.13	8548
BTBD9	223.362	0.187499	0.36512	0.0458768	0.874438	0.00451066	0.999974	0.00504825	0.984422	0.00319314	0.993913	0.0274404	0.9032	ENSG00000183826.18	ENSG00000183826.17	114781
TFDP2	114.009	0.187495	0.430684	0.653527	0.000870531	0.02567	0.91449	0.37272	0.0716397	0.194551	0.350317	0.101138	0.57726	ENSG00000114126.17	ENSG00000114126.17	7029
DNPH1	363.41	0.187194	0.282472	-0.150382	0.393573	0.00167223	0.999974	0.0341925	0.836184	-0.152863	0.369941	-0.20482	0.154079	ENSG00000112667.12	ENSG00000112667.12	10591
CXCL16	5532.79	0.187174	0.163344	0.481675	8.04243e-07	0.0437242	0.999974	0.245697	0.0383487	0.298146	0.00484356	0.180281	0.118465	ENSG00000161921.15	ENSG00000161921.14	58191
CYC1	879.448	0.186692	0.103802	-0.131826	0.273989	0.00663962	0.999974	0.183227	0.0962112	-0.154838	0.17548	-0.346756	0.000181223	ENSG00000179091.5	ENSG00000179091.4	1537
RRBP1	4671.94	0.186257	0.09048	0.17204	0.0969465	0.0377927	0.999974	-0.00799921	0.968706	0.0461061	0.806089	0.174596	0.085058	ENSG00000125844.16	ENSG00000125844.15	6238
SYMPK	529.418	0.186056	0.216442	0.15497	0.283581	0.0131001	0.999974	0.0783875	0.571189	0.0730964	0.721641	0.0231944	0.907809	ENSG00000125755.19	ENSG00000125755.18	8189
ISCA1P1	28.7578	0.185971	0.29352	-0.0365056	0.916767	0.00439024	0.999974	0.0477868	NA	-0.121637	0.522275	-0.222322	0.160346	ENSG00000217416.4	ENSG00000217416.4	NA
ACP1	415.166	0.185897	0.188993	-0.0746508	0.674151	0.014466	0.999974	0.0850815	0.527523	-0.14605	0.298387	-0.194439	0.104018	ENSG00000143727.16	ENSG00000143727.15	52
CYB561D2	234.649	0.185684	0.373706	-0.121623	0.576971	-0.00252118	0.999974	-0.0411692	0.787284	-0.0853572	0.718383	-0.021619	0.925607	ENSG00000114395.10	ENSG00000114395.10	11068
CISD3	268.136	0.185517	0.40096	-0.0932388	0.71321	0.00451602	0.999974	-0.0104443	0.959128	-0.125508	0.557505	-0.0475562	0.820299	ENSG00000277972.2	ENSG00000277972.1	284106
SLC6A6	9334.86	0.185461	0.0782801	-0.12818	0.2638	-0.0482051	0.999974	-0.14803	0.161239	0.00889563	0.969383	0.0467569	0.75622	ENSG00000131389.17	ENSG00000131389.17	6533
AMPD2	954.99	0.185186	0.380026	0.221048	0.232023	0.035187	0.868246	0.467785	0.00781603	-0.0460642	0.860489	-0.191265	0.242718	ENSG00000116337.19	ENSG00000116337.15	271
GTPBP4	258.902	0.184654	0.379772	-0.376394	0.0223975	-0.00709107	0.999974	-0.0333313	0.827789	-0.264033	0.125549	-0.235957	0.143535	ENSG00000107937.19	ENSG00000107937.18	23560
NOSIP	233.059	0.184435	0.373142	-0.0621784	0.812016	0.00824178	0.999974	0.0600294	0.667446	-0.125211	0.534801	-0.17095	0.28771	ENSG00000142546.14	ENSG00000142546.13	51070
SLC16A3	7234.06	0.184405	0.0634901	0.240286	0.00531555	-0.0233715	0.999974	-0.00926092	0.959852	0.318773	0.000105724	0.249559	0.00363345	ENSG00000141526.16	ENSG00000141526.16	9123
OSGIN2	252.9	0.183945	0.373142	-0.0142883	0.966258	-0.0122617	0.999974	-0.0389244	0.792391	0.0794115	0.740582	0.0587908	0.764423	ENSG00000164823.11	ENSG00000164823.10	734
KLHL42	120.113	0.183777	0.442389	0.239776	0.302394	0.00651031	0.999974	0.0455694	0.679165	0.0871164	0.736133	0.0459771	0.828886	ENSG00000087448.11	ENSG00000087448.10	57542
TBC1D2B	1361.25	0.18331	0.127069	0.391725	1.62938e-05	0.0637176	0.999974	0.181647	0.0944407	0.20918	0.0457398	0.154237	0.160778	ENSG00000167202.11	ENSG00000167202.11	23102
CMTM3	1244.78	0.183131	0.127229	-0.18179	0.0992978	0.0067173	0.999974	0.0369122	0.826044	-0.204186	0.0580465	-0.231776	0.0234971	ENSG00000140931.20	ENSG00000140931.19	123920
FCHSD1	148.618	0.182953	0.410931	0.0597735	0.83836	0.00602503	0.999974	0.0169617	0.92393	-0.00293541	0.993913	0.0119736	0.965378	ENSG00000197948.11	ENSG00000197948.10	89848
CCDC57	183.674	0.182855	0.414219	0.291009	0.0981842	-0.0207318	0.999974	-0.0161987	0.927653	0.538437	0.00115592	0.319868	0.0565531	ENSG00000176155.19	ENSG00000176155.18	284001
SPI1	7650.62	0.182644	0.354193	0.375033	0.010992	0.0269678	0.999974	0.30368	0.0567013	0.127369	0.507372	0.018176	0.946429	ENSG00000066336.11	ENSG00000066336.11	6688
BTBD19	64.8336	0.182249	0.379865	0.448573	0.0981842	0.0029216	0.999974	-0.0101277	0.934268	0.241542	0.270023	0.507028	0.0601004	ENSG00000222009.8	ENSG00000222009.8	149478
FTH1P8	139.443	0.181951	0.450937	-0.048412	0.887022	0.00610573	0.999974	0.0643648	0.52259	-0.123309	0.595204	-0.219132	0.232608	ENSG00000219507.4	ENSG00000219507.4	NA
NCK1	323.186	0.181862	0.37532	-0.105971	0.630639	-0.0285519	0.999974	-0.292725	0.0620947	0.0961255	0.65905	0.192517	0.216614	ENSG00000158092.7	ENSG00000158092.6	4690
MAP7D1	4099.24	0.181727	0.23355	-0.188055	0.161296	0.00590176	0.999974	-0.00238066	0.99645	-0.211414	0.0945964	-0.175385	0.176076	ENSG00000116871.15	ENSG00000116871.15	55700
TNK2	689.73	0.181418	0.387196	0.859562	5.69813e-09	0.00343841	0.999974	0.0109161	0.959852	0.809524	6.80712e-08	0.819457	5.36868e-08	ENSG00000061938.19	ENSG00000061938.17	10188
TBC1D7	189.467	0.181094	0.428654	0.541638	0.0015288	-0.00413996	0.999974	0.0354944	0.810867	0.584307	0.000665978	0.392199	0.0246636	ENSG00000145979.18	ENSG00000145979.17	107080638
TBC1D7	189.467	0.181094	0.428654	0.541638	0.0015288	-0.00413996	0.999974	0.0354944	0.810867	0.584307	0.000665978	0.392199	0.0246636	ENSG00000145979.18	ENSG00000145979.17	51256
ZMYND15	286.995	0.180947	0.438002	0.926404	2.1418e-07	0.0128823	0.999974	0.359445	0.0646931	0.708275	0.00012804	0.371397	0.0417653	ENSG00000141497.14	ENSG00000141497.13	84225
ABI1	855.896	0.180781	0.162449	-0.178771	0.133206	-0.00625682	0.999974	-0.0886389	0.498767	-0.136246	0.310708	-0.0414962	0.806713	ENSG00000136754.17	ENSG00000136754.17	10006
PRRC2C	1887.04	0.180718	0.274486	-0.105352	0.577269	-0.0184806	0.999974	-0.0807017	0.566056	-0.00117082	0.996235	0.0259037	0.900997	ENSG00000117523.16	ENSG00000117523.16	23215
RAB5A	406.289	0.180516	0.298341	-0.185641	0.227041	-0.0208833	0.999974	-0.179858	0.18824	-0.0795928	0.709069	0.0399131	0.841339	ENSG00000144566.11	ENSG00000144566.10	5868
SPINDOC	78.0679	0.18029	0.426844	0.706796	0.00635404	0.0121115	0.999974	0.0822084	0.360436	0.223222	0.306906	0.145777	0.391051	ENSG00000168005.9	ENSG00000168005.8	144097
ZNRF2	114.743	0.180197	0.442389	0.0516308	0.881157	-0.00563884	0.999974	0.0232126	0.84771	0.114074	0.6309	-0.0214278	0.924745	ENSG00000180233.11	ENSG00000180233.10	223082
CNOT4	180.875	0.180142	0.410313	-0.0452651	0.883185	-0.00257383	0.999974	-0.0389507	0.781732	-0.0140516	0.961134	0.0391038	0.858165	ENSG00000080802.18	ENSG00000080802.18	4850
TRAPPC5	187.759	0.180132	0.425708	-0.0793449	0.798845	0.00943347	0.999974	0.0193532	0.860348	-0.274466	0.205554	-0.108935	0.50919	ENSG00000181029.9	ENSG00000181029.8	126003
RUVBL2	231.953	0.180013	0.412553	-0.0918057	0.713187	0.00246414	0.999974	0.00827884	0.967296	-0.106615	0.643896	-0.0909562	0.628367	ENSG00000183207.14	ENSG00000183207.13	10856
TLR3	16.4966	0.179868	0.132053	-0.020665	0.948458	0.00181813	0.999974	0.0167549	NA	-0.0480095	0.790859	-0.0566846	NA	ENSG00000164342.12	ENSG00000164342.12	7098
COQ10B	186.215	0.17984	0.419836	-0.0373198	0.90801	0.0190462	0.999974	0.0993327	0.440298	-0.225447	0.224534	-0.215703	0.19643	ENSG00000115520.8	ENSG00000115520.8	80219
POLR2J2	21.5144	0.17965	0.0876317	-0.107637	0.601303	-0.00388629	0.999974	-0.0033018	NA	0.00877753	0.968485	-0.0419481	0.695648	ENSG00000228049.7	ENSG00000228049.7	246721
GOSR1	376.688	0.179358	0.231053	-0.0499186	0.816531	0.016984	0.999974	0.00570143	0.984422	-0.133503	0.369618	-0.0531112	0.768168	ENSG00000108587.15	ENSG00000108587.15	9527
PSMB6	891.113	0.179324	0.0652615	-0.0591557	0.678525	0.0153235	0.999974	0.104119	0.337916	-0.10658	0.352567	-0.182855	0.0409222	ENSG00000142507.10	ENSG00000142507.9	5694
IL13RA1	769.044	0.179054	0.172687	-0.112244	0.401965	-0.0344888	0.999974	-0.0628357	0.656633	0.0150584	0.961446	-0.014614	0.92943	ENSG00000131724.11	ENSG00000131724.10	3597
MRPL4	559.476	0.178539	0.141694	-0.126761	0.317408	0.0341176	0.999974	0.192552	0.084965	-0.253453	0.0126435	-0.352938	0.000231523	ENSG00000105364.14	ENSG00000105364.13	51073
CREB1	190.913	0.178433	0.406866	-0.311066	0.0687377	-0.0145697	0.999974	-0.0843624	0.514685	-0.125878	0.544313	-0.087911	0.6415	ENSG00000118260.15	ENSG00000118260.14	1385
ZFAS1	243.002	0.178359	0.442389	-0.0309271	0.925438	-0.000426512	0.999974	0.0162022	0.923765	-0.0203176	0.946488	-0.0546012	0.775527	ENSG00000177410.13	ENSG00000177410.12	441951
CLUH	1272.59	0.178268	0.294579	-0.275206	0.0367459	0.00776525	0.999974	0.025115	0.887827	-0.312188	0.0153193	-0.317663	0.0118648	ENSG00000132361.17	ENSG00000132361.16	23277
TIMP1	918.487	0.178131	0.349354	0.838779	8.43734e-11	0.13322	0.593702	0.492198	0.00068716	0.504121	0.000208354	0.256827	0.0726108	ENSG00000102265.12	ENSG00000102265.11	7076
STK11	424.537	0.178091	0.328795	0.104519	0.600414	0.011636	0.999974	0.0915781	0.510764	0.0173186	0.952553	-0.03982	0.842452	ENSG00000118046.16	ENSG00000118046.14	6794
PI4K2B	115.851	0.178008	0.453011	-0.647831	0.00721139	0.00150606	0.999974	-0.0156563	0.902445	-0.6928	0.00505587	-0.486694	0.0372788	ENSG00000038210.14	ENSG00000038210.12	55300
VIM	53103.9	0.17791	0.219328	-0.460836	1.19118e-05	-0.0111227	0.999974	-0.0798348	0.562664	-0.385802	0.000389866	-0.308477	0.00579023	ENSG00000026025.16	ENSG00000026025.15	7431
	20.6757	0.177364	0.160715	0.0730049	0.780134	-0.00148931	0.999974	0.0202015	NA	0.0792948	0.63983	-0.0200141	0.890246	ENSG00000279119.1	ENSG00000279119.1	NA
MRPS9	96.5373	0.177245	0.462891	-0.0733608	0.809329	0.0143751	0.999974	0.0262776	0.851611	-0.295059	0.160676	-0.117586	0.504505	ENSG00000135972.9	ENSG00000135972.8	64965
MTMR14	1576.08	0.177188	0.0407846	0.207503	0.00623384	-0.00401337	0.999974	0.0164232	0.92523	0.215712	0.00451584	0.176757	0.0267838	ENSG00000163719.19	ENSG00000163719.19	64419
TMEM160	164.405	0.176761	0.471647	-0.0627149	0.844803	0.00283027	0.999974	0.0735073	0.452387	-0.0888326	0.731063	-0.281787	0.153584	ENSG00000130748.7	ENSG00000130748.6	54958
DUSP2	568.519	0.176465	0.399428	-1.34828	1.56797e-19	0.00205027	0.999974	-0.0769455	0.560854	-1.37826	4.62442e-20	-1.12863	9.29367e-14	ENSG00000158050.5	ENSG00000158050.4	1844
OSM	15.4703	0.17623	0.0856319	-0.265328	0.18803	-0.00282301	0.999974	-0.0448661	NA	-0.07197	0.616496	0.0266739	NA	ENSG00000099985.4	ENSG00000099985.3	5008
AOAH	271.132	0.176083	0.380567	0.348071	0.0167809	0.233389	0.397127	0.121192	0.375556	0.0209346	0.942234	0.105371	0.525094	ENSG00000136250.12	ENSG00000136250.11	313
TMEM268	154.784	0.175975	0.467756	0.0249845	0.948852	0.0122357	0.999974	0.0376099	0.761956	-0.122601	0.597702	-0.0622047	0.750857	ENSG00000157693.15	ENSG00000157693.14	203197
ZNF512B	96.7612	0.175257	0.466987	0.00341111	0.993491	0.00191911	0.999974	0.0442967	0.681962	-0.0203364	0.948156	-0.101291	0.570353	ENSG00000196700.9	ENSG00000196700.8	57473
HIF1A	875.437	0.175177	0.343314	0.267855	0.0525979	-0.00529381	0.999974	-0.0260459	0.894661	0.30334	0.0245541	0.308531	0.0195786	ENSG00000100644.17	ENSG00000100644.16	3091
OXLD1	111.308	0.174954	0.468855	0.0145809	0.970076	0.000177244	0.999974	0.00858702	0.961899	0.00654317	0.983598	-0.00856131	0.973918	ENSG00000204237.5	ENSG00000204237.4	339229
CHST11	2122.83	0.174782	0.322921	-0.53768	2.29599e-05	-0.0483191	0.937239	-0.225705	0.107879	-0.249474	0.0818997	-0.195108	0.163161	ENSG00000171310.11	ENSG00000171310.10	50515
NIT2	188.612	0.174776	0.409819	-0.155782	0.428971	-0.0112678	0.999974	-0.0105545	0.960497	-0.0401416	0.883944	-0.104625	0.545056	ENSG00000114021.12	ENSG00000114021.11	56954
MAP1LC3A	35.4318	0.174745	0.349354	-0.167564	0.512313	0.00189121	0.999974	0.0295277	0.672224	-0.18118	0.349934	-0.364386	0.108757	ENSG00000101460.13	ENSG00000101460.12	84557
MT-ND4	13683.9	0.174229	0.0717563	0.0200435	0.915805	0.119995	0.593702	0.0526942	0.701409	-0.147798	0.12968	-0.047132	0.720607	ENSG00000198886.2	ENSG00000198886.2	4538
SENP3	366.111	0.17346	0.29722	-0.10644	0.550346	-0.01092	0.999974	0.090861	0.508431	-0.0321374	0.898399	-0.245599	0.0557411	ENSG00000161956.13	ENSG00000161956.12	26168
TMEM140	721.859	0.173164	0.277822	0.0158655	0.953661	-0.00436002	0.999974	-0.011674	0.959128	0.0383498	0.873758	0.0319985	0.871852	ENSG00000146859.6	ENSG00000146859.6	55281
SPATS2L	550.585	0.173151	0.287735	-0.136428	0.392704	-0.01154	0.999974	-0.0574818	0.695607	-0.0641781	0.775081	-0.0298476	0.890732	ENSG00000196141.14	ENSG00000196141.13	26010
MT-CO3	10099	0.173101	0.0218455	-0.0384007	0.764343	0.232742	0.00370095	0.184335	0.0143471	-0.290532	6.95731e-06	-0.23394	0.00048332	ENSG00000198938.2	ENSG00000198938.2	4514
TOMM6	682.457	0.173076	0.26635	0.0513789	0.813345	0.00761961	0.999974	0.101394	0.440298	0.00176461	0.995225	-0.086684	0.565581	ENSG00000214736.7	ENSG00000214736.7	100188893
ZFP64	80.8739	0.17302	0.473773	-0.0211731	0.955422	-0.000611855	0.999974	0.0290693	0.818468	-0.013557	0.967333	-0.0824504	0.658501	ENSG00000020256.20	ENSG00000020256.19	55734
RNF121	157.398	0.172894	0.432179	-0.0484228	0.872399	-0.00400146	0.999974	-0.0196256	0.919295	-0.00720307	0.980077	-0.00236247	0.994392	ENSG00000137522.18	ENSG00000137522.17	55298
CRTC3	561.457	0.172877	0.441157	0.0322201	0.920648	-0.00725054	0.999974	0.00167073	0.99925	0.0878491	0.715123	0.023989	0.91632	ENSG00000140577.16	ENSG00000140577.15	64784
CYB5A	409.414	0.172723	0.362526	0.569541	7.66782e-06	0.0112063	0.999974	0.220959	0.115839	0.46507	0.000369063	0.231731	0.099071	ENSG00000166347.19	ENSG00000166347.18	1528
MPEG1	1465.06	0.172713	0.409977	0.224023	0.202657	0.00374087	0.999974	0.0211924	0.913602	0.16322	0.381323	0.141016	0.392904	ENSG00000197629.6	ENSG00000197629.5	219972
PRPSAP1	166.161	0.172663	0.442664	-0.129441	0.568935	-0.00949191	0.999974	-0.00665374	0.977429	-0.024353	0.936108	-0.0876517	0.630187	ENSG00000161542.17	ENSG00000161542.16	5635
GIMAP4	271.767	0.172639	0.421057	0.383497	0.0146239	0.0224709	0.999974	0.119074	0.379046	0.139671	0.481123	0.113706	0.496918	ENSG00000133574.10	ENSG00000133574.9	55303
LINC01857	36.0527	0.172536	0.370343	0.18826	0.46549	0.00305129	0.999974	0.0017153	0.990853	0.0715469	0.761796	0.098266	0.503472	ENSG00000224137.1	ENSG00000224137.1	NA
DDX52	182.367	0.172293	0.453011	-0.107844	0.664586	-0.0120491	0.999974	-0.064834	0.614938	0.0222254	0.944371	0.0343102	0.88277	ENSG00000278053.5	ENSG00000278053.4	11056
RTF1	937.038	0.172182	0.141537	-0.0152751	0.94395	-0.00980818	0.999974	-0.0375664	0.813375	0.0261241	0.900466	0.0372892	0.824105	ENSG00000137815.14	ENSG00000137815.14	23168
ATG4D	154.527	0.171982	0.450626	0.041809	0.891211	0.00621648	0.999974	0.0311152	0.842665	-0.0201458	0.948683	-0.0261392	0.907575	ENSG00000130734.10	ENSG00000130734.9	84971
PACC1	241.034	0.17141	0.417986	-0.0687585	0.783524	-0.00302062	0.999974	-0.017005	0.933489	-0.0380194	0.891444	-0.0243573	0.914957	ENSG00000065600.12	ENSG00000065600.12	55248
TNFAIP8L2	249.906	0.1712	0.443955	0.418095	0.00999496	0.00668054	0.999974	0.0520918	0.707003	0.317893	0.058502	0.233766	0.154079	ENSG00000163154.6	ENSG00000163154.5	79626
B4GALT7	164.515	0.171043	0.453011	-0.0308509	0.925438	0.00193065	0.999974	0.068289	0.594303	-0.041579	0.883061	-0.161076	0.343082	ENSG00000027847.14	ENSG00000027847.13	11285
CANT1	751.417	0.170662	0.20792	-0.0156913	0.948804	-0.00357696	0.999974	0.0227266	0.915929	0.0164541	0.944631	-0.044201	0.792653	ENSG00000171302.17	ENSG00000171302.16	124583
PDE7A	99.0566	0.170644	0.472573	0.0786368	0.799642	0.000305058	0.999974	0.0202221	0.882295	0.0590442	0.831532	0.00526021	0.984778	ENSG00000205268.10	ENSG00000205268.10	5150
FAS	50.3546	0.170456	0.426241	-0.115499	0.683482	-0.00103761	0.999974	-0.00653679	0.960497	-0.0637372	0.798131	-0.0499369	0.784262	ENSG00000026103.22	ENSG00000026103.21	355
ACOX3	208.393	0.17039	0.425002	-0.169398	0.373273	-0.0115303	0.999974	-0.036596	0.813047	-0.0538723	0.831922	-0.0640277	0.736318	ENSG00000087008.16	ENSG00000087008.15	8310
TSEN34	222.241	0.170388	0.437072	0.376587	0.0187085	0.0139288	0.999974	0.0626708	0.657283	0.208575	0.244999	0.182443	0.261997	ENSG00000170892.12	ENSG00000170892.10	79042
UBE2I	1050.95	0.16995	0.131776	-0.0751533	0.607429	0.0142741	0.999974	0.0909622	0.451397	-0.117743	0.336316	-0.188815	0.0545004	ENSG00000103275.20	ENSG00000103275.19	7329
PDCD6IP	1604.46	0.169714	0.251815	0.0083533	0.969521	-0.00469753	0.999974	-0.100705	0.443522	0.0258265	0.906214	0.14169	0.266411	ENSG00000170248.15	ENSG00000170248.14	10015
WDR4	70.78	0.169587	0.480037	-0.346712	0.132254	0.00954379	0.999974	-0.017583	0.896223	-0.65275	0.00802611	-0.175842	0.3207	ENSG00000160193.12	ENSG00000160193.11	10785
SLC35E3	256.615	0.16954	0.425002	0.395229	0.00797758	-0.00456613	0.999974	0.0506329	0.728234	0.428751	0.00391997	0.236535	0.120878	ENSG00000175782.11	ENSG00000175782.9	55508
RANBP10	322.05	0.169504	0.342013	-0.0791716	0.700204	0.015548	0.999974	-0.0199858	0.921293	-0.177063	0.246804	-0.0346275	0.866959	ENSG00000141084.11	ENSG00000141084.10	57610
CAAP1	83.7848	0.169232	0.492687	-0.127158	0.640274	0.00209193	0.999974	0.02421	0.855008	-0.137067	0.552186	-0.166894	0.348885	ENSG00000120159.13	ENSG00000120159.12	79886
NBDY	225.027	0.169175	0.453011	0.0442298	0.887864	0.0156094	0.999974	0.0208033	0.907756	-0.0889865	0.701757	-0.0060075	0.982326	ENSG00000204272.13	ENSG00000204272.12	550643
COL9A2	153.043	0.168958	0.485392	-0.221067	0.308275	-0.00298094	0.999974	0.00259425	0.990478	-0.144867	0.511774	-0.186716	0.299321	ENSG00000049089.15	ENSG00000049089.14	1298
SPHK1	762.419	0.168909	0.264702	-0.758647	5.34599e-13	-0.067358	0.846753	-0.373931	0.00165709	-0.50668	2.64267e-06	-0.31115	0.00601374	ENSG00000176170.13	ENSG00000176170.13	8877
TSPAN3	1431.84	0.168603	0.044364	-0.0512186	0.681577	-0.0819535	0.942154	-0.0853996	0.401216	0.079969	0.473619	0.0502917	0.659572	ENSG00000140391.15	ENSG00000140391.14	10099
MESD	741.694	0.168514	0.174109	-0.15967	0.161973	0.0230999	0.999974	0.115894	0.330584	-0.256147	0.0107485	-0.315176	0.00108883	ENSG00000117899.11	ENSG00000117899.10	23184
	33.8672	0.168497	0.292236	-0.0760685	0.786337	0.0017394	0.999974	0.0129806	NA	-0.0864671	0.650293	-0.0825684	0.512294	ENSG00000257181.1	ENSG00000257181.1	NA
FYB1	1834.03	0.168253	0.183436	0.221242	0.0358697	0.047249	0.999974	0.0629919	0.652585	0.0671702	0.729002	0.113209	0.369443	ENSG00000082074.18	ENSG00000082074.16	2533
H2BC21	55.6923	0.168245	0.425002	-0.0763179	0.805365	0.00221393	0.999974	-0.0158371	0.883536	-0.0920891	0.687253	-0.00359647	0.987202	ENSG00000184678.10	ENSG00000184678.10	8349
KPNA6	729.986	0.167977	0.239662	-0.187255	0.118726	-0.0265346	0.999974	-0.148545	0.220953	-0.0586193	0.760148	0.00441029	0.988371	ENSG00000025800.14	ENSG00000025800.13	23633
KDM2A	1206.63	0.167776	0.166783	-0.2326	0.0182932	-0.0084624	0.999974	-0.0623851	0.656633	-0.184455	0.0854853	-0.127664	0.260737	ENSG00000173120.15	ENSG00000173120.14	22992
REC8	14.0234	0.167693	0.146303	-0.0935329	0.684836	0.00114351	0.999974	-0.0189113	NA	-0.0643503	0.705409	0.00771014	NA	ENSG00000100918.13	ENSG00000100918.12	9985
ATG2A	459.767	0.167377	0.419836	0.891698	4.31121e-11	-0.0121847	0.999974	0.00112366	0.995302	1.01383	8.86412e-14	0.884408	1.49191e-10	ENSG00000110046.13	ENSG00000110046.12	23130
TBC1D22B	179.736	0.166834	0.450937	-0.0109473	0.975412	-0.0054073	0.999974	-0.0215072	0.902252	0.0361182	0.898399	0.032084	0.889623	ENSG00000065491.8	ENSG00000065491.8	55633
HEBP1	684.283	0.166603	0.167059	-0.760679	5.2769e-18	-0.10943	0.754879	-0.196122	0.0779953	-0.540973	1.27332e-09	-0.506478	2.07446e-08	ENSG00000013583.10	ENSG00000013583.9	50865
C8orf76	136.406	0.166602	0.475273	-0.311632	0.0957777	-0.0149531	0.999974	-0.0853909	0.501616	-0.159971	0.434458	-0.0677143	0.724371	ENSG00000189376.12	ENSG00000189376.11	84933
TAF1C	169.722	0.166512	0.467756	-0.185826	0.361376	0.0069455	0.999974	0.00835058	0.964714	-0.281697	0.123024	-0.177155	0.297673	ENSG00000103168.16	ENSG00000103168.16	9013
JAK2	115.971	0.166483	0.498588	-0.0804868	0.790136	0.00196028	0.999974	-0.0365166	0.761112	-0.0912235	0.724709	0.0240334	0.918221	ENSG00000096968.13	ENSG00000096968.13	3717
NUP93	515.448	0.166421	0.245526	-0.00185799	0.99429	-0.00510769	0.999974	-0.00799885	0.9684	0.0219728	0.927627	0.0107673	0.960873	ENSG00000102900.13	ENSG00000102900.12	9688
RPAIN	96.1326	0.166386	0.490107	0.0141934	0.971987	-0.0082433	0.999974	-0.0221819	0.87162	0.119198	0.614065	0.0612065	0.758301	ENSG00000129197.14	ENSG00000129197.14	84268
TOP1	750.647	0.166216	0.250079	-0.124049	0.369244	0.0187046	0.999974	0.00156643	0.998708	-0.212519	0.0659264	-0.116697	0.382043	ENSG00000198900.6	ENSG00000198900.5	7150
LIMD2	724.721	0.166084	0.330935	-0.416942	0.000504341	0.00461588	0.999974	0.0327169	0.893653	-0.447566	0.000186253	-0.464239	0.000108176	ENSG00000136490.9	ENSG00000136490.8	80774
TRIB2	9.91563	0.165879	0.00222002	-0.0619111	0.704109	0.0022896	0.999974	-0.00164404	NA	-0.0873295	0.275999	-0.0245479	NA	ENSG00000071575.11	ENSG00000071575.11	28951
SERF1B	51.0411	0.165873	0.357559	-0.0489836	0.880576	0.00746934	0.999974	0.0101736	0.917356	-0.237141	0.23476	-0.0577319	0.701774	ENSG00000205572.9	ENSG00000205572.9	728492
SERF1B	51.0411	0.165873	0.357559	-0.0489836	0.880576	0.00746934	0.999974	0.0101736	0.917356	-0.237141	0.23476	-0.0577319	0.701774	ENSG00000205572.9	ENSG00000205572.9	8293
SLC25A44	406.291	0.165864	0.377003	0.104872	0.600664	0.00429872	0.999974	0.0436492	0.783248	0.0652507	0.774013	0.0171825	0.944867	ENSG00000160785.13	ENSG00000160785.13	9673
WSB2	1830.43	0.1658	0.108569	-0.196233	0.0257232	-0.0131496	0.999974	-0.0672258	0.597161	-0.143574	0.14836	-0.0991474	0.370653	ENSG00000176871.8	ENSG00000176871.8	55884
IL6R	725.969	0.16564	0.258063	-0.472275	4.97481e-06	-0.00840829	0.999974	-0.0741051	0.594362	-0.414078	8.55228e-05	-0.329508	0.00246472	ENSG00000160712.13	ENSG00000160712.12	3570
VPS4A	580.592	0.165542	0.353306	-0.146013	0.374876	0.0107531	0.999974	0.0402378	0.79879	-0.220829	0.116578	-0.208366	0.12161	ENSG00000132612.16	ENSG00000132612.15	27183
LSM10	292.885	0.165348	0.426844	-0.0212071	0.946746	0.00440682	0.999974	0.0557298	0.696366	-0.0514258	0.83566	-0.116522	0.479849	ENSG00000181817.6	ENSG00000181817.5	84967
KLHL6	1076.41	0.165206	0.417986	-0.716794	1.75441e-07	-0.223428	0.43618	-0.472763	0.0022649	-0.33405	0.0262848	-0.15319	0.324205	ENSG00000172578.12	ENSG00000172578.11	89857
CSRNP2	156.767	0.16519	0.472573	-0.0196398	0.953151	0.00518479	0.999974	0.0510105	0.706433	-0.0619316	0.811263	-0.115099	0.504921	ENSG00000110925.7	ENSG00000110925.6	81566
CLEC7A	671.356	0.165102	0.472262	-0.134077	0.53926	-0.0328357	0.808828	-0.264295	0.114477	0.127652	0.558197	0.147037	0.398118	ENSG00000172243.18	ENSG00000172243.17	64581
PSME1	724.172	0.165026	0.296888	0.0938191	0.588412	-0.00148512	0.999974	-0.0219612	0.908225	0.0959475	0.578686	0.118735	0.379225	ENSG00000092010.15	ENSG00000092010.14	5720
ADAM28	129.485	0.164949	0.504246	0.212699	0.335346	-0.0104309	0.999974	-0.0404374	0.751929	0.374189	0.0599276	0.334074	0.0802281	ENSG00000042980.13	ENSG00000042980.12	10863
SLC35A4	816.274	0.164901	0.166673	-0.143338	0.206658	0.0170272	0.999974	0.027229	0.879532	-0.203715	0.0440092	-0.174205	0.0886178	ENSG00000176087.15	ENSG00000176087.14	113829
WBP4	124.61	0.164789	0.498916	-0.221142	0.306958	-0.00217253	0.999974	-0.0410132	0.743385	-0.156139	0.471988	-0.061911	0.759335	ENSG00000120688.9	ENSG00000120688.8	11193
ADI1	866.134	0.164558	0.234529	0.037122	0.862796	0.00806889	0.999974	0.0754108	0.577883	-0.00601965	0.980204	-0.066144	0.654519	ENSG00000182551.14	ENSG00000182551.13	55256
DDX39A	445.807	0.164325	0.343314	-0.238304	0.0744541	-0.0149803	0.999974	-0.0131677	0.950215	-0.125634	0.455729	-0.189205	0.153194	ENSG00000123136.15	ENSG00000123136.14	10212
SMPD2	162.199	0.163903	0.498378	-0.313141	0.104152	-0.000715903	0.999974	-0.0265752	0.8568	-0.278563	0.147298	-0.16102	0.326416	ENSG00000135587.9	ENSG00000135587.8	6610
ODC1	536.527	0.163879	0.288341	0.104187	0.523316	0.0203729	0.999974	0.0473562	0.760621	0.000136948	0.998706	0.0216376	0.916875	ENSG00000115758.13	ENSG00000115758.12	4953
NUTF2	479.239	0.163879	0.305484	-0.0914081	0.609317	0.00548753	0.999974	0.148994	0.250396	-0.115737	0.477375	-0.287894	0.0151315	ENSG00000102898.12	ENSG00000102898.11	10204
OXER1	191.626	0.163869	0.458324	-0.53458	0.000732844	0.00141938	0.999974	-0.0321329	0.839899	-0.558793	0.000494232	-0.405043	0.0119214	ENSG00000162881.6	ENSG00000162881.6	165140
PPP1R2	282.479	0.163831	0.404996	0.10805	0.599225	0.0141574	0.999974	0.151435	0.271064	0.00464333	0.993673	-0.0908073	0.591133	ENSG00000184203.8	ENSG00000184203.7	5504
SAMD4B	479.142	0.163723	0.434775	-0.00985186	0.976453	0.0132138	0.999974	0.062732	0.654597	-0.110505	0.598458	-0.11655	0.480864	ENSG00000179134.15	ENSG00000179134.15	55095
AKT1S1	547.546	0.163663	0.396056	-0.143549	0.400548	0.000920512	0.999974	0.0223833	0.907737	-0.140382	0.422595	-0.169189	0.23311	ENSG00000204673.10	ENSG00000204673.10	84335
PPFIBP2	199.697	0.163406	0.479307	0.344053	0.0446067	0.0161805	0.999974	0.121884	0.361537	0.132105	0.531415	0.0704963	0.71259	ENSG00000166387.13	ENSG00000166387.12	8495
EPB41L2	803.407	0.163297	0.327182	0.240235	0.0560654	0.020874	0.999974	0.0669496	0.652185	0.109828	0.519232	0.109445	0.450677	ENSG00000079819.19	ENSG00000079819.18	2037
DNAJC25-GNG10	126.606	0.162826	0.494327	-0.27835	0.256867	-0.00703271	0.999974	-0.0113533	0.934301	-0.0794433	0.756535	-0.139742	0.41715	ENSG00000244115.1	ENSG00000244115.1	552891
POLR3D	143.192	0.16274	0.478245	-0.0467615	0.885252	0.00299982	0.999974	0.00906589	0.960497	-0.067184	0.798779	-0.0548323	0.794353	ENSG00000168495.13	ENSG00000168495.12	661
SUPT4H1	641.623	0.162613	0.312036	0.0376045	0.873835	0.00285955	0.999974	0.0565309	0.705177	0.019631	0.938509	-0.0486947	0.783844	ENSG00000213246.7	ENSG00000213246.6	6827
ATXN2L	1289.03	0.162518	0.358101	-0.0223376	0.934576	0.00712016	0.999974	0.0132886	0.950761	-0.0571654	0.800572	-0.0403305	0.837483	ENSG00000168488.18	ENSG00000168488.18	11273
ERN1	230.384	0.16248	0.442664	-0.0313356	0.914595	-0.0139772	0.999974	-0.0791419	0.562504	0.0752466	0.757175	0.0995456	0.56498	ENSG00000178607.16	ENSG00000178607.15	2081
CPT1B	63.991	0.162432	0.476327	-0.152868	0.573686	0.00443418	0.999974	-0.00376512	0.980904	-0.224313	0.302049	-0.0831666	0.624604	ENSG00000205560.12	ENSG00000205560.12	1375
XRN1	162.384	0.162318	0.500933	-0.116838	0.676451	-0.00114385	0.999974	-0.0142544	0.920765	-0.0759989	0.778006	-0.0389957	0.847281	ENSG00000114127.10	ENSG00000114127.10	54464
MT-ATP6	6111.7	0.162293	0.160715	-0.00233569	0.992033	0.148823	0.447721	0.160646	0.120507	-0.199523	0.0416025	-0.184925	0.0591273	ENSG00000198899.2	ENSG00000198899.2	4508
CRNKL1	206.566	0.162241	0.437072	0.0792224	0.740206	-0.0145381	0.999974	-0.0396021	0.794178	0.185015	0.275763	0.142572	0.37066	ENSG00000101343.14	ENSG00000101343.14	51340
XIAP	601.342	0.162198	0.373706	-0.0211684	0.943543	-0.0159773	0.999974	-0.0182025	0.927653	0.0764549	0.732898	0.017358	0.957513	ENSG00000101966.12	ENSG00000101966.12	331
ZNF207	1089	0.162168	0.184607	-0.162445	0.136807	-0.0113476	0.999974	-0.0603846	0.66875	-0.105447	0.436547	-0.0666913	0.626504	ENSG00000010244.18	ENSG00000010244.18	7756
MRPL46	92.1615	0.162084	0.514496	-0.0202619	0.956138	0.00563199	0.999974	0.0345379	0.768436	-0.0879224	0.731063	-0.0968494	0.596333	ENSG00000259494.2	ENSG00000259494.1	26589
EIF1B	425.046	0.161766	0.430684	1.13413	1.07409e-18	0.00753914	0.999974	0.0772719	0.578319	1.04396	1.01211e-15	0.962449	2.68678e-13	ENSG00000114784.4	ENSG00000114784.3	10289
HLA-DQA1	645.844	0.161727	0.447596	0.0660982	0.79284	-0.00272814	0.999974	-0.00688234	0.973262	0.0787737	0.737263	0.0666229	0.722955	ENSG00000196735.13	ENSG00000196735.11	3117
FCHSD2	290.7	0.161676	0.415716	-0.102785	0.620818	-0.0202055	0.999974	-0.0480257	0.747855	0.0333764	0.897976	-0.00457605	0.986174	ENSG00000137478.15	ENSG00000137478.14	9873
PIWIL4	32.4152	0.161491	0.318334	-0.117943	0.649074	-0.00435629	0.999974	-0.0665756	NA	-0.00163323	0.99431	0.10418	0.438466	ENSG00000134627.12	ENSG00000134627.11	143689
GPX3	3485.34	0.161291	0.0902441	0.113599	0.253625	0.00954755	0.999974	0.00581355	0.980904	0.0801763	0.511581	0.100358	0.316158	ENSG00000211445.12	ENSG00000211445.11	2878
ANKRD33B	9.80235	0.160832	0.0379364	0.199472	0.266907	0.000911055	0.999974	0.0176252	NA	0.0937871	0.434261	0.033057	NA	ENSG00000164236.12	ENSG00000164236.11	651746
URB1	149.188	0.160827	0.505317	-0.255974	0.19035	0.00410293	0.999974	-0.03963	0.77959	-0.289869	0.122351	-0.103647	0.567548	ENSG00000142207.7	ENSG00000142207.6	9875
HTATIP2	591.218	0.160618	0.271269	-0.0660716	0.71058	-0.00673379	0.999974	0.061417	0.68119	-0.0305459	0.892816	-0.148211	0.223958	ENSG00000109854.13	ENSG00000109854.13	10553
LRP10	3611.69	0.160557	0.230295	-0.0330517	0.87521	0.00685551	0.999974	0.0333925	0.84072	-0.0623322	0.737953	-0.0797833	0.562976	ENSG00000197324.9	ENSG00000197324.8	26020
	200.392	0.160331	0.509592	0.177276	0.410324	0.0065688	0.999974	0.0100947	0.959128	0.0780505	0.761888	0.111	0.531177	ENSG00000233223.3	ENSG00000233223.2	NA
DMAP1	192.169	0.160261	0.506228	0.144481	0.535082	0.00447761	0.999974	0.0151106	0.934268	0.0747139	0.772995	0.0737955	0.698709	ENSG00000178028.14	ENSG00000178028.13	55929
HNRNPD	856.697	0.160121	0.145674	-0.0747123	0.590509	0.0167685	0.999974	-0.0164679	0.934268	-0.131097	0.239193	-0.0435913	0.746791	ENSG00000138668.19	ENSG00000138668.18	3184
ITPR1	829.265	0.160087	0.498736	0.0581239	0.843142	-0.00893633	0.999974	-0.00782248	0.980904	0.138687	0.500107	0.0546944	0.790637	ENSG00000150995.19	ENSG00000150995.19	3708
SETD2	345.137	0.159905	0.436487	0.113364	0.575064	-0.0032082	0.999974	-0.0197028	0.917782	0.125868	0.504824	0.133389	0.386616	ENSG00000181555.20	ENSG00000181555.20	29072
ISOC1	154.034	0.15988	0.515497	-0.38846	0.049505	-0.019992	0.999974	-0.0686241	0.563548	-0.0708827	0.785473	-0.113566	0.521514	ENSG00000066583.12	ENSG00000066583.11	51015
NPIPA9	58.0702	0.159862	0.436422	-0.459821	0.102972	-0.000558294	0.999974	0.0308401	0.681826	-0.336118	0.160556	-0.887786	0.00828699	ENSG00000233024.7	ENSG00000233024.7	NA
HCP5	165.807	0.159785	0.505211	0.58426	0.000708833	0.00360518	0.999974	0.0608764	0.646777	0.52117	0.00322214	0.354357	0.0455412	ENSG00000206337.12	ENSG00000206337.10	NA
ACOT9	475.275	0.1597	0.328953	-0.239004	0.0517598	-0.024748	0.999974	-0.312879	0.0112849	-0.0959453	0.588684	0.0760247	0.624101	ENSG00000123130.17	ENSG00000123130.16	23597
C6orf62	2831.53	0.159447	0.0675869	-0.109208	0.230422	0.0243556	0.999974	0.0656995	0.572281	-0.171145	0.0270712	-0.18439	0.0127786	ENSG00000112308.13	ENSG00000112308.12	81688
GSTP1	1835.14	0.15933	0.199105	0.0354236	0.855591	0.00395898	0.999974	0.0584574	0.68119	0.00878729	0.969351	-0.0453958	0.778898	ENSG00000084207.18	ENSG00000084207.16	2950
SLC25A12	86.3913	0.159223	0.515478	0.00546715	0.989631	0.00589967	0.999974	0.0342679	0.762124	-0.0754373	0.774026	-0.0761555	0.683957	ENSG00000115840.14	ENSG00000115840.13	8604
EIF2S2	721.847	0.159124	0.278983	-0.074593	0.647395	-0.0213123	0.999974	-0.0615518	0.667346	0.0207764	0.934049	0.0160803	0.939056	ENSG00000125977.7	ENSG00000125977.6	8894
NOLC1	267.323	0.158688	0.402586	-0.308392	0.022131	0.0035441	0.999974	-0.00309179	0.99086	-0.33508	0.0125217	-0.284709	0.0356783	ENSG00000166197.16	ENSG00000166197.16	9221
TMEM102	241.899	0.158576	0.496797	-0.300722	0.0978382	-0.00837935	0.999974	-0.069812	0.581257	-0.164764	0.409849	-0.0846229	0.648136	ENSG00000181284.3	ENSG00000181284.2	284114
PDHA1	726.758	0.158525	0.166221	-0.161494	0.128065	-0.00462566	0.999974	0.0166206	0.934418	-0.133552	0.249749	-0.176981	0.0809559	ENSG00000131828.14	ENSG00000131828.13	5160
CEBPZ	153.388	0.158432	0.542651	-0.150469	0.552181	-0.000300626	0.999974	-0.0473263	0.669383	-0.116901	0.618602	0.00229992	0.995196	ENSG00000115816.15	ENSG00000115816.14	10153
NEIL2	66.7132	0.1584	0.510294	-0.130109	0.640274	0.00469319	0.999974	0.0127579	0.925684	-0.195316	0.368684	-0.127483	0.459965	ENSG00000154328.16	ENSG00000154328.15	252969
SLC12A8	49.3683	0.158305	0.486275	-0.526073	0.0543131	-0.0114744	0.999974	-0.0368538	0.665904	-0.0783855	0.75413	-0.131753	0.425625	ENSG00000221955.10	ENSG00000221955.10	84561
AGAP3	1716.46	0.158261	0.286644	-0.204402	0.0762203	-0.0117823	0.999974	-0.0894257	0.511566	-0.116569	0.411195	-0.0619232	0.669725	ENSG00000133612.19	ENSG00000133612.18	116988
APRT	725.465	0.158201	0.321044	-0.181663	0.163412	0.00946897	0.999974	0.0394381	0.805364	-0.230189	0.058252	-0.24051	0.0397703	ENSG00000198931.11	ENSG00000198931.10	353
CRBN	73.9884	0.158164	0.515497	0.0543081	0.873765	0.000795027	0.999974	-0.00677513	0.971884	0.0322619	0.916002	0.0492548	0.810565	ENSG00000113851.14	ENSG00000113851.14	51185
TECPR2	228.796	0.1578	0.508493	-0.226819	0.251359	-0.0170498	0.999974	-0.105686	0.40907	-0.0273366	0.927812	-0.00287566	0.992319	ENSG00000196663.16	ENSG00000196663.15	9895
EEF1A1P11	28.4724	0.157675	0.315236	-0.135736	0.58532	-0.0016847	0.999974	0.0209324	NA	-0.0529618	0.803164	-0.17962	0.183218	ENSG00000228502.1	ENSG00000228502.1	NA
YBX3	910.324	0.157611	0.238236	-0.30643	0.00148994	0.0126224	0.999974	0.0614006	0.667683	-0.362999	0.000125259	-0.406648	2.1176e-05	ENSG00000060138.13	ENSG00000060138.12	8531
DHRS4L2	272.198	0.157574	0.434129	-0.187227	0.259818	-0.00436461	0.999974	0.040623	0.792533	-0.13693	0.460627	-0.264345	0.0701453	ENSG00000187630.17	ENSG00000187630.16	317749
MANBAL	211.533	0.157329	0.484193	0.00399158	0.992591	0.000823264	0.999974	0.0282267	0.863489	-0.00569667	0.983598	-0.0487891	0.813549	ENSG00000101363.12	ENSG00000101363.12	63905
MRPL30	164.451	0.157271	0.521737	-0.00753786	0.984493	0.00496688	0.999974	0.0419051	0.761956	-0.0578782	0.829049	-0.0886717	0.631994	ENSG00000185414.20	ENSG00000185414.19	51263
CNOT11	319.019	0.157139	0.37856	-0.12919	0.432457	-0.00576596	0.999974	-0.071631	0.611539	-0.082682	0.676073	-0.00501543	0.983426	ENSG00000158435.8	ENSG00000158435.7	55571
NFATC1	350.614	0.157005	0.491074	-0.0937902	0.696551	-0.00885746	0.999974	-0.0353048	0.816558	-0.00577562	0.982065	-0.00566897	0.979087	ENSG00000131196.17	ENSG00000131196.17	4772
EML2	203.555	0.15692	0.476327	0.109549	0.618194	0.00578688	0.999974	-0.0115036	0.956819	0.0542573	0.830989	0.112858	0.495466	ENSG00000125746.16	ENSG00000125746.16	24139
MICALL2	239.345	0.156892	0.506182	-0.314607	0.0625023	-0.000621576	0.999974	-0.0178368	0.92181	-0.28721	0.0909384	-0.223887	0.164536	ENSG00000164877.19	ENSG00000164877.18	79778
ENTPD5	165.662	0.156875	0.50796	0.101699	0.683398	-0.00181864	0.999974	0.0236175	0.888684	0.1061	0.649314	0.029896	0.897491	ENSG00000187097.12	ENSG00000187097.12	957
FCRL6	13.4911	0.156874	0.113692	-0.0937785	0.663791	5.52704e-05	0.999974	-0.00838744	NA	-0.0609382	0.69883	-0.0207658	NA	ENSG00000181036.14	ENSG00000181036.13	343413
FKRP	99.0591	0.156861	0.529582	0.211779	0.375151	0.00625609	0.999974	0.0736457	0.472187	0.079404	0.767756	-0.00997907	0.969435	ENSG00000181027.11	ENSG00000181027.10	79147
ATF4	1144.52	0.156799	0.304359	-0.291564	0.00822114	-0.0712315	0.942154	-0.0595284	0.678959	-0.0790036	0.659995	-0.170221	0.157661	ENSG00000128272.14	ENSG00000128272.14	468
PARVB	831.789	0.156665	0.215423	-0.278071	0.00336357	0.00275198	0.999974	-0.0655015	0.638772	-0.286243	0.00272191	-0.165211	0.118855	ENSG00000188677.14	ENSG00000188677.14	29780
FTH1P23	94.762	0.156644	0.525177	-0.428795	0.0658512	-0.0138043	0.999974	-0.0263826	0.825135	-0.0910343	0.720647	-0.187887	0.283278	ENSG00000242960.1	ENSG00000242960.1	NA
DHX34	299.865	0.156546	0.49396	-0.453261	0.00569408	-0.00377076	0.999974	-0.127177	0.335566	-0.390542	0.0191762	-0.136932	0.409482	ENSG00000134815.19	ENSG00000134815.18	9704
C1orf122	464.152	0.156306	0.329186	-0.254832	0.0280683	-0.00662178	0.999974	0.01421	0.938533	-0.205348	0.0994537	-0.269946	0.0167416	ENSG00000197982.14	ENSG00000197982.13	127687
GNA12	1303.87	0.156214	0.167086	-0.302167	0.000336664	-0.0664975	0.999974	-0.146526	0.160163	-0.140023	0.189769	-0.112072	0.297279	ENSG00000146535.14	ENSG00000146535.13	2768
CLASP1	310.784	0.156209	0.432829	0.0121764	0.968822	-0.0037369	0.999974	0.00620421	0.979498	0.0359805	0.892562	0.000519413	0.999164	ENSG00000074054.18	ENSG00000074054.18	23332
HEXD	90.7735	0.156137	0.52609	-0.00843809	0.983258	0.000228915	0.999974	0.0587139	0.55445	-0.00945419	0.976386	-0.154161	0.38453	ENSG00000169660.16	ENSG00000169660.16	284004
SFXN1	74.9335	0.156134	0.513941	-0.0815652	0.792987	0.0063681	0.999974	0.0488177	0.594952	-0.176806	0.418395	-0.234607	0.213913	ENSG00000164466.13	ENSG00000164466.12	94081
FAM102A	186.709	0.155864	0.532293	0.304833	0.13349	0.00531665	0.999974	0.0660592	0.575215	0.1905	0.35827	0.0689603	0.723884	ENSG00000167106.12	ENSG00000167106.11	399665
PSMC3	977.765	0.155739	0.18343	-0.135626	0.207515	0.00137154	0.999974	0.0169522	0.934418	-0.134321	0.220015	-0.151473	0.131733	ENSG00000165916.8	ENSG00000165916.8	5702
MTND1P23	456.619	0.1554	0.520516	-0.175675	0.476689	-0.000610444	0.999974	-0.0659411	0.491515	-0.12992	0.570035	0.0243485	0.912809	ENSG00000225972.1	ENSG00000225972.1	NA
PLA2G12A	85.3447	0.155348	0.537083	0.027585	0.941334	0.00504548	0.999974	0.0741462	0.493419	-0.0357408	0.903362	-0.132343	0.457729	ENSG00000123739.11	ENSG00000123739.10	81579
BCAT2	203.789	0.15514	0.506623	-0.257471	0.152769	-0.00400909	0.999974	-0.0221394	0.897289	-0.194115	0.301827	-0.155806	0.353296	ENSG00000105552.15	ENSG00000105552.14	587
ZNF844	67.4355	0.15505	0.50827	0.171856	0.512313	0.00802483	0.999974	0.0039084	0.982237	0.00975447	0.976547	0.0988396	0.565105	ENSG00000223547.10	ENSG00000223547.9	284391
DHX36	198.423	0.155031	0.525761	-0.0874668	0.749083	-1.193e-05	0.999974	-0.0457768	0.721938	-0.0695383	0.790207	0.02528	0.914534	ENSG00000174953.14	ENSG00000174953.13	170506
POLR2D	234.381	0.154912	0.495486	-0.062977	0.814244	0.00504754	0.999974	-0.00539219	0.979238	-0.10109	0.646803	-0.0380225	0.86106	ENSG00000144231.11	ENSG00000144231.10	5433
DDX59	107.663	0.154907	0.534313	0.136869	0.589511	0.00264337	0.999974	0.0154879	0.925783	0.0807929	0.75781	0.0593976	0.760969	ENSG00000118197.14	ENSG00000118197.13	83479
MICB	249.489	0.154021	0.453551	0.0485784	0.873835	0.0270035	0.999974	0.0743817	0.589473	-0.131938	0.498483	-0.0790339	0.653978	ENSG00000204516.10	ENSG00000204516.9	4277
CDKN1B	129.398	0.153823	0.540982	0.340821	0.0951391	0.00699203	0.999974	0.067722	0.560439	0.180916	0.393836	0.0815689	0.663165	ENSG00000111276.11	ENSG00000111276.10	1027
LRCH3	262.832	0.153729	0.504673	-0.299296	0.0728631	-0.000187153	0.999974	-0.0935925	0.491348	-0.270937	0.113297	-0.0773719	0.675933	ENSG00000186001.14	ENSG00000186001.13	84859
ZC3H12C	155.311	0.15354	0.53039	-0.736953	9.7189e-05	-0.0129584	0.999974	-0.392713	0.0601306	-0.457288	0.0173302	-0.152688	0.377727	ENSG00000149289.11	ENSG00000149289.10	85463
PRKD2	218.215	0.153534	0.531464	0.385514	0.0359282	0.0153899	0.999974	0.0687179	0.622648	0.146941	0.4914	0.146726	0.402395	ENSG00000105287.12	ENSG00000105287.12	25865
ORAI2	430.537	0.153279	0.416886	0.582065	5.71869e-07	-0.0409156	0.999974	-0.105087	0.421537	0.797535	3.10166e-12	0.766887	3.57093e-11	ENSG00000160991.16	ENSG00000160991.15	80228
OTUD5	501.889	0.153011	0.442389	0.194744	0.219314	0.00272914	0.999974	0.0589073	0.686542	0.15911	0.340693	0.06323	0.722955	ENSG00000068308.13	ENSG00000068308.13	55593
TRA2B	697.651	0.152902	0.289177	-0.0479427	0.806945	0.00114041	0.999974	0.0632527	0.653787	-0.0536516	0.800367	-0.133039	0.273177	ENSG00000136527.18	ENSG00000136527.17	6434
TEN1	125.591	0.152603	0.546423	-0.111972	0.681577	-0.00443131	0.999974	0.018696	0.909369	-0.0327412	0.915651	-0.128164	0.469265	ENSG00000257949.7	ENSG00000257949.6	100134934
PCYT1A	1382.61	0.152594	0.219328	-0.0681631	0.653353	-0.0175093	0.999974	-0.0595361	0.667683	-0.000390923	0.997552	0.0169344	0.934933	ENSG00000161217.12	ENSG00000161217.11	5130
PTAFR	2724.96	0.152319	0.558098	1.34545	4.14743e-18	0.0153264	0.999974	0.0978259	0.440298	1.15096	2.57203e-13	1.08272	9.92938e-12	ENSG00000169403.12	ENSG00000169403.11	5724
LGALS9	6804.68	0.152315	0.306249	-0.136843	0.276801	0.0479762	0.999974	0.0686323	0.625246	-0.314593	0.00272342	-0.242709	0.0249394	ENSG00000168961.17	ENSG00000168961.16	3965
MARS1	826.051	0.152305	0.256747	0.0853165	0.561483	0.00783966	0.999974	0.103572	0.394529	0.0467425	0.800826	-0.0459201	0.766129	ENSG00000166986.15	ENSG00000166986.14	4141
IMPA2	133.539	0.152125	0.541594	0.0848043	0.762603	0.0230589	0.999974	0.260205	0.149074	-0.14882	0.484198	-0.194146	0.267068	ENSG00000141401.12	ENSG00000141401.11	3613
NEU3	510.05	0.151996	0.378845	0.0382353	0.874178	-0.0301045	0.999974	-0.0975101	0.450766	0.171052	0.205382	0.170347	0.174106	ENSG00000162139.10	ENSG00000162139.9	10825
SIRPA	8091.72	0.151971	0.275016	-0.368631	4.99602e-05	-0.024971	0.999974	-0.0957052	0.421652	-0.281727	0.00551835	-0.22216	0.0338773	ENSG00000198053.11	ENSG00000198053.11	140885
CCNYL1	294.73	0.151882	0.435975	-0.393841	0.00246862	-0.0219968	0.999974	-0.170196	0.222885	-0.21083	0.149713	-0.119439	0.4355	ENSG00000163249.12	ENSG00000163249.11	151195
TMEM158	79.507	0.151741	0.534313	-0.457779	0.0636677	-0.0137902	0.999974	-0.0142569	0.914328	-0.0570771	0.830989	-0.262783	0.174154	ENSG00000249992.2	ENSG00000249992.1	25907
	52.3716	0.151733	0.249664	-0.0604911	0.82682	0.00375963	0.999974	0.00229816	0.982139	-0.128054	0.409584	-0.0380487	0.776569	ENSG00000225339.4	ENSG00000225339.3	NA
UBE2E1	320.483	0.151473	0.462891	-0.307989	0.0370328	-0.00529378	0.999974	-0.0302216	0.858022	-0.236499	0.124522	-0.204055	0.165325	ENSG00000170142.12	ENSG00000170142.11	7324
THOC5	223.098	0.151247	0.541351	0.00717834	0.988449	-0.000436593	0.999974	0.01114	0.964798	0.00925336	0.976851	-0.0111425	0.960604	ENSG00000100296.13	ENSG00000100296.13	8563
GYS1	455.977	0.151223	0.460753	-0.105958	0.604459	0.00626287	0.999974	0.136536	0.345307	-0.145205	0.398587	-0.309446	0.0287967	ENSG00000104812.15	ENSG00000104812.14	2997
NOTCH2	2687.58	0.151123	0.378292	0.0899358	0.617739	-0.0359569	0.999974	-0.184457	0.151579	0.245089	0.0472634	0.31887	0.00581836	ENSG00000134250.20	ENSG00000134250.19	4853
UBXN6	1736.23	0.151013	0.271785	0.0663498	0.686434	0.0055864	0.999974	0.102539	0.400418	0.0379483	0.850351	-0.0655223	0.651093	ENSG00000167671.12	ENSG00000167671.11	80700
SLC15A3	10109.1	0.150962	0.37532	0.0208868	0.929144	0.0202396	0.999974	0.0568072	0.701106	-0.0928649	0.606436	-0.0626212	0.698709	ENSG00000110446.11	ENSG00000110446.10	51296
PSMB7	708.284	0.150951	0.254756	-0.106579	0.425164	-0.0234866	0.999974	-0.0380236	0.811381	-0.0102959	0.962868	-0.0426563	0.79053	ENSG00000136930.13	ENSG00000136930.12	5695
SHKBP1	1312.16	0.150734	0.170052	-0.087604	0.479806	0.0143964	0.999974	0.0523122	0.707595	-0.132652	0.21597	-0.15201	0.112192	ENSG00000160410.15	ENSG00000160410.14	92799
PITPNB	305.96	0.150665	0.453011	-0.247212	0.0902299	-0.00644898	0.999974	-0.0347706	0.839178	-0.176462	0.269988	-0.145445	0.32657	ENSG00000180957.18	ENSG00000180957.17	23760
RNASEK	3237.38	0.150646	0.188993	-0.0513765	0.74927	0.0181819	0.999974	0.0456912	0.757635	-0.115204	0.335325	-0.108756	0.32538	ENSG00000219200.11	ENSG00000219200.11	440400
MED25	695.909	0.150641	0.450767	0.170749	0.284158	-0.000394724	0.999974	0.0520753	0.699553	0.158268	0.326712	0.0513522	0.790637	ENSG00000104973.18	ENSG00000104973.17	81857
ACBD6	132.066	0.150563	0.54941	0.0423022	0.898313	0.00705405	0.999974	0.0534239	0.664537	-0.0368293	0.89885	-0.073953	0.702055	ENSG00000230124.8	ENSG00000230124.7	84320
DRAP1	791.597	0.150546	0.363489	-0.364566	0.00098333	0.0180365	0.999974	0.0592383	0.688106	-0.471712	1.43458e-05	-0.472633	1.56216e-05	ENSG00000175550.8	ENSG00000175550.7	10589
	1483.54	0.150394	0.148865	0.437817	1.34542e-09	0.0708358	0.999974	0.0665131	0.555277	0.287845	0.00019436	0.335402	9.71268e-06	ENSG00000279117.1	ENSG00000279117.1	NA
DTNBP1	131.644	0.150393	0.541315	0.339948	0.0660174	-0.00146861	0.999974	0.0338028	0.818808	0.344882	0.059889	0.182737	0.286539	ENSG00000047579.19	ENSG00000047579.19	84062
NOC2L	512.945	0.150193	0.358101	-0.222341	0.0675341	-0.00606269	0.999974	0.000934124	0.996572	-0.183067	0.161608	-0.208763	0.0827258	ENSG00000188976.11	ENSG00000188976.10	26155
FBXO48	24.0588	0.15017	0.372012	0.100941	0.714718	0.000771706	0.999974	0.0343854	NA	0.0300379	0.90353	-0.0361248	0.823915	ENSG00000204923.4	ENSG00000204923.3	554251
C12orf45	61.2233	0.150125	0.53266	-0.26248	0.285826	-0.00599765	0.999974	-0.0915306	0.299416	-0.087563	0.731063	0.026145	0.904084	ENSG00000151131.11	ENSG00000151131.10	121053
ZC3H15	282.529	0.150103	0.513459	-0.258597	0.12353	-0.000325058	0.999974	-0.00192669	0.994866	-0.239955	0.159204	-0.223401	0.156403	ENSG00000065548.18	ENSG00000065548.17	55854
SPATA13	567.534	0.149979	0.461688	-0.631136	3.23415e-06	-0.319067	0.150371	-0.473576	0.00144199	-0.197118	0.221721	-0.0846836	0.618908	ENSG00000182957.16	ENSG00000182957.15	221178
PTPN12	765.72	0.149949	0.506228	-0.207697	0.239982	-0.0186584	0.999974	-0.344031	0.0387666	-0.0341779	0.908888	0.121728	0.468128	ENSG00000127947.16	ENSG00000127947.15	5782
C15orf39	380.916	0.149847	0.517879	-0.514073	0.0011406	-0.0144964	0.999974	-0.204906	0.187077	-0.314335	0.060635	-0.139567	0.393441	ENSG00000167173.19	ENSG00000167173.18	56905
NR3C1	608.754	0.149734	0.492111	0.0974304	0.658346	-0.0148997	0.999974	-0.061885	0.654597	0.210922	0.199121	0.210964	0.164403	ENSG00000113580.15	ENSG00000113580.14	2908
MCRIP1	535.169	0.149708	0.411049	-0.0114853	0.96712	0.0152796	0.999974	0.0998892	0.453434	-0.0970038	0.59737	-0.150816	0.272747	ENSG00000225663.8	ENSG00000225663.7	348262
ZNF319	166.872	0.149698	0.541315	0.154964	0.49249	0.00892114	0.999974	0.059834	0.644146	0.0417453	0.885506	0.00208356	0.994689	ENSG00000166188.2	ENSG00000166188.2	57567
RPL38	1186.51	0.149501	0.343314	-0.0677225	0.710542	0.0131244	0.999974	0.082964	0.541313	-0.124391	0.396029	-0.181044	0.124798	ENSG00000172809.13	ENSG00000172809.12	6169
EDC4	613.094	0.149401	0.453011	0.215118	0.147718	-0.00236374	0.999974	-0.011722	0.949455	0.222204	0.128259	0.224699	0.104894	ENSG00000038358.15	ENSG00000038358.14	23644
LILRA5	320.211	0.149252	0.513952	1.91078	1.08564e-12	0.000334193	0.999974	-0.0186107	0.874919	1.89844	2.73161e-12	2.05513	3.73246e-14	ENSG00000187116.14	ENSG00000187116.13	353514
UBE2O	216.136	0.149134	0.534313	0.0236319	0.946732	0.00278267	0.999974	0.000357242	0.998	-0.00563421	0.984507	0.0183842	0.939833	ENSG00000175931.13	ENSG00000175931.12	63893
NFIC	878.708	0.149128	0.505133	0.0320873	0.917099	-0.00692933	0.999974	-0.016178	0.93753	0.0817423	0.731063	0.0530267	0.792111	ENSG00000141905.19	ENSG00000141905.18	4782
	55.4722	0.149117	0.506228	-0.0503419	0.882436	0.00196874	0.999974	0.0384611	0.648088	-0.0707983	0.781724	-0.157048	0.342082	ENSG00000285723.1	ENSG00000285723.1	NA
ENDOD1	152.625	0.149092	0.552639	0.51834	0.0214617	-0.00129518	0.999974	-0.010407	0.944274	0.545799	0.0166019	0.563843	0.0130227	ENSG00000149218.5	ENSG00000149218.4	23052
TSC22D2	235.32	0.149001	0.545568	-0.328058	0.0631011	0.00352495	0.999974	0.0183341	0.922566	-0.375066	0.0327297	-0.366186	0.0330917	ENSG00000196428.12	ENSG00000196428.12	9819
KYAT3	124.616	0.148883	0.56261	-0.0692231	0.82682	-0.00341097	0.999974	-0.0250056	0.863225	-0.0152965	0.961701	0.00475439	0.985583	ENSG00000137944.18	ENSG00000137944.17	56267
PSME2P2	15.6397	0.148842	0.214893	-0.0676953	0.792106	-0.00156703	0.999974	-0.0147344	NA	0.00775568	0.972489	0.00660811	NA	ENSG00000225131.2	ENSG00000225131.2	NA
SLC31A2	818.984	0.148823	0.455596	0.301402	0.0247391	0.00836913	0.999974	0.0902651	0.509038	0.219076	0.12968	0.114403	0.455624	ENSG00000136867.11	ENSG00000136867.10	1318
CD47	359.947	0.148754	0.53136	-0.348998	0.039193	0.00764665	0.999974	-0.0305125	0.84297	-0.451469	0.00682734	-0.214963	0.188794	ENSG00000196776.16	ENSG00000196776.15	961
TUBA4A	281.872	0.148729	0.557975	-0.788892	4.06646e-05	-0.00580563	0.999974	-0.039339	0.755816	-0.663405	0.000710909	-0.590466	0.00268719	ENSG00000127824.14	ENSG00000127824.13	7277
PSMB2	1088.19	0.148668	0.174474	-0.103498	0.348454	0.00467337	0.999974	0.0281792	0.863489	-0.111719	0.31494	-0.136365	0.154644	ENSG00000126067.12	ENSG00000126067.11	5690
MT-ND2	7471.1	0.148185	0.117406	0.0107354	0.955179	0.116233	0.548588	-0.00217802	0.991736	-0.151712	0.0874545	0.0132183	0.9379	ENSG00000198763.3	ENSG00000198763.3	4536
FMNL1	1663.5	0.148184	0.453011	-0.582697	5.20471e-06	-0.240986	0.353347	-0.365474	0.0127187	-0.21722	0.144253	-0.136521	0.367665	ENSG00000184922.14	ENSG00000184922.13	752
HIRA	360.664	0.148102	0.460998	-0.149945	0.373521	0.0114008	0.999974	-0.0468214	0.757635	-0.221313	0.133284	-0.0467413	0.812942	ENSG00000100084.14	ENSG00000100084.14	7290
HAGH	569.353	0.147988	0.404771	-0.042581	0.860672	0.00198903	0.999974	0.077658	0.576826	-0.0492327	0.827213	-0.153711	0.248541	ENSG00000063854.13	ENSG00000063854.12	3029
TAPBPL	434.816	0.147773	0.44845	0.00294834	0.993241	0.0191315	0.999974	0.079713	0.570047	-0.108865	0.556005	-0.116078	0.44275	ENSG00000139192.12	ENSG00000139192.11	55080
SERINC5	688.374	0.14776	0.491771	-0.0451947	0.859363	-0.127828	0.616761	-0.235217	0.103611	0.200594	0.18371	0.207503	0.138721	ENSG00000164300.17	ENSG00000164300.16	256987
PIP5K1C	1836.7	0.147675	0.425069	-0.177732	0.219156	-0.00173464	0.999974	-0.0442578	0.776613	-0.148198	0.33856	-0.0826461	0.610181	ENSG00000186111.9	ENSG00000186111.9	23396
CLCF1	56.5038	0.147675	0.515089	0.531696	0.0446067	0.00500092	0.999974	0.0241175	0.832545	0.247859	0.264446	0.233098	0.214758	ENSG00000175505.11	ENSG00000175505.10	23529
RANGAP1	676.145	0.147582	0.388174	-0.384724	0.00057824	-0.00473009	0.999974	-0.0472824	0.758059	-0.347534	0.0024208	-0.275194	0.0184536	ENSG00000100401.19	ENSG00000100401.19	5905
CBWD2	165.372	0.147438	0.563173	-0.234772	0.280884	-0.00160532	0.999974	0.0113376	0.949333	-0.164713	0.441507	-0.231426	0.200586	ENSG00000136682.15	ENSG00000136682.14	150472
RUNX1	462.156	0.14734	0.495486	0.0789788	0.741735	0.0258735	0.999974	0.163236	0.250396	-0.0989218	0.638447	-0.128306	0.418501	ENSG00000159216.18	ENSG00000159216.18	861
RPP21	72.8133	0.147286	0.556447	-0.159361	0.530471	0.00196302	0.999974	0.0330401	0.771464	-0.162646	0.463343	-0.253227	0.18529	ENSG00000241370.5	ENSG00000241370.5	79897
RPP21	72.8133	0.147286	0.556447	-0.159361	0.530471	0.00196302	0.999974	0.0330401	0.771464	-0.162646	0.463343	-0.253227	0.18529	ENSG00000241370.5	ENSG00000241370.5	202658
PCNX1	299.056	0.147104	0.556194	-0.249138	0.2169	-0.0082188	0.999974	-0.0632469	0.604494	-0.113187	0.626329	-0.0495552	0.816037	ENSG00000100731.16	ENSG00000100731.15	22990
PSMD11	810.562	0.147103	0.328953	-0.277367	0.0090633	-0.0222137	0.999974	-0.0345489	0.841093	-0.159325	0.208903	-0.20149	0.0737482	ENSG00000108671.11	ENSG00000108671.10	5717
TMEM50A	1006.87	0.147024	0.401079	-0.0319064	0.893211	-0.0128331	0.999974	-0.0373946	0.820952	0.0382736	0.872885	0.0335136	0.887944	ENSG00000183726.11	ENSG00000183726.10	23585
NXF1	500.686	0.146958	0.423682	0.0266052	0.920648	-0.00440283	0.999974	-0.0144678	0.94312	0.0497244	0.825418	0.0468077	0.807011	ENSG00000162231.14	ENSG00000162231.13	10482
BAK1	799.991	0.146936	0.260145	-0.408677	5.17055e-06	0.00632985	0.999974	-0.0259223	0.887951	-0.433814	1.29268e-06	-0.355991	0.000110035	ENSG00000030110.13	ENSG00000030110.12	578
SRD5A1	142.571	0.14674	0.53522	-0.43121	0.0105163	-0.00102683	0.999974	-0.0795769	0.532011	-0.404502	0.0178253	-0.173237	0.301027	ENSG00000145545.12	ENSG00000145545.11	6715
MAP1A	176.153	0.146655	0.567223	-0.687815	0.00208887	-0.0157443	0.999974	-0.441364	0.0646808	-0.234066	0.271931	-0.0673277	0.722955	ENSG00000166963.13	ENSG00000166963.12	4130
TRAP1	439.978	0.146476	0.429588	-0.0809438	0.684744	0.0205237	0.999974	0.248018	0.0660576	-0.19783	0.160556	-0.373238	0.00247537	ENSG00000126602.11	ENSG00000126602.10	10131
MDK	34.0692	0.146431	0.30094	0.667585	0.0572236	0.00704196	0.999974	0.0337258	NA	0.0824954	0.652057	0.071154	0.566386	ENSG00000110492.15	ENSG00000110492.15	4192
PIR	196.905	0.14617	0.548764	-0.00319627	0.990219	-0.00113644	0.999974	0.00735131	0.970346	0.00657582	0.985764	-0.0172042	0.943812	ENSG00000087842.11	ENSG00000087842.10	8544
PSMA5	745.155	0.145853	0.349354	-0.0489916	0.811393	-0.00956719	0.999974	-0.0129127	0.960497	0.00133398	0.998648	-0.0272271	0.895277	ENSG00000143106.13	ENSG00000143106.12	5686
HMGN2P46	11.5954	0.145734	0.0439255	0.0155341	0.951133	0.000191826	0.999974	-0.000198533	NA	0.0122082	0.944456	0.00873681	NA	ENSG00000179362.14	ENSG00000179362.14	NA
SIRT7	353.196	0.145634	0.474781	-0.325528	0.0178811	-0.00171812	0.999974	-0.0502087	0.732513	-0.239634	0.101722	-0.186918	0.190804	ENSG00000187531.14	ENSG00000187531.13	51547
UBE2E2	293.788	0.145509	0.49447	-0.377151	0.00843402	-0.00179486	0.999974	-0.0197914	0.915929	-0.343643	0.0181735	-0.301744	0.0377275	ENSG00000182247.10	ENSG00000182247.9	7325
DDX21	636.992	0.145503	0.35637	-0.328889	0.00191226	0.00224894	0.999974	-0.150607	0.219483	-0.338089	0.00151801	-0.11047	0.407625	ENSG00000165732.13	ENSG00000165732.12	9188
ARL8A	1027.34	0.14539	0.352539	0.405023	4.47587e-05	0.00595368	0.999974	0.0534801	0.725257	0.338391	0.000995257	0.302654	0.00374472	ENSG00000143862.8	ENSG00000143862.7	127829
TULP3	48.7965	0.145249	0.505133	0.0697013	0.831049	-0.000841306	0.999974	-0.00769565	0.957511	0.0542456	0.831922	0.0630697	0.719216	ENSG00000078246.17	ENSG00000078246.16	7289
USP13	74.6746	0.145184	0.522494	0.235931	0.350427	0.00581859	0.999974	0.0531144	0.528428	0.0685169	0.789347	0.00465153	0.985995	ENSG00000058056.9	ENSG00000058056.8	8975
	62.3596	0.145103	0.537706	-0.0646164	0.846542	0.00411621	0.999974	0.047705	0.587428	-0.111984	0.629797	-0.207726	0.248384	ENSG00000284882.1	ENSG00000284882.1	NA
IL4R	1161.32	0.144836	0.378933	-0.0154265	0.952009	-0.00709054	0.999974	-0.0253335	0.888684	0.00997117	0.969953	0.0262419	0.897693	ENSG00000077238.14	ENSG00000077238.13	3566
RTEL1	185.049	0.144771	0.571663	-0.166652	0.465762	-0.010262	0.999974	-0.0106033	0.951319	-0.0207035	0.94775	-0.0962157	0.597472	ENSG00000258366.8	ENSG00000258366.8	51750
SCAMP3	750.449	0.144768	0.361242	-0.0429631	0.837366	0.041189	0.999974	0.100113	0.440298	-0.191402	0.116943	-0.173759	0.142463	ENSG00000116521.11	ENSG00000116521.10	10067
TM9SF4	913.355	0.144702	0.345512	0.22111	0.0456077	0.00650489	0.999974	0.00163104	0.995389	0.18213	0.125928	0.204205	0.0633339	ENSG00000101337.16	ENSG00000101337.15	9777
ETV6	729.674	0.144394	0.532606	0.324618	0.0371999	0.00878025	0.999974	0.0246816	0.883731	0.186336	0.282148	0.226149	0.144296	ENSG00000139083.11	ENSG00000139083.10	2120
ANKRD54	104.927	0.144299	0.573854	-0.112321	0.679921	0.0116672	0.999974	0.0306277	0.809305	-0.306172	0.146059	-0.174935	0.328483	ENSG00000100124.15	ENSG00000100124.14	129138
SGCB	53.4425	0.144054	0.515497	-0.306532	0.227712	-0.007032	0.999974	-0.0306297	0.733805	-0.0703509	0.776669	-0.0714967	0.674566	ENSG00000163069.12	ENSG00000163069.12	6443
RAD23A	1027.49	0.143971	0.356758	-0.17036	0.160224	0.00107905	0.999974	0.0413521	0.794178	-0.16728	0.177519	-0.227944	0.0359988	ENSG00000179262.10	ENSG00000179262.9	5886
CD300E	12.6219	0.143912	0.126213	-2.49802	0.000366434	-0.00475501	0.999974	-0.0257471	NA	-0.187614	0.101514	-0.14372	NA	ENSG00000186407.7	ENSG00000186407.6	342510
MED15	981.184	0.14354	0.460753	-0.315158	0.00371058	0.00681143	0.999974	0.0123986	0.956819	-0.326983	0.00268465	-0.336015	0.00241915	ENSG00000099917.17	ENSG00000099917.17	51586
IL18BP	623.791	0.143512	0.46389	-0.300959	0.0240615	-0.00675715	0.999974	-0.0790339	0.570851	-0.230638	0.105031	-0.127884	0.388074	ENSG00000137496.18	ENSG00000137496.17	10068
BLVRA	738.332	0.143506	0.541315	0.319896	0.0595812	0.0192183	0.999974	0.11144	0.398308	0.0929307	0.696085	0.0689657	0.733041	ENSG00000106605.11	ENSG00000106605.10	644
MTRR	176.128	0.143446	0.54555	-0.292574	0.0816306	-0.00927424	0.999974	-0.0672556	0.616518	-0.178924	0.325414	-0.0985799	0.569157	ENSG00000124275.15	ENSG00000124275.14	4552
NUP98	1034	0.143444	0.256384	-0.224762	0.0169589	-0.0508646	0.999974	-0.215529	0.0340531	-0.0763676	0.60818	0.0111196	0.954075	ENSG00000110713.17	ENSG00000110713.16	4928
VNN1	151.863	0.143267	0.606547	1.53941	5.50128e-13	-0.00198763	0.999974	-0.0236221	0.87162	1.58095	2.2291e-13	1.6503	2.23886e-14	ENSG00000112299.8	ENSG00000112299.7	8876
PI4KAP2	255.364	0.143246	0.579204	-0.354622	0.0822769	0.00550333	0.999974	-0.0305078	0.84294	-0.454586	0.024298	-0.181967	0.304819	ENSG00000183506.17	ENSG00000183506.17	NA
SMURF1	218.686	0.143029	0.532606	-0.00116131	0.995604	0.0129961	0.999974	0.00619651	0.977785	-0.0982933	0.644091	-0.0121732	0.96071	ENSG00000198742.9	ENSG00000198742.9	57154
NUP153	357.251	0.143007	0.491771	-0.0455636	0.862387	-0.0122874	0.999974	-0.162694	0.236756	0.0364998	0.886105	0.157043	0.285235	ENSG00000124789.11	ENSG00000124789.11	9972
ST3GAL3	28.6642	0.143007	0.378292	0.0477364	0.882436	0.00301235	0.999974	0.0160774	NA	-0.0210252	0.931877	-0.0177071	0.918221	ENSG00000126091.20	ENSG00000126091.20	6487
IRF8	967.146	0.142897	0.478245	0.44615	0.000428734	0.0183886	0.999974	0.0588878	0.685181	0.291647	0.0318689	0.296186	0.0254347	ENSG00000140968.11	ENSG00000140968.10	3394
INPP5D	859.925	0.14268	0.536884	0.771228	7.75493e-08	0.357214	0.118663	0.445608	0.00602475	0.289044	0.0695393	0.21145	0.171818	ENSG00000168918.14	ENSG00000168918.13	3635
NKAP	148.261	0.142631	0.577981	-0.143381	0.544737	-0.00169677	0.999974	-0.000584951	0.996572	-0.10163	0.669092	-0.106884	0.553795	ENSG00000101882.10	ENSG00000101882.9	79576
CHROMR	63.6447	0.142482	0.546604	-0.419202	0.103927	-0.00473826	0.999974	-0.0162237	0.888684	-0.182857	0.396019	-0.184199	0.28373	ENSG00000223960.7	ENSG00000223960.6	101927027
CYBC1	943.67	0.142406	0.274347	0.104206	0.405916	0.0661336	0.999974	0.156715	0.142709	-0.049201	0.789582	-0.0737278	0.570428	ENSG00000178927.18	ENSG00000178927.17	79415
ZNF316	921.991	0.14234	0.481777	-0.183007	0.237607	-0.0144382	0.999974	-0.0953857	0.480313	-0.0695943	0.751457	-0.0181904	0.936347	ENSG00000205903.7	ENSG00000205903.6	100131017
COX6B1	1382.41	0.142301	0.345056	-0.0647139	0.710542	0.0114738	0.999974	0.0908328	0.47519	-0.111127	0.421965	-0.183445	0.0968007	ENSG00000126267.11	ENSG00000126267.9	1340
MT-ND3	3958.16	0.142229	0.419307	-0.00281036	0.99332	0.233282	0.223933	0.183252	0.146525	-0.277924	0.0183213	-0.218017	0.074812	ENSG00000198840.2	ENSG00000198840.2	4537
JUND	1044.85	0.142172	0.541218	0.039954	0.888397	0.00574662	0.999974	0.0892408	0.54299	-0.00399992	0.981597	-0.0952946	0.575246	ENSG00000130522.6	ENSG00000130522.5	3727
APOBEC3B	35.9333	0.142137	0.453011	-0.142452	0.589166	0.00270928	0.999974	0.00751177	0.938533	-0.197246	0.309177	-0.1084	0.442484	ENSG00000179750.16	ENSG00000179750.15	9582
NOP14	360.475	0.142022	0.498995	-0.184794	0.243197	0.00855952	0.999974	-0.00225461	0.99086	-0.238597	0.0997776	-0.154377	0.286879	ENSG00000087269.16	ENSG00000087269.15	8602
LRRC3	91.4121	0.14196	0.584254	-0.694529	0.00200513	-0.00714156	0.999974	-0.0364445	0.744727	-0.473143	0.0334602	-0.427319	0.0475705	ENSG00000160233.8	ENSG00000160233.7	81543
AP1S2	233.154	0.141812	0.585281	-0.0788643	0.781737	0.00561647	0.999974	-0.00930959	0.954789	-0.135333	0.541688	-0.0353439	0.881612	ENSG00000182287.15	ENSG00000182287.14	8905
ADA	109.3	0.141629	0.532606	0.716565	0.0102285	2.84556e-06	0.999974	0.00448128	0.979498	0.699546	0.0135325	0.645654	0.0205733	ENSG00000196839.13	ENSG00000196839.12	100
DYNC1LI2	478.57	0.141451	0.401219	-0.265718	0.0208777	-0.0291099	0.999974	-0.0364562	0.841482	-0.113234	0.471988	-0.185203	0.127015	ENSG00000135720.13	ENSG00000135720.12	1783
MRPL40	285.812	0.141429	0.539982	-0.257536	0.113082	0.00360082	0.999974	-0.0348717	0.828515	-0.27666	0.0842174	-0.14006	0.38646	ENSG00000185608.8	ENSG00000185608.8	64976
SMPD4	566.125	0.141415	0.40096	-0.209944	0.0882168	-0.0268202	0.999974	-0.0835519	0.539584	-0.0725369	0.708775	-0.065764	0.669222	ENSG00000136699.19	ENSG00000136699.19	55627
TBL3	228.102	0.141367	0.578271	-0.306044	0.0970757	-0.00387274	0.999974	0.0168513	0.922566	-0.22625	0.223819	-0.334557	0.053719	ENSG00000183751.15	ENSG00000183751.14	10607
ARAP1	6634.52	0.141267	0.203058	0.123503	0.232074	0.0112915	0.999974	0.0447861	0.757635	0.0801662	0.542202	0.057785	0.654729	ENSG00000186635.14	ENSG00000186635.14	116985
TMEM259	1743	0.140949	0.395572	-0.050688	0.804124	0.00481922	0.999974	0.059594	0.67512	-0.0627453	0.752452	-0.135015	0.28771	ENSG00000182087.14	ENSG00000182087.13	91304
STAT5A	1243.58	0.140936	0.430684	0.0170209	0.952464	0.00159803	0.999974	-0.0119942	0.954789	0.00449638	0.990217	0.0349517	0.863893	ENSG00000126561.16	ENSG00000126561.16	6776
MXD1	234.75	0.140879	0.559702	-0.413652	0.0117817	-0.0105629	0.999974	-0.0954926	0.461544	-0.255544	0.142148	-0.148598	0.380646	ENSG00000059728.11	ENSG00000059728.10	4084
PFKFB3	727.629	0.140864	0.471289	0.00753119	0.981491	0.0266319	0.999974	0.0635016	0.669383	-0.121291	0.484198	-0.087676	0.575552	ENSG00000170525.21	ENSG00000170525.20	5209
NSMCE4A	101.467	0.140863	0.595195	0.012685	0.974257	0.000973022	0.999974	0.00611164	0.971566	-0.00145097	0.996479	-0.00428569	0.987281	ENSG00000107672.15	ENSG00000107672.14	54780
TMEM123	1152.89	0.140838	0.508045	-0.377237	0.0059628	0.00290429	0.999974	-0.0500608	0.721118	-0.401044	0.00354577	-0.226772	0.106939	ENSG00000152558.15	ENSG00000152558.14	114908
B3GALT6	191.446	0.14063	0.577173	-0.218836	0.256828	-0.000519008	0.999974	0.0117189	0.958548	-0.189109	0.31823	-0.217984	0.193133	ENSG00000176022.7	ENSG00000176022.5	126792
MIF	550.286	0.140399	0.467282	-0.0589414	0.788789	0.00482432	0.999974	0.0277311	0.87685	-0.0844443	0.670385	-0.097871	0.521514	ENSG00000240972.2	ENSG00000240972.1	4282
DNAJC1	232.51	0.140242	0.563085	0.00149303	0.998545	0.00194209	0.999974	0.0289605	0.858814	-0.0172381	0.955355	-0.052939	0.7954	ENSG00000136770.11	ENSG00000136770.10	64215
SNHG17	75.1447	0.14022	0.589668	-0.426111	0.074754	-0.00200334	0.999974	-0.0184956	0.884431	-0.277584	0.206572	-0.222025	0.233501	ENSG00000196756.13	ENSG00000196756.11	NA
BTBD3	110.568	0.139991	0.606547	-0.095361	0.724429	-0.00016951	0.999974	0.000360847	0.99645	-0.0739743	0.776328	-0.0710797	0.71202	ENSG00000132640.15	ENSG00000132640.14	22903
CD55	298.818	0.139899	0.520483	0.52723	6.25697e-05	-0.00349867	0.999974	0.0393404	0.804138	0.55432	2.8894e-05	0.415298	0.00226861	ENSG00000196352.15	ENSG00000196352.15	1604
CCND3	1587.92	0.139721	0.305698	-0.419162	2.68635e-06	0.0206719	0.999974	0.0322282	0.854724	-0.505953	1.26535e-08	-0.469882	1.79986e-07	ENSG00000112576.12	ENSG00000112576.12	896
TMEM63B	410.379	0.13968	0.515497	-0.150402	0.400698	0.00710273	0.999974	-0.0127069	0.951446	-0.194434	0.234471	-0.101567	0.534137	ENSG00000137216.19	ENSG00000137216.18	55362
PSMB4	1044.54	0.139599	0.371094	0.116067	0.395938	0.0128961	0.999974	0.0764822	0.573537	0.0517539	0.789494	0.0024508	0.986174	ENSG00000159377.11	ENSG00000159377.10	5692
COX16	152.337	0.13955	0.585281	0.0748817	0.798247	0.0331204	0.591371	0.158141	0.265605	-0.235879	0.222981	-0.151757	0.382994	ENSG00000133983.16	ENSG00000133983.14	51241
ITGAX	12897.7	0.139351	0.357448	-0.444377	3.11869e-06	-0.0342871	0.999974	-0.132012	0.268317	-0.317656	0.00157082	-0.243119	0.0203649	ENSG00000140678.16	ENSG00000140678.16	3687
PANK2	247.789	0.139202	0.539326	-0.0154109	0.958622	-0.00135596	0.999974	0.0112557	0.956782	-0.00284878	0.985806	-0.0318278	0.877239	ENSG00000125779.22	ENSG00000125779.22	80025
PRDM1	160.709	0.139054	0.59195	-0.62719	0.000914651	-0.0269314	0.829686	-0.18447	0.222636	-0.175927	0.388443	-0.17344	0.316359	ENSG00000057657.17	ENSG00000057657.16	639
NPIPB5	349.776	0.138993	0.515497	-0.370143	0.00780078	-0.0280741	0.999974	-0.121033	0.376506	-0.133046	0.456561	-0.128755	0.409431	ENSG00000243716.10	ENSG00000243716.10	100132247
ZDHHC9	188.602	0.138972	0.585281	-0.0744673	0.784039	0.0268481	0.999974	0.085544	0.491292	-0.378436	0.036501	-0.254126	0.139572	ENSG00000188706.13	ENSG00000188706.12	51114
PLEKHA4	10.9949	0.138865	0.115868	-0.0742607	0.723029	0.000383897	0.999974	0.0268319	NA	-0.0559893	0.710452	-0.149567	NA	ENSG00000105559.12	ENSG00000105559.11	57664
RAVER1	520.257	0.138637	0.580224	0.0646351	0.820381	0.00478839	0.999974	0.024884	0.873804	0.00959825	0.976209	-0.00089352	0.997362	ENSG00000161847.14	ENSG00000161847.13	125950
DUSP6	678.942	0.13837	0.453011	-0.752484	1.0616e-11	-0.0324179	0.999974	-0.284477	0.0340531	-0.527821	3.00876e-06	-0.3867	0.000880762	ENSG00000139318.8	ENSG00000139318.7	1848
SLC3A2	3691.86	0.138346	0.466987	0.230708	0.0647113	0.00408385	0.999974	0.025102	0.892522	0.194393	0.142148	0.165195	0.200646	ENSG00000168003.16	ENSG00000168003.16	6520
SUCLG1	359.814	0.138106	0.50827	0.0603852	0.796556	0.0132668	0.999974	0.0134529	0.949455	-0.0261703	0.920179	0.027284	0.898942	ENSG00000163541.12	ENSG00000163541.11	8802
MYOF	4731.39	0.13807	0.40096	-0.22754	0.0611303	-0.024919	0.999974	-0.137863	0.269427	-0.0992145	0.58533	-0.0319349	0.874713	ENSG00000138119.17	ENSG00000138119.16	26509
	32.1127	0.138028	0.0741893	-0.125912	0.467417	0.00171032	0.999974	0.00291396	NA	-0.124447	0.2374	-0.0679282	0.39538	ENSG00000279392.1	ENSG00000279392.1	NA
SF3A1	1045.97	0.137936	0.508556	0.0658186	0.773689	0.0120533	0.999974	0.0428925	0.799669	-0.0199755	0.944456	-0.00894085	0.968506	ENSG00000099995.19	ENSG00000099995.18	10291
GAK	1676.24	0.137835	0.341654	-0.183209	0.102088	-0.00610901	0.999974	-0.0318328	0.867975	-0.151164	0.208903	-0.120679	0.308214	ENSG00000178950.17	ENSG00000178950.16	2580
PFN1	10929.1	0.137818	0.288341	-0.155374	0.125032	0.00460502	0.999974	0.0323121	0.844022	-0.16099	0.11564	-0.197988	0.035583	ENSG00000108518.8	ENSG00000108518.7	5216
LRP8	204.228	0.137791	0.604339	-0.852218	4.06473e-05	-0.00902798	0.999974	-0.0457462	0.695607	-0.615594	0.00358351	-0.595264	0.00467397	ENSG00000157193.18	ENSG00000157193.16	7804
NAPA	1804.05	0.137671	0.29352	0.00665816	0.940095	0.0212492	0.999974	0.018733	0.92181	-0.0770604	0.615261	-0.0100929	0.954279	ENSG00000105402.8	ENSG00000105402.7	8775
B4GALT3	287.655	0.137655	0.585603	0.185641	0.333839	0.0145161	0.999974	0.258794	0.11719	0.0364237	0.897976	-0.0938532	0.598133	ENSG00000158850.15	ENSG00000158850.14	8703
INF2	1874.48	0.137598	0.535991	-0.877868	1.6778e-11	-0.0158076	0.999974	-0.249483	0.0962112	-0.729608	4.05597e-08	-0.507484	0.000174785	ENSG00000203485.13	ENSG00000203485.12	64423
DPP9	1877.41	0.137496	0.229199	-0.161676	0.0852629	-0.0211974	0.999974	-0.03168	0.849063	-0.0856863	0.508604	-0.108693	0.299287	ENSG00000142002.17	ENSG00000142002.17	91039
HNRNPL	2080.2	0.137461	0.250295	-0.144773	0.14915	-0.00309152	0.999974	0.0279083	0.878791	-0.113472	0.326707	-0.175933	0.0593146	ENSG00000104824.17	ENSG00000104824.17	3191
TUBA1C	2797.01	0.137409	0.404878	-0.722635	9.52527e-14	-0.0304156	0.999974	-0.219113	0.0661721	-0.56487	1.51399e-08	-0.435545	1.79978e-05	ENSG00000167553.15	ENSG00000167553.15	84790
DSP	470.168	0.13737	0.566695	-0.322667	0.182583	-4.90067e-06	0.999974	-0.0674947	0.422269	-0.266092	0.221953	-0.017404	0.926797	ENSG00000096696.14	ENSG00000096696.13	1832
HEATR1	184.305	0.137251	0.593582	-0.427802	0.016184	-0.00783426	0.999974	-0.0684026	0.58547	-0.275521	0.136437	-0.172672	0.309488	ENSG00000119285.11	ENSG00000119285.10	55127
OVCA2	229.83	0.136972	0.602097	-0.0467021	0.8865	-0.00600308	0.999974	2.66947e-05	0.99645	0.0251895	0.934402	-0.0310712	0.889435	ENSG00000262664.3	ENSG00000262664.2	124641
SDHD	822.849	0.13696	0.424269	-0.0692777	0.694298	-0.002836	0.999974	0.00971753	0.970895	-0.0522996	0.800597	-0.0733737	0.61561	ENSG00000204370.12	ENSG00000204370.10	6392
MPHOSPH8	339.019	0.136795	0.521991	0.144009	0.396892	0.00402616	0.999974	0.0313757	0.856064	0.103194	0.59655	0.0670849	0.702061	ENSG00000196199.14	ENSG00000196199.13	54737
MBTPS1	708.186	0.136758	0.305382	-0.00362363	0.985249	-0.0250614	0.999974	-0.0144169	0.943594	0.0830959	0.569747	0.0180251	0.932477	ENSG00000140943.17	ENSG00000140943.16	8720
FAM83H	295.305	0.136515	0.575933	-0.219631	0.225452	0.00478149	0.999974	0.00733292	0.969112	-0.265978	0.118204	-0.211869	0.192065	ENSG00000180921.7	ENSG00000180921.6	286077
	75.363	0.136508	0.585281	-0.772954	0.0030037	-0.00878528	0.999974	-0.037666	0.690936	-0.373169	0.116395	-0.394226	0.0838285	ENSG00000267519.6	ENSG00000267519.6	NA
SEMA3A	24.3726	0.136382	0.205775	0.229315	0.308854	-0.00458249	0.999974	-0.00356577	NA	0.765595	0.0518761	0.126724	0.261531	ENSG00000075213.11	ENSG00000075213.10	10371
THAP6	41.8275	0.136132	0.515152	-0.00695083	0.985545	0.00142825	0.999974	-0.0111171	0.919295	-0.0271639	0.921892	0.0257595	0.89572	ENSG00000174796.12	ENSG00000174796.12	152815
HNRNPH1	1509.65	0.135921	0.11584	-0.27718	1.56095e-05	0.0232593	0.999974	0.000545937	0.998933	-0.336655	9.86494e-08	-0.272256	2.94691e-05	ENSG00000169045.17	ENSG00000169045.17	3187
ANXA7	969.001	0.135813	0.246234	-0.00774596	0.968436	-0.00717985	0.999974	-0.0186062	0.92181	0.0161557	0.935494	0.0165227	0.922327	ENSG00000138279.16	ENSG00000138279.15	310
RFXANK	191.96	0.135762	0.571282	-0.119587	0.576362	0.00160658	0.999974	0.0230088	0.896223	-0.12254	0.544819	-0.149619	0.354448	ENSG00000064490.14	ENSG00000064490.13	8625
PNRC2	541.957	0.135581	0.459246	0.00563758	0.985235	0.0136092	0.999974	0.0641666	0.653787	-0.0664457	0.741824	-0.0882008	0.554227	ENSG00000189266.13	ENSG00000189266.12	55629
TCP1	902.205	0.135542	0.360195	-0.063992	0.69168	0.00165165	0.999974	-0.0946681	0.441802	-0.0664875	0.687357	0.0579538	0.695126	ENSG00000120438.12	ENSG00000120438.11	6950
	29.5541	0.135527	0.405135	0.0367947	0.914745	0.00267874	0.999974	0.0105998	NA	-0.0219858	0.928676	-0.00972595	0.957513	ENSG00000258461.5	ENSG00000258461.5	NA
FERMT3	8039.5	0.135495	0.258063	-0.261676	0.00136401	-0.0433262	0.999974	-0.149805	0.138733	-0.131911	0.20423	-0.0786108	0.490297	ENSG00000149781.12	ENSG00000149781.12	83706
CLDND1	152.878	0.135367	0.604339	-0.0338686	0.920907	-0.0073349	0.999974	-0.0159401	0.917782	0.045379	0.881651	0.0111979	0.967312	ENSG00000080822.17	ENSG00000080822.16	56650
FTLP3	3079.15	0.135357	0.495703	-0.139062	0.377206	0.00396917	0.999974	0.121847	0.35806	-0.153646	0.306906	-0.324137	0.00813809	ENSG00000226608.3	ENSG00000226608.3	NA
GPR108	989.971	0.135267	0.388174	-0.147398	0.242529	-0.00603576	0.999974	-0.02671	0.888684	-0.110025	0.448366	-0.0940609	0.478829	ENSG00000125734.15	ENSG00000125734.15	56927
TLK1	356.177	0.135074	0.580224	-0.312934	0.0601414	-0.0258796	0.999974	-0.137344	0.323561	-0.0572478	0.822817	-0.0480461	0.817184	ENSG00000198586.14	ENSG00000198586.13	9874
TOMM22	408.117	0.135056	0.515497	0.00182051	0.995987	0.0235011	0.999974	0.296976	0.035277	-0.13655	0.416827	-0.314877	0.0161086	ENSG00000100216.6	ENSG00000100216.5	56993
MAT2B	479.22	0.134909	0.513498	0.124671	0.477534	0.00849127	0.999974	0.0987614	0.462897	0.0579903	0.793229	-0.0288636	0.893332	ENSG00000038274.17	ENSG00000038274.16	27430
RIC1	193.064	0.134906	0.576663	-0.104498	0.636972	-0.030384	0.999974	-0.347221	0.035287	0.107351	0.609165	0.225225	0.144052	ENSG00000107036.12	ENSG00000107036.11	57589
KLF6	1754.3	0.13479	0.330935	-0.763037	2.66178e-19	-0.257234	0.0411918	-0.4113	1.41407e-05	-0.447549	3.44011e-07	-0.309613	0.000737939	ENSG00000067082.15	ENSG00000067082.14	1316
RPL18A	1789.42	0.134516	0.300031	-0.0190526	0.919876	0.134912	0.51964	0.122438	0.26289	-0.212008	0.0266096	-0.16745	0.0947406	ENSG00000105640.13	ENSG00000105640.12	6142
PPDPF	1927.1	0.134129	0.513941	-0.0836951	0.682118	0.0154496	0.999974	0.119733	0.371455	-0.17755	0.242422	-0.260744	0.0493977	ENSG00000125534.10	ENSG00000125534.9	79144
COBL	11.4289	0.134051	0.168759	-1.64829	0.00757375	-0.00380122	0.999974	-0.0296971	NA	-0.155205	0.201763	-0.0718126	NA	ENSG00000106078.19	ENSG00000106078.18	23242
SHISA5	1140.47	0.1338	0.494277	-0.223872	0.110014	0.0125811	0.999974	-0.0123821	0.95617	-0.30999	0.0167278	-0.175629	0.200613	ENSG00000164054.15	ENSG00000164054.15	51246
STAG3	57.7941	0.133746	0.520711	0.125194	0.647395	0.00510014	0.999974	0.040444	0.585736	0.0048485	0.987609	-0.0302643	0.873796	ENSG00000066923.17	ENSG00000066923.17	10734
PDCD11	344.231	0.133698	0.520711	-0.246779	0.0772492	0.00374264	0.999974	0.00264187	0.990952	-0.264297	0.0555705	-0.233744	0.0864261	ENSG00000148843.15	ENSG00000148843.14	22984
CREBZF	101.348	0.133685	0.618208	-0.0113157	0.977487	0.00590569	0.999974	0.0773079	0.486241	-0.0754428	0.774758	-0.177853	0.315503	ENSG00000137504.13	ENSG00000137504.13	58487
EVA1B	124.96	0.133577	0.618232	0.124014	0.653714	-0.00100012	0.999974	0.00901547	0.958548	0.112074	0.641803	0.0603224	0.762266	ENSG00000142694.6	ENSG00000142694.6	55194
CMC1	107.942	0.133543	0.618779	-0.0308681	0.931493	0.00113452	0.999974	0.0462749	0.672293	-0.0377765	0.89841	-0.13844	0.43579	ENSG00000187118.14	ENSG00000187118.13	152100
EIF4EBP3	34.0453	0.133421	0.38921	-0.0249998	0.942375	0.000574534	0.999974	0.0254187	NA	-0.0258195	0.911576	-0.0920935	0.457545	ENSG00000243056.2	ENSG00000243056.1	8637
MMAA	84.1747	0.133382	0.620696	-0.162946	0.517699	-0.00498394	0.999974	-0.00765488	0.961996	-0.0611121	0.822747	-0.0902678	0.618908	ENSG00000151611.16	ENSG00000151611.14	166785
FYTTD1	577.176	0.133337	0.515497	0.0847344	0.672378	-0.0114111	0.999974	-0.0301723	0.878791	0.100539	0.592448	0.12151	0.410343	ENSG00000122068.13	ENSG00000122068.12	84248
PHF11	57.0293	0.13333	0.56235	-0.0555039	0.872459	-0.00341986	0.999974	-0.0460669	0.572732	0.0184741	0.952593	0.0807237	0.633551	ENSG00000136147.18	ENSG00000136147.17	51131
BRMS1	425.694	0.133291	0.519566	-0.287193	0.028732	-0.00125337	0.999974	-0.00934118	0.964185	-0.266025	0.0469536	-0.246001	0.0616107	ENSG00000174744.14	ENSG00000174744.13	25855
SLC25A30	192.06	0.133188	0.591819	-0.114317	0.613561	0.00339487	0.999974	-0.0215709	0.904568	-0.132	0.514523	-0.0475471	0.821534	ENSG00000174032.17	ENSG00000174032.16	253512
NUTM2D	40.9579	0.133182	0.535561	0.103985	0.718303	0.00251529	0.999974	-0.000591086	0.996479	0.0352274	0.897976	0.0630515	0.709148	ENSG00000214562.14	ENSG00000214562.14	728130
HOMEZ	327.946	0.133117	0.538456	0.0827779	0.691945	0.0110622	0.999974	-0.0108655	0.960524	0.00635732	0.982755	0.0913376	0.583873	ENSG00000215271.9	ENSG00000215271.7	57594
CYB5R3	2226.97	0.132923	0.433052	-0.106824	0.48386	0.0106358	0.999974	0.033781	0.817309	-0.155477	0.239193	-0.158346	0.19192	ENSG00000100243.21	ENSG00000100243.20	1727
NAP1L1	1168.09	0.132873	0.430684	-0.219169	0.0595836	-0.0144698	0.999974	-0.159447	0.187077	-0.129851	0.362652	-0.0119627	0.954192	ENSG00000187109.14	ENSG00000187109.13	4673
CENPT	111.731	0.132855	0.620696	-0.122232	0.647913	-0.00120482	0.999974	0.025361	0.853708	-0.0821029	0.753501	-0.165073	0.353795	ENSG00000102901.13	ENSG00000102901.12	80152
WDR59	127.328	0.132646	0.617496	-0.0362799	0.915805	0.00841624	0.999974	0.0343221	0.79879	-0.121361	0.59256	-0.103257	0.570166	ENSG00000103091.15	ENSG00000103091.14	79726
FBXL14	75.884	0.132505	0.612168	0.212632	0.381484	0.0072486	0.999974	0.0253708	0.844022	0.0566877	0.840236	0.0706894	0.706507	ENSG00000171823.7	ENSG00000171823.6	144699
RHOG	1595.01	0.13241	0.462363	-0.456229	2.49986e-05	-0.0228191	0.999974	-0.109713	0.390236	-0.312835	0.00685202	-0.25957	0.0281835	ENSG00000177105.10	ENSG00000177105.9	391
ATXN7L2	29.8873	0.132228	0.455889	0.0673528	0.826917	0.00304782	0.999974	-0.0116141	NA	-0.00725564	0.978305	0.0721963	0.615418	ENSG00000162650.16	ENSG00000162650.16	127002
NDUFS6	616.233	0.13222	0.512409	-0.089245	0.657187	0.0166475	0.999974	0.0864522	0.529848	-0.182827	0.211771	-0.219469	0.0967028	ENSG00000145494.11	ENSG00000145494.11	4726
BAZ2A	848.789	0.132218	0.471289	0.292356	0.0106674	0.0135101	0.999974	0.0313681	0.851611	0.198177	0.122356	0.212954	0.0760297	ENSG00000076108.11	ENSG00000076108.11	11176
UBR4	1271.32	0.13219	0.550463	-0.00256477	0.995523	-0.00829194	0.999974	-0.0521632	0.710694	0.0550371	0.819053	0.0899436	0.600764	ENSG00000127481.15	ENSG00000127481.14	23352
SLC25A40	187.542	0.132069	0.615387	-0.054008	0.859456	0.000974152	0.999974	-0.0475639	0.724423	-0.0517985	0.846876	0.0473192	0.828684	ENSG00000075303.13	ENSG00000075303.12	55972
ALDOA	19484.3	0.131856	0.248804	-0.168856	0.0616701	0.0103521	0.999974	0.0059344	0.975831	-0.202963	0.0186643	-0.17013	0.0571481	ENSG00000149925.20	ENSG00000149925.18	226
DIP2B	395.038	0.131837	0.633099	-0.244984	0.23779	-0.00493469	0.999974	-0.0345242	0.795992	-0.14239	0.511338	-0.0955013	0.60444	ENSG00000066084.13	ENSG00000066084.12	57609
ACAA1	1384.46	0.131809	0.430684	-0.149088	0.259511	-0.00941302	0.999974	0.00416618	0.985846	-0.0948824	0.560019	-0.143373	0.245101	ENSG00000060971.18	ENSG00000060971.17	30
SF3B5	576.441	0.131691	0.517494	0.0138614	0.962173	0.00179336	0.999974	0.0404107	0.795992	0.00150444	0.994451	-0.053632	0.775214	ENSG00000169976.7	ENSG00000169976.6	83443
MPDU1	812.33	0.131623	0.358101	-0.00425097	0.985249	0.00912518	0.999974	0.0257002	0.888684	-0.0408926	0.828071	-0.0376339	0.809701	ENSG00000129255.16	ENSG00000129255.15	9526
CCZ1	381.514	0.131526	0.57843	-0.120042	0.560236	0.00132662	0.999974	0.00203604	0.994558	-0.117024	0.555028	-0.104434	0.537891	ENSG00000122674.12	ENSG00000122674.11	51622
CD33	389.269	0.13138	0.54941	0.0403276	0.882127	0.0115062	0.999974	0.112392	0.379575	-0.0415872	0.86739	-0.126336	0.417834	ENSG00000105383.15	ENSG00000105383.14	945
OTUB1	715.301	0.131367	0.395431	-0.0102634	0.96527	0.0111686	0.999974	0.0374207	0.808188	-0.0530579	0.775218	-0.063316	0.658911	ENSG00000167770.11	ENSG00000167770.11	55611
CCDC28A	143.983	0.131332	0.625118	0.205763	0.331762	-0.00411655	0.999974	0.0159392	0.933573	0.239044	0.215333	0.116667	0.50408	ENSG00000024862.17	ENSG00000024862.17	25901
USP20	174.263	0.131323	0.60993	0.205705	0.269536	0.0159725	0.999974	0.180422	0.232484	0.0427814	0.880362	-0.0408365	0.849165	ENSG00000136878.13	ENSG00000136878.12	10868
HSBP1	497.237	0.131303	0.53039	0.540203	1.14264e-05	0.0171438	0.999974	0.100413	0.458946	0.399867	0.00190203	0.333142	0.0110321	ENSG00000230989.7	ENSG00000230989.6	3281
RPL27	1546.76	0.131157	0.526114	-0.0764197	0.70186	0.00690285	0.999974	0.0822635	0.545872	-0.11655	0.499292	-0.205263	0.121984	ENSG00000131469.14	ENSG00000131469.14	6155
IRF1-AS1	23.2632	0.130994	0.378016	0.165283	0.492922	0.00608622	0.999974	0.0472735	NA	-0.00782475	0.972489	-0.0426728	0.754205	ENSG00000197536.11	ENSG00000197536.11	NA
ADIPOR1	1486.76	0.130781	0.266772	0.0773498	0.537575	0.000809984	0.999974	-0.00642147	0.967296	0.0703221	0.605264	0.0800567	0.457545	ENSG00000159346.13	ENSG00000159346.12	51094
ANPEP	5364.71	0.130574	0.554586	-0.239745	0.112364	0.00983748	0.999974	0.0275582	0.876457	-0.319372	0.0245413	-0.287371	0.0408757	ENSG00000166825.14	ENSG00000166825.13	290
DUS3L	181.184	0.130527	0.620696	-0.250387	0.201028	-0.000962186	0.999974	-0.00138171	0.993429	-0.211329	0.277629	-0.202789	0.239097	ENSG00000141994.16	ENSG00000141994.15	56931
	60.9346	0.130506	0.567223	0.134537	0.630639	0.00582984	0.999974	-0.00319822	0.982139	0.0118331	0.970412	0.0912247	0.573699	ENSG00000268790.5	ENSG00000268790.5	NA
RND3	46.7451	0.13043	0.504642	0.111746	0.688162	0.00539327	0.999974	0.00982201	0.921841	-0.0173254	0.949821	0.0324201	0.854481	ENSG00000115963.13	ENSG00000115963.13	390
	291.681	0.130337	0.617359	-0.148005	0.479776	-0.0236209	0.999974	-0.0809969	0.532234	0.061277	0.816161	0.0181818	0.940444	ENSG00000285565.1	ENSG00000285565.1	NA
IRF2BP2	636.764	0.130307	0.564113	0.631611	7.28592e-07	0.328298	0.0916661	0.72438	7.43505e-08	0.204719	0.186792	-0.064496	0.720106	ENSG00000168264.10	ENSG00000168264.10	359948
SCLT1	46.6417	0.129796	0.593565	-0.20328	0.426944	-0.000620687	0.999974	-0.0266096	0.787546	-0.137125	0.533638	-0.0445254	0.820817	ENSG00000151466.12	ENSG00000151466.11	132320
PEA15	3592.64	0.129676	0.0603152	-0.340828	7.14953e-11	-0.0114744	0.999974	-0.0377179	0.751089	-0.32367	5.09513e-09	-0.303186	6.77781e-08	ENSG00000162734.12	ENSG00000162734.12	8682
SERPINH1	209.331	0.129527	0.622881	0.454537	0.00773552	0.0160053	0.999974	0.201271	0.201242	0.218634	0.241896	0.0903934	0.620906	ENSG00000149257.14	ENSG00000149257.14	871
XPO5	367.518	0.129418	0.531257	-0.108607	0.555075	-0.00393414	0.999974	-0.0443665	0.773375	-0.0742385	0.734213	-0.0198144	0.924145	ENSG00000124571.18	ENSG00000124571.17	57510
BSDC1	510.509	0.129407	0.516954	0.117189	0.451504	-0.0153174	0.999974	0.0401494	0.801841	0.195809	0.131737	0.0419047	0.823677	ENSG00000160058.18	ENSG00000160058.18	55108
TPM3P9	73.4158	0.129357	0.624902	-0.392992	0.0912979	-0.00575308	0.999974	-0.0230445	0.852186	-0.188967	0.381376	-0.18261	0.307856	ENSG00000241015.2	ENSG00000241015.2	NA
SNCA	151.463	0.129356	0.631608	0.0299698	0.931493	8.51916e-05	0.999974	-0.00761992	0.967296	0.0258821	0.931877	0.0388255	0.868103	ENSG00000145335.16	ENSG00000145335.15	6622
LIX1L	182.8	0.129278	0.604339	-0.145574	0.472957	0.0130009	0.999974	0.00957359	0.962917	-0.269429	0.110348	-0.140151	0.391174	ENSG00000271601.4	ENSG00000271601.3	128077
SEPTIN11	908.754	0.129272	0.448193	-0.305096	0.0038168	-0.0207203	0.999974	-0.129022	0.293414	-0.188613	0.117536	-0.109108	0.402508	ENSG00000138758.11	ENSG00000138758.11	55752
CCL23	30.8703	0.129251	0.405394	1.02252	0.00705385	0.00479815	0.999974	0.0342903	NA	0.412071	0.123099	0.197977	0.183974	ENSG00000274736.5	ENSG00000274736.4	6368
SDF4	2728.47	0.129236	0.328953	-0.0207866	0.91797	0.0180093	0.999974	0.155505	0.142753	-0.0843096	0.554349	-0.195547	0.0391943	ENSG00000078808.17	ENSG00000078808.16	51150
PMF1	242.775	0.129124	0.604339	-0.0833922	0.729641	0.00818546	0.999974	0.00355156	0.989099	-0.147555	0.438343	-0.0732804	0.691784	ENSG00000160783.19	ENSG00000160783.19	11243
INTS5	268.976	0.128928	0.596915	-0.0204948	0.951127	0.0168978	0.999974	0.0171259	0.931999	-0.144629	0.442609	-0.0462171	0.821954	ENSG00000185085.2	ENSG00000185085.2	80789
MARCHF9	79.499	0.128928	0.618439	-0.117459	0.678525	-0.000470168	0.999974	0.0122428	0.933545	-0.0676337	0.795848	-0.115057	0.504711	ENSG00000139266.6	ENSG00000139266.5	92979
RFT1	194.791	0.128781	0.611556	0.0660351	0.803147	0.0180084	0.999974	0.0646299	0.642129	-0.0804946	0.736459	-0.0544332	0.785733	ENSG00000163933.10	ENSG00000163933.9	91869
LSM12	305.848	0.128415	0.592018	-0.0520792	0.844256	-0.00317743	0.999974	0.011093	0.960497	-0.0209807	0.943155	-0.0603354	0.741186	ENSG00000161654.10	ENSG00000161654.9	124801
ILRUN	2259.66	0.128409	0.238514	-0.0293128	0.853418	-0.0536708	0.999974	-0.146011	0.0999661	0.0855432	0.452643	0.130398	0.138229	ENSG00000196821.10	ENSG00000196821.9	64771
PEAK1	243.18	0.1284	0.637234	-0.270856	0.180793	-0.0155628	0.999974	-0.103491	0.392127	-0.0499169	0.857699	-0.0138422	0.948531	ENSG00000173517.10	ENSG00000173517.10	79834
FAM72A	27.5573	0.128319	0.411429	-0.164619	0.487233	-0.00460062	0.999974	-0.00878637	NA	-0.00992708	0.969953	-0.0580578	0.665926	ENSG00000196550.10	ENSG00000196550.10	729533
NOC3L	49.5131	0.128286	0.57632	-0.340996	0.189548	-0.000448097	0.999974	-0.0177621	0.864399	-0.247451	0.259169	-0.121	0.448506	ENSG00000173145.11	ENSG00000173145.11	64318
RAPGEF2	417.712	0.128177	0.600008	0.183114	0.29401	0.02251	0.999974	0.0250817	0.878942	0.00512205	0.985902	0.0993554	0.559414	ENSG00000109756.9	ENSG00000109756.9	9693
PER1	211.092	0.128077	0.620696	-0.154264	0.452773	-0.00805672	0.999974	-0.0196424	0.927653	-0.0627589	0.80418	-0.0882259	0.638791	ENSG00000179094.16	ENSG00000179094.15	5187
MCRIP2	604.649	0.127616	0.546604	-0.237425	0.0840865	-0.00284648	0.999974	0.0163592	0.934155	-0.204552	0.155266	-0.258338	0.0494463	ENSG00000172366.20	ENSG00000172366.19	84331
LHFPL6	18.2247	0.127555	0.312715	-0.0260604	0.930398	0.000325135	0.999974	-0.000851672	NA	-0.0176617	0.934823	-0.0117669	NA	ENSG00000183722.9	ENSG00000183722.8	10186
QSOX2	49.8565	0.127548	0.579204	-0.0829575	0.787335	0.000298266	0.999974	0.00619828	0.961996	-0.0625777	0.799014	-0.0671481	0.690001	ENSG00000165661.17	ENSG00000165661.16	169714
MRPS2	206.468	0.12749	0.631936	-0.111932	0.649855	0.00648056	0.999974	0.0900458	0.471429	-0.169	0.387155	-0.308395	0.0735482	ENSG00000122140.11	ENSG00000122140.10	51116
FARSA	862.357	0.127458	0.395084	-0.139321	0.233283	0.0076735	0.999974	0.0395717	0.784022	-0.171821	0.117037	-0.195088	0.0558068	ENSG00000179115.11	ENSG00000179115.10	2193
SAYSD1	92.41	0.127416	0.651175	-0.0499555	0.879991	0.000367021	0.999974	0.0145315	0.9292	-0.0428845	0.883061	-0.0689194	0.721079	ENSG00000112167.10	ENSG00000112167.9	55776
RPL35	1164.14	0.127354	0.525761	-0.0709466	0.72905	0.00361687	0.999974	0.0505359	0.738986	-0.112053	0.525367	-0.146048	0.290119	ENSG00000136942.15	ENSG00000136942.14	11224
MTATP6P1	896.975	0.127238	0.468786	-0.0226677	0.925438	0.0353866	0.999974	0.123303	0.330584	-0.170266	0.190601	-0.17861	0.13657	ENSG00000248527.1	ENSG00000248527.1	NA
SCRN1	68.5121	0.127185	0.619571	-0.0260821	0.946746	0.0033831	0.999974	0.0267446	0.808188	-0.067027	0.796055	-0.0837723	0.626951	ENSG00000136193.17	ENSG00000136193.16	9805
CD81	8920.39	0.126917	0.421233	-0.0869114	0.555972	0.00397174	0.999974	0.0273668	0.888684	-0.122146	0.343223	-0.120333	0.323234	ENSG00000110651.11	ENSG00000110651.11	975
PSMA2	351.074	0.126899	0.567431	-0.0660799	0.790002	-0.00247356	0.999974	-0.0823132	0.544505	-0.0377734	0.886678	0.0705122	0.696174	ENSG00000106588.11	ENSG00000106588.10	5683
SRF	544.008	0.126871	0.602097	-0.325617	0.035006	0.013289	0.999974	0.0323076	0.833261	-0.463391	0.00180969	-0.403185	0.00636914	ENSG00000112658.8	ENSG00000112658.7	6722
TMEM150B	163.061	0.126818	0.646616	-0.056465	0.865097	0.000678465	0.999974	0.00198567	0.993429	-0.0525041	0.850761	-0.043878	0.840142	ENSG00000180061.10	ENSG00000180061.9	284417
	5.21681	0.126657	NA	-0.0823988	0.572493	-0.00115913	0.999974	-0.0033235	NA	-0.0305893	NA	-0.025686	NA	ENSG00000285744.1	ENSG00000285744.1	NA
CTSH	5523.6	0.12662	0.250718	-0.13785	0.133704	-0.00228189	0.999974	0.0174636	0.923765	-0.133046	0.1669	-0.156609	0.0759901	ENSG00000103811.16	ENSG00000103811.16	1512
TMOD3	684.197	0.126557	0.46584	-0.044563	0.830559	-0.0196204	0.999974	-0.0538404	0.719117	0.0406506	0.829049	0.0361638	0.845276	ENSG00000138594.14	ENSG00000138594.13	29766
TMOD3	684.197	0.126557	0.46584	-0.044563	0.830559	-0.0196204	0.999974	-0.0538404	0.719117	0.0406506	0.829049	0.0361638	0.845276	ENSG00000138594.14	ENSG00000138594.13	112268148
SSR2	1663.57	0.126445	0.453011	0.274981	0.00835929	0.0111119	0.999974	0.0502016	0.741845	0.206821	0.0657186	0.175931	0.118588	ENSG00000163479.14	ENSG00000163479.13	6746
DISC1	65.8076	0.126443	0.617359	0.193482	0.448017	-0.000181813	0.999974	0.0220555	0.848662	0.15479	0.488064	0.0558535	0.764423	ENSG00000162946.22	ENSG00000162946.22	27185
RPS26	501.018	0.126282	0.564113	-0.180403	0.246856	0.00556879	0.999974	0.0226564	0.90659	-0.210088	0.146278	-0.205618	0.127205	ENSG00000197728.11	ENSG00000197728.11	6231
SLC51A	59.0814	0.126214	0.606547	-0.202765	0.428102	-0.00211007	0.999974	-0.0183789	0.867409	-0.105412	0.648682	-0.0640526	0.715286	ENSG00000163959.10	ENSG00000163959.9	200931
NCOA1	500.826	0.126212	0.590435	0.032989	0.90869	-0.00832422	0.999974	-0.0202745	0.916487	0.0928462	0.652647	0.0633808	0.732287	ENSG00000084676.15	ENSG00000084676.15	8648
EBNA1BP2	296.241	0.125969	0.585281	-0.224628	0.137983	0.00662865	0.999974	0.0388762	0.79531	-0.268843	0.0632583	-0.302686	0.0306349	ENSG00000117395.12	ENSG00000117395.12	10969
PSMC4	682.07	0.12582	0.442389	-0.111735	0.417827	0.00675672	0.999974	0.0496437	0.743815	-0.139541	0.290018	-0.178127	0.107824	ENSG00000013275.8	ENSG00000013275.7	5704
BCAR1	486.099	0.125647	0.63807	-0.765314	6.84709e-06	0.00226156	0.999974	-0.0324937	0.796964	-0.787921	4.54933e-06	-0.617483	0.000409416	ENSG00000050820.17	ENSG00000050820.16	9564
GDI1	1038.28	0.125638	0.292236	-0.169961	0.0557319	-0.0014425	0.999974	0.0156676	0.934268	-0.162657	0.0794685	-0.185247	0.0323358	ENSG00000203879.12	ENSG00000203879.11	2664
	53.8071	0.125602	0.61126	-0.101369	0.73049	0.00541885	0.999974	0.0131517	0.911901	-0.192692	0.365162	-0.103755	0.521077	ENSG00000262370.6	ENSG00000262370.5	NA
SNRPD2	468.336	0.125237	0.61395	-0.0424643	0.879439	0.00628607	0.999974	0.0528821	0.711535	-0.0918869	0.677808	-0.134826	0.40979	ENSG00000125743.10	ENSG00000125743.10	6633
EPDR1	247.052	0.125181	0.604339	-0.222343	0.167294	-0.00803325	0.999974	-0.0120826	0.957219	-0.140523	0.446083	-0.166722	0.274138	ENSG00000086289.12	ENSG00000086289.11	54749
SNRPA	277.336	0.125152	0.583289	-0.0405319	0.880248	0.0543029	0.672987	0.239735	0.106538	-0.307767	0.0324024	-0.323803	0.0211255	ENSG00000077312.9	ENSG00000077312.8	6626
MAPKAPK2	1199.64	0.124923	0.333357	-0.10585	0.353634	0.00385356	0.999974	0.00951131	0.961996	-0.113843	0.31962	-0.112077	0.283385	ENSG00000162889.10	ENSG00000162889.10	9261
TMEM35B	73.1153	0.124886	0.641913	-0.109224	0.704891	-0.00119541	0.999974	-0.0136052	0.919295	-0.0637675	0.805397	-0.0332534	0.874713	ENSG00000243749.1	ENSG00000243749.1	100506144
AGAP5	24.0655	0.124843	0.408496	-0.0145907	0.967304	0.00496865	0.999974	-0.000649668	NA	-0.111786	0.511581	-0.00472893	0.979388	ENSG00000172650.13	ENSG00000172650.13	729092
BCL2L2	181.632	0.124782	0.650427	0.103467	0.649649	-0.000703316	0.999974	-0.0291301	0.85909	0.107103	0.617198	0.144035	0.368739	ENSG00000129473.9	ENSG00000129473.9	599
MFSD12	13803.7	0.124494	0.490637	-0.168873	0.203775	-0.00704909	0.999974	-0.00368584	0.989126	-0.122137	0.437155	-0.149363	0.24942	ENSG00000161091.13	ENSG00000161091.12	126321
ATP2C1	625.403	0.124435	0.620696	-0.136478	0.482106	-0.013837	0.999974	-0.234576	0.122043	-0.0331331	0.90024	0.119604	0.46389	ENSG00000017260.19	ENSG00000017260.19	27032
SPATA2L	120.885	0.124363	0.645761	-0.389248	0.0952795	0.00380088	0.999974	0.00154133	0.995062	-0.48748	0.0393494	-0.339754	0.107824	ENSG00000158792.16	ENSG00000158792.15	124044
TMSB10	10975.2	0.12433	0.402039	-0.00120401	0.992249	0.0221224	0.999974	0.0657634	0.636347	-0.0855499	0.601005	-0.0886599	0.507959	ENSG00000034510.6	ENSG00000034510.5	9168
HARS1	430.382	0.124327	0.522282	-0.16419	0.235289	0.0198046	0.999974	0.0180312	0.934268	-0.281609	0.0183352	-0.18164	0.149134	ENSG00000170445.15	ENSG00000170445.13	3035
GTF2E2	184.548	0.124325	0.652591	0.0274393	0.931493	-0.00631614	0.999974	-0.0271745	0.858814	0.0809916	0.740582	0.0804174	0.677005	ENSG00000197265.9	ENSG00000197265.8	2961
PHPT1	418.868	0.124282	0.561508	-0.0740033	0.690775	0.00508209	0.999974	-0.000229811	0.996572	-0.102449	0.569882	-0.0670325	0.695134	ENSG00000054148.18	ENSG00000054148.17	29085
MMP7	2221.17	0.124276	0.544023	-0.303307	0.0148471	-0.0180012	0.999974	-0.0556164	0.705177	-0.167896	0.246804	-0.173622	0.195221	ENSG00000137673.9	ENSG00000137673.8	4316
RAB28	67.6603	0.12427	0.646616	-0.0871819	0.770919	-0.00345267	0.999974	0.0180512	0.891857	-0.0212236	0.944371	-0.10917	0.529562	ENSG00000157869.15	ENSG00000157869.14	9364
MEI1	52.3691	0.124044	0.617359	-0.617743	0.0263772	-0.00171716	0.999974	-0.0526089	0.498105	-0.477321	0.071288	-0.118884	0.470074	ENSG00000167077.13	ENSG00000167077.12	150365
CA2	1933.26	0.124037	0.293954	-0.951718	1.02925e-39	-0.483623	6.23132e-09	-0.47125	4.73691e-09	-0.443564	3.17652e-09	-0.460003	8.02464e-10	ENSG00000104267.10	ENSG00000104267.9	760
REEP3	356.938	0.124035	0.576273	-0.207963	0.152723	0.00142795	0.999974	0.030052	0.863489	-0.203893	0.161778	-0.254489	0.0562886	ENSG00000165476.14	ENSG00000165476.13	221035
SCAF1	941.77	0.124023	0.603497	-0.167147	0.339796	0.00648927	0.999974	0.05098	0.725257	-0.208519	0.191849	-0.26216	0.0699458	ENSG00000126461.15	ENSG00000126461.14	58506
NOP56	414.379	0.123953	0.536901	-0.136424	0.369849	0.0116873	0.999974	0.0447911	0.803284	-0.202043	0.130406	-0.195806	0.122426	ENSG00000101361.17	ENSG00000101361.16	10528
TMCO1	412.917	0.123773	0.613614	-0.0939235	0.66579	0.00567867	0.999974	0.0154633	0.940126	-0.1288	0.493827	-0.105776	0.512905	ENSG00000143183.16	ENSG00000143183.16	54499
RASSF2	944.514	0.123601	0.572252	-0.91957	1.87595e-14	-0.527691	0.000676338	-0.671942	2.53999e-07	-0.321957	0.0150754	-0.183976	0.185497	ENSG00000101265.16	ENSG00000101265.15	9770
CMSS1	30.3422	0.12355	0.508145	-0.060182	0.856015	0.000845599	0.999974	0.0107236	NA	-0.0546474	0.810806	-0.0632312	0.657007	ENSG00000184220.12	ENSG00000184220.11	84319
ZDHHC12	556.797	0.123536	0.607027	0.0568579	0.825246	0.0144703	0.999974	0.118982	0.38797	-0.050597	0.836444	-0.110569	0.490295	ENSG00000160446.19	ENSG00000160446.18	84885
WDR46	270.997	0.123433	0.64445	0.0518552	0.845949	0.00904797	0.999974	0.0199398	0.915748	-0.0223534	0.938705	0.00642797	0.980959	ENSG00000227057.10	ENSG00000227057.9	9277
ZNF697	230.489	0.123421	0.662149	-0.556375	0.00463537	-0.010598	0.999974	-0.125023	0.325612	-0.308106	0.119452	-0.150555	0.392754	ENSG00000143067.5	ENSG00000143067.4	90874
COMMD1	181.833	0.123412	0.648519	-0.163525	0.416838	-0.00745274	0.999974	-0.0571328	0.672293	-0.0725012	0.766962	-0.0244386	0.925607	ENSG00000173163.10	ENSG00000173163.10	150684
AIDA	324.728	0.12341	0.577213	-0.238308	0.0909114	-0.00648019	0.999974	-0.162169	0.224624	-0.174659	0.259877	-0.00748507	0.973944	ENSG00000186063.13	ENSG00000186063.12	64853
VDAC3	617.07	0.123216	0.620696	-0.025053	0.931493	-0.00377651	0.999974	-0.0664127	0.6405	0.00642292	0.986409	0.0856442	0.618205	ENSG00000078668.14	ENSG00000078668.13	7419
MAK16	105.139	0.123129	0.66647	-0.414389	0.0524458	-0.00289726	0.999974	0.00720091	0.967296	-0.311804	0.138339	-0.413503	0.0458082	ENSG00000198042.11	ENSG00000198042.10	84549
GRK3	1186.48	0.123054	0.314511	-0.0290405	0.873567	-0.0353268	0.999974	-0.0596312	0.634906	0.0683373	0.619953	0.0497995	0.698309	ENSG00000100077.15	ENSG00000100077.14	157
EWSR1	1645.91	0.122955	0.272558	0.106505	0.299356	0.0280045	0.999974	0.0905738	0.398308	0.0293957	0.87052	-0.00499912	0.969435	ENSG00000182944.17	ENSG00000182944.17	2130
	85.0027	0.12294	0.645516	-0.0216323	0.954178	-0.0012394	0.999974	0.00526043	0.971884	-0.000330796	0.998706	-0.0274121	0.90225	ENSG00000260404.3	ENSG00000260404.3	NA
RIN2	514.362	0.122865	0.620696	-1.42911	1.73653e-24	-0.206837	0.510167	-0.418747	0.0112849	-1.04026	1.29768e-13	-0.912171	1.34929e-10	ENSG00000132669.13	ENSG00000132669.13	54453
LACTB	805.757	0.122837	0.406781	-0.342874	0.000120067	-0.0705003	0.999974	-0.191255	0.0679369	-0.161372	0.132844	-0.105029	0.374316	ENSG00000103642.12	ENSG00000103642.11	114294
	9.71419	0.122782	0.0999762	-0.122075	0.475694	-0.000217221	0.999974	0.0100243	NA	-0.0700192	0.552516	-0.0930356	NA	ENSG00000225963.8	ENSG00000225963.7	NA
PLD6	13.8486	0.122779	0.330516	-0.251464	0.257938	-0.000168012	0.999974	-0.00866178	NA	-0.140828	0.331815	-0.0756608	NA	ENSG00000179598.6	ENSG00000179598.5	201164
TMEM183A	427.185	0.122639	0.575897	-0.216896	0.13112	-0.00980319	0.999974	-0.0495558	0.754207	-0.128781	0.455074	-0.101775	0.507403	ENSG00000163444.12	ENSG00000163444.11	92703
TSR3	226.171	0.122501	0.660605	-0.0968124	0.707993	0.00812237	0.999974	0.0290768	0.853708	-0.181267	0.374428	-0.145982	0.409431	ENSG00000007520.4	ENSG00000007520.3	115939
CYSTM1	1144.25	0.122497	0.407824	-0.0817907	0.547391	0.0134006	0.999974	0.0474782	0.755214	-0.131374	0.256323	-0.142447	0.174769	ENSG00000120306.11	ENSG00000120306.10	84418
MRPL16	235.895	0.122402	0.652132	-0.130922	0.5412	-0.0135323	0.999974	-0.0329544	0.839336	-0.00303788	0.9931	-0.0397129	0.854284	ENSG00000166902.5	ENSG00000166902.4	54948
RCC2-AS1	21.4582	0.12239	0.295853	-0.199572	0.327452	-0.00323565	0.999974	-0.0065226	NA	-0.0505423	0.777011	-0.0687691	0.504921	ENSG00000227751.1	ENSG00000227751.1	NA
GTF2I	1434.09	0.122326	0.44481	-0.377099	7.0123e-05	-0.00916677	0.999974	-0.118839	0.319707	-0.32038	0.00103492	-0.192944	0.072408	ENSG00000263001.6	ENSG00000263001.5	2969
USP21	93.3137	0.122249	0.662229	0.0809783	0.788484	-0.00115104	0.999974	0.125828	0.289711	0.0797829	0.766068	-0.142403	0.421882	ENSG00000143258.16	ENSG00000143258.15	27005
HSPA8	13613.5	0.122033	0.154311	-0.270316	1.19817e-05	-0.0588277	0.999974	-0.185461	0.00938967	-0.159228	0.0249251	-0.0659957	0.483231	ENSG00000109971.14	ENSG00000109971.13	3312
UBE2J1	1184.27	0.122019	0.460125	-0.0880643	0.569953	-0.0125848	0.999974	-0.110243	0.367779	-0.0269349	0.899423	0.054029	0.722955	ENSG00000198833.7	ENSG00000198833.6	51465
JAK1	1347.12	0.12201	0.524972	0.0409262	0.859105	-0.00713192	0.999974	-0.0817304	0.576826	0.0789096	0.674352	0.149431	0.245703	ENSG00000162434.13	ENSG00000162434.11	3716
EHBP1	32.7281	0.121997	0.515841	-0.0519581	0.873835	-0.00227285	0.999974	-0.00639311	NA	0.00178615	0.994343	-0.0108732	0.954373	ENSG00000115504.14	ENSG00000115504.14	23301
LMTK2	278.794	0.121981	0.662229	0.734314	8.14046e-06	0.0285803	0.999974	0.32677	0.0675936	0.367948	0.0354955	0.237471	0.15996	ENSG00000164715.6	ENSG00000164715.5	22853
PHLDB1	109.559	0.121852	0.673839	-0.876497	2.15465e-05	-0.00815722	0.999974	-0.0482357	0.668851	-0.659486	0.00163165	-0.61065	0.00361378	ENSG00000019144.19	ENSG00000019144.18	23187
DOT1L	1492.24	0.121849	0.662149	-0.890454	8.26253e-08	-0.00243218	0.999974	-0.0177617	0.920514	-0.858115	3.64769e-07	-0.813815	1.48834e-06	ENSG00000104885.18	ENSG00000104885.17	84444
SFI1	105.599	0.121798	0.663859	-0.172326	0.493052	-0.0048622	0.999974	-0.021567	0.870178	-0.0657865	0.805397	-0.0577103	0.771076	ENSG00000198089.16	ENSG00000198089.15	9814
MAPK1IP1L	787.739	0.121589	0.505158	-0.280113	0.0106385	-0.00614681	0.999974	-2.54745e-05	0.999577	-0.228057	0.0479732	-0.265318	0.0151988	ENSG00000168175.15	ENSG00000168175.14	93487
CINP	236.641	0.12145	0.64289	-0.514251	0.00097479	-0.00472391	0.999974	-0.0880577	0.497128	-0.43993	0.00579834	-0.254705	0.112123	ENSG00000100865.15	ENSG00000100865.14	51550
ARAF	813.368	0.121372	0.539848	0.243143	0.0468603	0.0142898	0.999974	0.0751922	0.59399	0.150892	0.298628	0.101553	0.475536	ENSG00000078061.13	ENSG00000078061.12	369
PSMA4	461.662	0.121296	0.631019	0.0104031	0.976453	-0.00740091	0.999974	-0.145362	0.298688	0.0636034	0.793116	0.209687	0.16085	ENSG00000041357.16	ENSG00000041357.15	5685
DNAJA2	508.261	0.12125	0.535793	-0.0711185	0.71321	-0.000547013	0.999974	0.0265264	0.890281	-0.0629724	0.766962	-0.102142	0.471878	ENSG00000069345.12	ENSG00000069345.11	10294
LTO1	64.5497	0.121213	0.650427	-0.0872384	0.773225	-0.000528916	0.999974	-0.0283689	0.800171	-0.060682	0.821106	0.00984866	0.970065	ENSG00000149716.12	ENSG00000149716.12	220064
SAP130	441.24	0.121164	0.682699	-0.0107235	0.970015	-0.0001081	0.999974	-0.0124416	0.927653	-0.0123821	0.967908	0.0254968	0.925607	ENSG00000136715.18	ENSG00000136715.18	79595
MYCL	83.7491	0.121062	0.662149	0.42879	0.0595812	0.00325116	0.999974	0.0258639	0.844022	0.304392	0.165792	0.21485	0.244952	ENSG00000116990.11	ENSG00000116990.10	4610
FTH1P20	27.3573	0.12098	0.475403	-0.140323	0.578179	-0.00464538	0.999974	-0.0106595	NA	-0.00509287	0.983231	-0.0396794	0.797163	ENSG00000226564.1	ENSG00000226564.1	NA
CAPN10	173.994	0.12096	0.663859	-0.271474	0.143276	-0.0142608	0.999974	-0.0873835	0.490588	-0.0850708	0.731063	-0.0458559	0.827653	ENSG00000142330.20	ENSG00000142330.19	11132
KIAA1191	456.16	0.120929	0.528766	-0.00951466	0.970531	-0.014749	0.999974	0.00364834	0.989113	0.0627242	0.757443	-0.0139858	0.945957	ENSG00000122203.15	ENSG00000122203.14	57179
AGO3	187.56	0.120675	0.672503	0.331361	0.0874796	0.00870509	0.999974	0.0360587	0.787939	0.157315	0.456967	0.155475	0.374535	ENSG00000126070.20	ENSG00000126070.19	192669
BCCIP	189.977	0.120668	0.663859	-0.0729778	0.788484	0.00585089	0.999974	0.0233454	0.888684	-0.122604	0.572886	-0.107483	0.541557	ENSG00000107949.17	ENSG00000107949.16	56647
THOC7	178.235	0.120516	0.659776	-0.0375165	0.903285	-0.00624498	0.999974	-0.0279897	0.862157	0.0183842	0.953636	0.0226084	0.924745	ENSG00000163634.12	ENSG00000163634.11	80145
PGAM5	261.861	0.120419	0.613323	-0.254075	0.0842325	0.0187153	0.999974	0.0638817	0.636508	-0.413366	0.00280676	-0.396636	0.00412197	ENSG00000247077.7	ENSG00000247077.6	192111
MT-CYB	7073.72	0.120411	0.20175	0.0259161	0.848096	0.0855553	0.927385	0.0421068	0.755214	-0.0991895	0.286261	-0.0255426	0.863097	ENSG00000198727.2	ENSG00000198727.2	4519
TSR2	248.451	0.120325	0.654499	-0.14799	0.447889	-0.00724638	0.999974	-0.0052449	0.981911	-0.0683644	0.778581	-0.111115	0.506999	ENSG00000158526.8	ENSG00000158526.7	90121
RNF114	581.465	0.120211	0.503877	0.0614584	0.730277	-0.00244235	0.999974	-0.00503882	0.982139	0.071029	0.693196	0.062227	0.679389	ENSG00000124226.11	ENSG00000124226.10	55905
DLGAP4	927.905	0.120147	0.620696	-1.05642	2.27893e-15	0.000452244	0.999974	-0.101991	0.456885	-1.06063	3.46075e-15	-0.832931	1.17673e-09	ENSG00000080845.17	ENSG00000080845.17	22839
FMR1	157.315	0.120081	0.673148	0.0134515	0.974937	0.00929334	0.999974	0.036316	0.792121	-0.0780488	0.757443	-0.0626268	0.748976	ENSG00000102081.14	ENSG00000102081.14	2332
DUSP12	72.4994	0.119809	0.662801	-0.565549	0.0210752	-0.0115	0.999974	-0.129316	0.21755	-0.153792	0.492479	-0.0595491	0.757038	ENSG00000081721.12	ENSG00000081721.11	11266
NHP2	257.607	0.119764	0.660423	-0.0816959	0.743304	0.00745798	0.999974	0.0468417	0.743437	-0.139011	0.484651	-0.166774	0.307859	ENSG00000145912.8	ENSG00000145912.8	55651
DDX51	103.619	0.119582	0.675955	-0.309308	0.14975	0.00625109	0.999974	-0.0511022	0.652585	-0.436954	0.0391208	-0.0792697	0.669607	ENSG00000185163.10	ENSG00000185163.9	317781
	11.6283	0.119558	0.0327252	-0.0418661	0.819155	0.000740657	0.999974	0.00758551	NA	-0.0416343	0.72162	-0.0457215	NA	ENSG00000267607.1	ENSG00000267607.1	NA
	20.7548	0.119474	0.293655	-0.00733973	0.982642	-0.00219966	0.999974	0.00437949	NA	0.03761	0.843533	-0.0177903	0.902442	ENSG00000281571.2	ENSG00000281571.2	NA
AK8	33.013	0.119454	0.523948	0.138302	0.604092	0.00236631	0.999974	0.0106575	NA	0.0505014	0.829716	0.0450166	0.783374	ENSG00000165695.10	ENSG00000165695.9	158067
MPHOSPH10	142.652	0.119428	0.675955	-0.115119	0.648167	-0.0020142	0.999974	-0.0403582	0.758059	-0.0728614	0.775518	-0.00223369	0.994105	ENSG00000124383.9	ENSG00000124383.8	10199
YWHAG	2619.44	0.119281	0.335583	-0.383827	2.01618e-07	-0.0490954	0.999974	-0.140878	0.142942	-0.252556	0.00145417	-0.20211	0.0149345	ENSG00000170027.7	ENSG00000170027.6	7532
FAM47E-STBD1	27.1009	0.119171	0.206551	-0.242562	0.184411	-0.001668	0.999974	-0.00451599	NA	-0.0941838	0.464583	-0.0862878	0.316158	ENSG00000272414.6	ENSG00000272414.5	100631383
TOMM5	230.833	0.119137	0.675955	-0.0653729	0.824589	0.00407086	0.999974	-0.0105252	0.954391	-0.104635	0.6598	-0.0252938	0.912812	ENSG00000175768.13	ENSG00000175768.12	401505
BAD	175.633	0.118996	0.664999	-0.196594	0.307083	-0.00566446	0.999974	0.0108114	0.956819	-0.11784	0.584611	-0.195009	0.233617	ENSG00000002330.13	ENSG00000002330.13	572
NMNAT3	12.6336	0.118972	0.23328	0.0879064	0.701505	0.00269426	0.999974	0.0223947	NA	0.00282428	0.993452	-0.0242809	NA	ENSG00000163864.17	ENSG00000163864.16	349565
NOC4L	150.901	0.118869	0.67786	-0.280291	0.152531	-0.00335711	0.999974	0.00505368	0.981911	-0.203172	0.31683	-0.257359	0.147361	ENSG00000184967.7	ENSG00000184967.6	79050
SNHG16	197.933	0.118746	0.671723	-0.466128	0.00586725	-0.00903438	0.999974	-0.0400475	0.762124	-0.311912	0.0740555	-0.289146	0.0850447	ENSG00000163597.15	ENSG00000163597.14	100507246
SNRPD3	336.995	0.118688	0.607563	-0.0653248	0.768732	0.00306033	0.999974	0.0951451	0.479708	-0.08006	0.704138	-0.210659	0.124798	ENSG00000100028.12	ENSG00000100028.11	6634
FILIP1L	83.8607	0.118538	0.665013	0.227111	0.348203	0.00210407	0.999974	-0.00144273	0.994866	0.143559	0.528907	0.164842	0.34954	ENSG00000168386.18	ENSG00000168386.18	11259
STAU1	736.737	0.118529	0.490107	-0.109167	0.436879	-0.00668718	0.999974	0.00505176	0.969095	-0.0701438	0.693522	-0.11104	0.377836	ENSG00000124214.19	ENSG00000124214.19	6780
PINX1	69.3526	0.118466	0.664999	-0.659956	0.00923446	-0.00752377	0.999974	-0.0318147	0.758059	-0.316999	0.160826	-0.337668	0.113659	ENSG00000254093.9	ENSG00000254093.8	54984
STARD7	1740.75	0.118441	0.197141	-0.0881042	0.33448	0.0104004	0.999974	0.104938	0.249069	-0.114358	0.176125	-0.205895	0.00252111	ENSG00000084090.13	ENSG00000084090.13	56910
RSRC1	205.568	0.118414	0.666345	-0.172478	0.387715	-0.00841341	0.999974	-0.0648036	0.630614	-0.0693979	0.778581	-0.0173216	0.941445	ENSG00000174891.13	ENSG00000174891.12	51319
DNAJC11	597.501	0.118367	0.505011	-0.179707	0.127688	0.0115903	0.999974	0.0567584	0.699623	-0.233126	0.0357873	-0.265899	0.0127786	ENSG00000007923.16	ENSG00000007923.15	55735
HLA-DQA2	55.9358	0.118347	0.604339	0.0309169	0.93441	0.00356355	0.999974	-0.0012981	0.994866	-0.0316284	0.908888	0.0211854	0.918357	ENSG00000237541.4	ENSG00000237541.3	3118
HLA-DQA2	55.9358	0.118347	0.604339	0.0309169	0.93441	0.00356355	0.999974	-0.0012981	0.994866	-0.0316284	0.908888	0.0211854	0.918357	ENSG00000237541.4	ENSG00000237541.3	3117
STX17	97.3411	0.118339	0.680754	-0.318777	0.146648	-0.00786404	0.999974	-0.247625	0.162085	-0.128258	0.58247	0.0296133	0.89886	ENSG00000136874.11	ENSG00000136874.10	55014
TOM1	1196.22	0.118335	0.391885	-0.0711495	0.631495	-0.0526928	0.999974	-0.156632	0.143663	0.070736	0.654622	0.104363	0.372793	ENSG00000100284.21	ENSG00000100284.20	10043
EBLN3P	165.682	0.118292	0.673985	-0.0980585	0.694059	-0.00969381	0.999974	-0.0922158	0.472855	-0.000276693	0.997862	0.0685327	0.722955	ENSG00000281649.2	ENSG00000281649.1	NA
ZPR1	273.787	0.11827	0.646966	-0.115188	0.591555	0.00639726	0.999974	-0.036477	0.813052	-0.155898	0.387823	-0.0244991	0.909461	ENSG00000109917.11	ENSG00000109917.10	8882
ZC3H3	236.295	0.118237	0.675955	-0.187864	0.377822	-0.00382009	0.999974	-0.000586026	0.996572	-0.116017	0.607431	-0.14623	0.398245	ENSG00000014164.7	ENSG00000014164.6	23144
SLC9A3R1	386.893	0.118217	0.585281	0.804165	5.08624e-14	0.272665	0.0916661	0.277775	0.0228962	0.450599	7.8771e-05	0.454518	7.67541e-05	ENSG00000109062.12	ENSG00000109062.11	9368
SH3BP2	2184.78	0.118205	0.453011	-0.583932	2.25756e-11	-0.0230375	0.999974	-0.122225	0.306923	-0.476729	9.81686e-08	-0.411048	8.26677e-06	ENSG00000087266.17	ENSG00000087266.15	6452
ZNF710-AS1	49.1179	0.1182	0.497011	-0.228053	0.346263	0.00173825	0.999974	0.00605095	0.951608	-0.223262	0.236415	-0.150299	0.258558	ENSG00000259291.2	ENSG00000259291.2	NA
TRAPPC9	261.448	0.118175	0.667651	-0.0659307	0.805365	0.00490188	0.999974	0.0223057	0.898134	-0.0974432	0.666855	-0.0976576	0.577441	ENSG00000167632.16	ENSG00000167632.15	83696
NCOA5	369.714	0.11817	0.599244	-0.0254001	0.923244	0.000166948	0.999974	-0.0219229	0.909461	-0.025307	0.921145	0.0139155	0.954373	ENSG00000124160.12	ENSG00000124160.11	57727
HCAR2	9.47027	0.118063	0.135849	-0.166558	0.309401	-0.000774287	0.999974	0.00493061	NA	-0.0752335	0.52879	-0.096136	NA	ENSG00000182782.8	ENSG00000182782.7	338442
DHX16	482.955	0.118036	0.515389	-0.0436221	0.830663	0.00634373	0.999974	0.0200769	0.92181	-0.0720114	0.692999	-0.0677978	0.652056	ENSG00000204560.10	ENSG00000204560.9	8449
	37.8791	0.117981	0.580677	-0.0732573	0.814087	0.00118346	0.999974	0.0254145	0.750939	-0.080712	0.72393	-0.132465	0.38197	ENSG00000278974.1	ENSG00000278974.1	NA
VSIG10L	48.89	0.117958	0.617359	-0.107949	0.705355	0.000196945	0.999974	-0.0139524	0.897752	-0.0778203	0.746427	-0.0247619	0.900997	ENSG00000186806.5	ENSG00000186806.5	147645
FAM3C2	88.4691	0.117872	0.645928	0.140117	0.617383	0.000543941	0.999974	-0.0375749	0.699348	0.0938083	0.701331	0.269909	0.172232	ENSG00000174028.6	ENSG00000174028.6	NA
SMURF2	124.149	0.117866	0.699441	-0.269916	0.249313	-0.0136223	0.999974	-0.0698372	0.473087	-0.0115661	0.972352	-0.0153581	0.947401	ENSG00000108854.16	ENSG00000108854.15	64750
CDK14	273.651	0.117829	0.672357	0.133615	0.544998	0.00467733	0.999974	0.000771442	0.996572	0.0685546	0.788375	0.104027	0.553667	ENSG00000058091.17	ENSG00000058091.16	5218
DAZAP1	855.799	0.117799	0.437072	-0.147574	0.182583	0.00607136	0.999974	0.0576858	0.683312	-0.169855	0.116857	-0.223591	0.0194519	ENSG00000071626.16	ENSG00000071626.16	26528
RAB27A	179.715	0.11761	0.663859	-0.308994	0.0614411	-0.00566345	0.999974	-0.0519486	0.710743	-0.225628	0.191849	-0.138878	0.397005	ENSG00000069974.16	ENSG00000069974.15	5873
FLOT1	659.202	0.117554	0.582189	0.394767	0.000597457	-0.0219895	0.999974	-0.0748806	0.59203	0.528278	2.40399e-06	0.530245	2.57164e-06	ENSG00000137312.15	ENSG00000137312.14	10211
CEP164	306.787	0.117496	0.615339	-0.0704363	0.750894	-0.00164666	0.999974	0.0260667	0.886853	-0.0533255	0.824387	-0.105831	0.498343	ENSG00000110274.16	ENSG00000110274.15	22897
ABT1	176.499	0.117409	0.682634	-0.139926	0.562147	-0.0101431	0.999974	0.010389	0.960029	-0.00986573	0.974312	-0.130985	0.454716	ENSG00000146109.5	ENSG00000146109.4	29777
PFDN6	162.206	0.117197	0.675955	-0.0437501	0.890354	-0.0117834	0.999974	0.0083904	0.964938	0.0657668	0.796088	-0.0498022	0.813019	ENSG00000204220.11	ENSG00000204220.11	10471
SLC25A26	95.4641	0.117161	0.682333	-0.046254	0.892757	0.00113093	0.999974	0.00143632	0.995062	-0.0496442	0.860308	-0.0352471	0.875295	ENSG00000144741.17	ENSG00000144741.17	115286
PFKL	2661.97	0.117009	0.402167	-0.0916769	0.503842	0.00548666	0.999974	-0.0402722	0.787939	-0.111611	0.382404	-0.0284823	0.878735	ENSG00000141959.17	ENSG00000141959.16	5211
PHF21A	195.387	0.116966	0.682333	0.355826	0.047168	0.00525429	0.999974	0.0620566	0.638543	0.252708	0.172578	0.135961	0.435156	ENSG00000135365.15	ENSG00000135365.15	51317
IGHMBP2	191.551	0.116922	0.652803	-0.392123	0.0157782	0.00159108	0.999974	-0.0268943	0.869608	-0.400205	0.0142831	-0.277614	0.0886162	ENSG00000132740.8	ENSG00000132740.8	3508
ADGRE5	2572.17	0.116866	0.55301	-0.721454	4.61791e-12	0.00866718	0.999974	-0.0687299	0.640238	-0.779019	9.56992e-14	-0.588288	4.0799e-08	ENSG00000123146.20	ENSG00000123146.19	976
NUP88	160.389	0.116855	0.671168	-0.131821	0.545405	0.00130234	0.999974	-0.00847259	0.967186	-0.128001	0.538947	-0.0870932	0.629057	ENSG00000108559.12	ENSG00000108559.11	4927
L3MBTL2	303.279	0.116808	0.597246	-0.0874741	0.651588	0.000878141	0.999974	0.0009954	0.995389	-0.0854082	0.663822	-0.0775929	0.631868	ENSG00000100395.15	ENSG00000100395.14	83746
COA1	138.351	0.11669	0.684618	0.331093	0.0890702	0.0117949	0.999974	0.291628	0.11719	0.131803	0.555931	-0.0225851	0.92425	ENSG00000106603.18	ENSG00000106603.18	55744
ANAPC10	40.301	0.116629	0.564119	-0.128787	0.637672	-0.0040155	0.999974	-0.0162213	0.858814	-0.0165466	0.952695	-0.0240662	0.895995	ENSG00000164162.14	ENSG00000164162.13	10393
NAMPTP1	12.9849	0.116557	0.238273	-0.834301	0.05227	-0.00327714	0.999974	-0.0227607	NA	-0.0973846	0.460335	-0.0538308	NA	ENSG00000229644.6	ENSG00000229644.6	NA
TMEM201	96.1481	0.116418	0.685462	-0.0797979	0.792645	0.0133882	0.999974	0.0651418	0.522139	-0.313572	0.149507	-0.270844	0.160442	ENSG00000188807.13	ENSG00000188807.12	199953
MTLN	117.399	0.116412	0.69756	-0.0301259	0.930263	0.015846	0.999974	0.0570454	0.626441	-0.235251	0.249582	-0.15886	0.379225	ENSG00000175701.10	ENSG00000175701.10	205251
PDE6D	196.05	0.116349	0.687361	0.147247	0.527295	0.00312144	0.999974	0.0332503	0.816671	0.0899242	0.72162	0.0381291	0.863921	ENSG00000156973.14	ENSG00000156973.13	5147
GADD45G	93.7162	0.116318	0.682634	-0.191249	0.429182	0.0105221	0.999974	0.0946448	0.34172	-0.4353	0.055182	-0.594935	0.011236	ENSG00000130222.11	ENSG00000130222.10	10912
PRMT1	409.623	0.116269	0.555604	0.107735	0.496442	0.0171641	0.999974	0.0977074	0.444949	0.018504	0.939552	-0.0315974	0.868087	ENSG00000126457.21	ENSG00000126457.21	3276
FANCA	181.594	0.116208	0.675955	0.217737	0.242177	0.00733703	0.999974	0.162956	0.260693	0.115288	0.598182	-0.0296498	0.90416	ENSG00000187741.15	ENSG00000187741.14	2175
C12orf43	122.055	0.116187	0.687074	-0.17291	0.436858	-0.00212819	0.999974	0.0036372	0.9907	-0.128491	0.565405	-0.141641	0.419673	ENSG00000157895.11	ENSG00000157895.11	64897
INO80B	48.5974	0.116054	0.637341	-0.109557	0.70191	0.00385739	0.999974	-0.00895533	0.942999	-0.162109	0.447938	-0.0408478	0.832621	ENSG00000115274.15	ENSG00000115274.14	83444
EEF2K	425.702	0.116004	0.620696	-0.519864	3.92499e-05	-0.0077029	0.999974	-0.0476729	0.756722	-0.439351	0.00065306	-0.391968	0.00257613	ENSG00000103319.12	ENSG00000103319.11	29904
ARPC1A	452.631	0.11594	0.55283	0.0627168	0.743304	0.00482234	0.999974	0.129031	0.302902	0.0350866	0.878788	-0.0975489	0.487263	ENSG00000241685.10	ENSG00000241685.9	10552
SLC30A5	446	0.115893	0.645516	-0.277918	0.0625023	-0.0176387	0.999974	-0.126292	0.358282	-0.116071	0.549851	-0.0521465	0.790581	ENSG00000145740.19	ENSG00000145740.18	64924
UQCRHL	61.4612	0.115728	0.660852	-0.142939	0.602719	0.00152354	0.999974	0.0273578	0.787939	-0.147183	0.506175	-0.21149	0.244083	ENSG00000233954.6	ENSG00000233954.6	440567
UBA3	240.187	0.115491	0.672957	0.203036	0.259343	0.00135213	0.999974	0.000278032	0.998933	0.170461	0.352142	0.17219	0.280293	ENSG00000144744.17	ENSG00000144744.16	9039
MICA	78.2187	0.115352	0.673985	0.00635956	0.988093	0.00535841	0.999974	0.0384303	0.710132	-0.0681714	0.793116	-0.0876373	0.618246	ENSG00000204520.14	ENSG00000204520.12	100507436
POLR2J	266.529	0.115309	0.683527	-0.0587894	0.839921	-0.0043924	0.999974	-0.000748411	0.996348	-0.0112851	0.972352	-0.0426303	0.845612	ENSG00000005075.15	ENSG00000005075.15	5439
PHB	742.388	0.115292	0.577603	-0.0805327	0.659663	0.000209194	0.999974	0.0438413	0.782864	-0.0797275	0.662781	-0.140978	0.277891	ENSG00000167085.11	ENSG00000167085.11	5245
SPIN4	27.5914	0.115278	0.366758	1.2591	0.00358972	0.00020624	0.999974	0.0215876	NA	1.22628	0.00560271	0.710757	0.0542629	ENSG00000186767.7	ENSG00000186767.6	139886
PDE4A	568.636	0.115113	0.544815	-0.676795	2.12089e-11	-0.180558	0.429077	-0.300438	0.0121649	-0.392541	0.000201333	-0.310652	0.00436581	ENSG00000065989.16	ENSG00000065989.15	5141
ANAPC16	282.515	0.115096	0.650427	-0.0263458	0.925185	-0.0151076	0.999974	-0.0746959	0.589473	0.07823	0.731085	0.0929037	0.578425	ENSG00000166295.9	ENSG00000166295.8	119504
HERC2P3	31.1176	0.115017	0.44695	0.0254091	0.941679	0.00272684	0.999974	0.0379697	NA	-0.033094	0.883603	-0.100568	0.38103	ENSG00000180229.12	ENSG00000180229.12	NA
MCMBP	406.333	0.114936	0.585281	-0.215998	0.0974178	-0.0249514	0.999974	-0.181814	0.161239	-0.0695802	0.739617	0.0105523	0.965849	ENSG00000197771.12	ENSG00000197771.12	79892
HIC2	162.52	0.114862	0.690039	-0.978753	1.35885e-07	-0.00130616	0.999974	-0.0842766	0.459973	-0.945364	4.70535e-07	-0.643819	0.000596684	ENSG00000169635.10	ENSG00000169635.9	23119
EMC8	236.445	0.114782	0.683789	-0.0413778	0.890377	0.00923736	0.999974	0.0661598	0.626429	-0.114686	0.590476	-0.161438	0.324795	ENSG00000131148.9	ENSG00000131148.8	10328
DPYSL3	458.806	0.114685	0.591819	0.0872471	0.658978	0.0190033	0.999974	-0.0111713	0.966322	-0.0217345	0.924755	0.089113	0.567146	ENSG00000113657.13	ENSG00000113657.12	1809
SSRP1	691.147	0.114679	0.550463	-0.031248	0.895859	0.0126505	0.999974	0.0530686	0.725257	-0.0882553	0.620142	-0.104483	0.450695	ENSG00000149136.9	ENSG00000149136.8	6749
DGKG	32.9434	0.114505	0.571611	-0.199662	0.432879	-0.00275494	0.999974	0.0244158	NA	-0.079438	0.72618	-0.341402	0.118206	ENSG00000058866.15	ENSG00000058866.14	1608
TIAL1	338.917	0.114497	0.604339	0.00433573	0.988132	0.0324075	0.999974	0.00943274	0.960497	-0.157656	0.308456	-0.0135457	0.95035	ENSG00000151923.17	ENSG00000151923.17	7073
TMEM165	535.674	0.114446	0.585603	-0.186381	0.151659	0.000990292	0.999974	0.0347946	0.841482	-0.179877	0.174428	-0.23807	0.0453859	ENSG00000134851.13	ENSG00000134851.12	55858
TARS2	314.911	0.114439	0.656814	0.0943155	0.650654	0.0129803	0.999974	0.258362	0.0759623	0.000868973	0.998648	-0.173218	0.234029	ENSG00000143374.17	ENSG00000143374.16	80222
ENTHD1	43.1228	0.11438	0.607545	-0.71706	0.0251442	-0.012213	0.999974	-0.0926312	0.152097	-0.0706184	0.765857	-0.0299486	0.873921	ENSG00000176177.10	ENSG00000176177.9	150350
GPR141	82.2059	0.114316	0.643492	0.0388699	0.914695	0.000335618	0.999974	-0.0264974	0.787939	0.0273195	0.927627	0.0984573	0.55329	ENSG00000187037.8	ENSG00000187037.8	353345
HEXIM1	390.244	0.114247	0.617359	-0.123652	0.467201	0.0085414	0.999974	0.0468556	0.761112	-0.164959	0.282898	-0.198916	0.141402	ENSG00000186834.3	ENSG00000186834.3	10614
SMARCD2	728.08	0.114231	0.546604	0.143302	0.286288	0.0333612	0.999974	0.115582	0.357714	0.00572774	0.981446	-0.01454	0.945957	ENSG00000108604.16	ENSG00000108604.15	6603
	74.9416	0.114201	0.673985	-0.101097	0.726794	0.0047001	0.999974	-0.0140466	0.917782	-0.163449	0.458216	-0.0289873	0.893421	ENSG00000203446.2	ENSG00000203446.2	NA
COPS6	360.937	0.114194	0.618232	0.113466	0.531194	0.0182794	0.999974	0.0712024	0.628327	-0.00107047	0.996479	-0.00616751	0.977679	ENSG00000168090.10	ENSG00000168090.9	10980
NF1	269.5	0.114163	0.703654	-0.0206753	0.954315	-0.00902018	0.999974	-0.0150218	0.924529	0.0860312	0.739438	0.0187687	0.939885	ENSG00000196712.18	ENSG00000196712.17	4763
NPR1	182.76	0.114152	0.699984	-0.674089	0.000543921	-0.00226753	0.999974	-0.0859713	0.440868	-0.614903	0.00192903	-0.302117	0.104838	ENSG00000169418.10	ENSG00000169418.9	4881
ZNF767P	27.564	0.114051	0.508556	0.0139817	0.970905	-0.00435883	0.999974	-0.0030368	NA	0.108351	0.579232	0.0171401	0.924677	ENSG00000133624.13	ENSG00000133624.13	NA
POLR2E	1288.75	0.113724	0.54941	-0.0920958	0.567922	-0.00619317	0.999974	0.00664349	0.979388	-0.0514529	0.7967	-0.0913425	0.503011	ENSG00000099817.12	ENSG00000099817.11	5434
TAF8	159.425	0.113691	0.691719	0.0734214	0.818572	0.000647222	0.999974	0.0572228	0.58536	0.0503093	0.859303	-0.0696157	0.71014	ENSG00000137413.16	ENSG00000137413.15	129685
RWDD2B	43.1863	0.113689	0.6556	-0.0689568	0.832633	0.00182224	0.999974	-0.00457747	0.967296	-0.08054	0.741901	-0.0269682	0.893964	ENSG00000156253.7	ENSG00000156253.6	10069
REXO1	354.331	0.113546	0.675689	0.0479668	0.868193	0.0152563	0.999974	0.0966291	0.511293	-0.0749932	0.75454	-0.0965557	0.570015	ENSG00000079313.15	ENSG00000079313.14	57455
AIFM2	796.9	0.113525	0.515673	-0.573909	8.78162e-10	-0.180635	0.383546	-0.233927	0.0384959	-0.308043	0.00215339	-0.276134	0.00654794	ENSG00000042286.15	ENSG00000042286.14	84883
IK	759.847	0.113518	0.545568	0.207339	0.0678763	0.0242824	0.999974	0.0909932	0.48576	0.0909869	0.577358	0.0650084	0.668145	ENSG00000113141.18	ENSG00000113141.17	3550
IFT57	30.9744	0.113474	0.55301	0.108089	0.700183	0.00297103	0.999974	0.0095077	NA	0.022659	0.931877	0.0321863	0.853366	ENSG00000114446.5	ENSG00000114446.4	55081
TJAP1	196.593	0.113437	0.687074	0.0191574	0.947696	0.00493483	0.999974	-0.00210846	0.993429	-0.0254137	0.934568	0.0218812	0.928652	ENSG00000137221.14	ENSG00000137221.14	93643
DDX27	393.636	0.113407	0.620696	-0.104051	0.578542	0.00146488	0.999974	-0.00623449	0.979388	-0.108334	0.555995	-0.0782128	0.636676	ENSG00000124228.14	ENSG00000124228.14	55661
GNA11	514.347	0.113405	0.660153	-0.258136	0.0795131	0.00442398	0.999974	0.0219463	0.899072	-0.288356	0.0446333	-0.29711	0.0341542	ENSG00000088256.9	ENSG00000088256.8	2767
DCPS	79.3426	0.11323	0.693503	-0.0633051	0.849309	0.0130524	0.999974	0.0321402	0.782642	-0.287051	0.18713	-0.128786	0.459965	ENSG00000110063.10	ENSG00000110063.9	28960
PARP6	449.75	0.113171	0.631503	-0.0169636	0.951579	-0.00351121	0.999974	-0.0023925	0.990952	0.00730273	0.985764	-0.00947856	0.966768	ENSG00000137817.17	ENSG00000137817.16	56965
MAP2K7	300.697	0.113095	0.675955	0.0184963	0.954614	0.00654942	0.999974	0.00740778	0.971884	-0.0321989	0.902546	0.00118834	0.997073	ENSG00000076984.17	ENSG00000076984.17	5609
EZR	1161.61	0.112925	0.540684	-0.72962	3.45412e-14	-0.0231176	0.999974	-0.127368	0.293142	-0.599384	1.02177e-09	-0.52747	1.08216e-07	ENSG00000092820.18	ENSG00000092820.17	7430
PLD1	279.967	0.112753	0.675955	-0.321759	0.0385541	-0.00941477	0.999974	-0.220525	0.148351	-0.202679	0.231633	-0.0168175	0.938151	ENSG00000075651.16	ENSG00000075651.15	5337
PPA1	79.8277	0.112654	0.699092	0.154118	0.553916	0.00761764	0.999974	0.00768412	0.964714	0.018151	0.95555	0.0859317	0.647467	ENSG00000180817.12	ENSG00000180817.11	5464
OGFRL1	632.705	0.112653	0.638792	0.167427	0.276793	0.0120102	0.999974	0.0146233	0.939768	0.0898768	0.664069	0.119102	0.425722	ENSG00000119900.9	ENSG00000119900.8	79627
MARK4	244.224	0.112635	0.700704	0.100114	0.67946	0.00371861	0.999974	0.0412548	0.783248	0.0518718	0.843347	0.00380717	0.993297	ENSG00000007047.15	ENSG00000007047.14	57787
PPARD	1778.84	0.11258	0.59066	-0.518486	1.44821e-06	0.0241838	0.999974	0.0950137	0.472734	-0.662409	6.53833e-10	-0.68885	1.99177e-10	ENSG00000112033.14	ENSG00000112033.13	5467
SAT1	4010.01	0.112577	0.522282	-0.133457	0.30641	-0.0330198	0.999974	-0.0952235	0.425344	-0.00300995	0.982317	0.00729355	0.981238	ENSG00000130066.16	ENSG00000130066.16	6303
PDCD7	150.62	0.112482	0.696148	-0.0323785	0.920225	0.00493748	0.999974	0.0564899	0.672224	-0.0755911	0.766013	-0.138319	0.417649	ENSG00000090470.15	ENSG00000090470.14	10081
ATP5MF-PTCD1	86.5339	0.11243	0.690252	-0.0264751	0.945862	0.00902903	0.999974	0.030143	0.788432	-0.159548	0.474182	-0.0921251	0.599848	ENSG00000248919.7	ENSG00000248919.7	100526740
CHERP	446.401	0.112298	0.681734	-0.0773199	0.751578	0.00825723	0.999974	0.0367557	0.810194	-0.13868	0.471792	-0.138865	0.39394	ENSG00000085872.15	ENSG00000085872.14	10523
MYBBP1A	268.638	0.112277	0.667443	-0.139325	0.481193	0.0178281	0.999974	0.0195587	0.915872	-0.297849	0.0598346	-0.162775	0.307456	ENSG00000132382.14	ENSG00000132382.14	10514
ITGB2-AS1	80.5559	0.112216	0.702014	0.044357	0.900801	0.00739608	0.999974	0.0975017	0.326445	-0.0551993	0.838048	-0.167239	0.342426	ENSG00000227039.6	ENSG00000227039.6	NA
DPF2	350.508	0.112191	0.65962	-0.0288644	0.915805	0.00675126	0.999974	0.00580836	0.980555	-0.0725184	0.744141	-0.0348584	0.868103	ENSG00000133884.10	ENSG00000133884.9	5977
JPT2	287.022	0.112185	0.683527	-0.705178	1.88166e-06	-0.0217594	0.999974	-0.0467815	0.743617	-0.447982	0.0033576	-0.549746	0.000283379	ENSG00000206053.13	ENSG00000206053.12	90861
	229.055	0.112038	0.671326	0.367122	0.0100619	0.0222738	0.999974	0.131639	0.337459	0.166955	0.338852	0.113979	0.484884	ENSG00000279406.1	ENSG00000279406.1	NA
CTSZ	27313.8	0.112005	0.453011	0.0621783	0.682118	0.000330352	0.999974	0.0605603	0.652185	0.0319041	0.868685	-0.0217983	0.898942	ENSG00000101160.14	ENSG00000101160.13	1522
MLKL	189.639	0.111982	0.690252	-0.589014	0.000239261	-0.00388932	0.999974	-0.0892436	0.485775	-0.522432	0.0013644	-0.31373	0.0565531	ENSG00000168404.13	ENSG00000168404.12	197259
SLC29A3	3445.54	0.111943	0.410578	0.473406	6.06752e-10	0.216557	0.0603204	0.330863	8.23844e-05	0.208054	0.0194751	0.117133	0.287005	ENSG00000198246.9	ENSG00000198246.8	55315
PPID	236.049	0.111909	0.682053	-0.032325	0.92697	-0.00212042	0.999974	-0.0285918	0.864352	-0.00840091	0.977537	0.0283953	0.899883	ENSG00000171497.5	ENSG00000171497.4	5481
LRRC32	252.662	0.111906	0.196865	6.522	1.70874e-48	0.0181151	0.587744	0.952196	0.00243293	5.81917	3.25552e-38	5.41321	7.12808e-33	ENSG00000137507.11	ENSG00000137507.11	2615
POM121C	652.945	0.11188	0.663859	-0.17472	0.328412	0.00525474	0.999974	-0.00363499	0.989099	-0.209662	0.198597	-0.140457	0.380543	ENSG00000272391.6	ENSG00000272391.5	100101267
ATG2B	168.093	0.111823	0.702618	-0.0390717	0.905487	-0.0147845	0.999974	-0.0292453	0.843408	0.103418	0.657723	0.0302217	0.896799	ENSG00000066739.12	ENSG00000066739.11	55102
MYO10	103.735	0.111748	0.709994	-0.350158	0.104365	-0.00270057	0.999974	-0.0266141	0.841482	-0.249141	0.23382	-0.164675	0.352698	ENSG00000145555.15	ENSG00000145555.14	4651
GTF2E1	160.086	0.111705	0.707621	0.0485578	0.879846	0.00433823	0.999974	0.00725	0.969112	0.0018399	0.999135	0.0207511	0.932204	ENSG00000153767.10	ENSG00000153767.9	2960
SLC25A25	379.105	0.111576	0.683527	-0.482135	0.0014717	0.00139565	0.999974	0.0305987	0.853568	-0.492019	0.0013686	-0.570634	0.000202825	ENSG00000148339.12	ENSG00000148339.12	114789
H2BC12	173.175	0.111554	0.69625	0.0791632	0.757059	0.00911375	0.999974	0.236304	0.150427	-0.00723313	0.982345	-0.181371	0.274503	ENSG00000197903.7	ENSG00000197903.7	85236
ATN1	1397.87	0.11145	0.693503	-0.174783	0.353978	-4.72825e-05	0.999974	-0.0146984	0.949455	-0.157385	0.408966	-0.117244	0.490291	ENSG00000111676.15	ENSG00000111676.14	1822
CDKN1A	3199.74	0.111357	0.316984	-0.580472	4.07024e-19	-0.199449	0.0360097	-0.192703	0.0159999	-0.338644	5.79733e-07	-0.353766	1.76676e-07	ENSG00000124762.13	ENSG00000124762.13	1026
PIF1	25.053	0.111289	0.521048	0.072558	0.806765	0.00402556	0.999974	0.0156611	NA	-0.0206014	0.933073	-0.00306365	0.986401	ENSG00000140451.13	ENSG00000140451.12	80119
PLCD1	197.788	0.111274	0.716092	-0.397897	0.0291548	-0.000139064	0.999974	0.00683968	0.962917	-0.380753	0.0400647	-0.407549	0.0236149	ENSG00000187091.13	ENSG00000187091.13	5333
TMEM147	620.504	0.111245	0.600109	-0.0309157	0.895859	-1.54996e-05	0.999974	0.0366463	0.834994	-0.0276569	0.900466	-0.0825214	0.582986	ENSG00000105677.12	ENSG00000105677.11	10430
PAXX	71.9885	0.11117	0.694955	0.112709	0.686874	0.00851058	0.999974	0.0576959	0.568327	-0.0195886	0.950701	-0.0459065	0.82248	ENSG00000148362.11	ENSG00000148362.10	286257
GRPEL1	239.196	0.111147	0.700251	-0.0883289	0.704037	0.00263275	0.999974	0.00995711	0.961996	-0.099098	0.648231	-0.0908766	0.599293	ENSG00000109519.13	ENSG00000109519.12	80273
HLA-C	6604.57	0.111142	0.265144	0.01493	0.951228	0.00937958	0.999974	0.0386212	0.778811	0.00341501	0.99431	-0.0338562	0.768168	ENSG00000204525.16	ENSG00000204525.16	3107
AKT2	940.702	0.111104	0.531257	-0.0535913	0.756015	0.0174383	0.999974	0.0551384	0.708139	-0.10745	0.431036	-0.127285	0.279477	ENSG00000105221.18	ENSG00000105221.16	208
GGH	54.7362	0.111013	0.631936	0.0168265	0.968436	0.00159958	0.999974	0.00871248	0.938533	-0.0172877	0.953636	-0.0134445	0.947674	ENSG00000137563.12	ENSG00000137563.11	8836
BCL2L13	586.343	0.111	0.534313	-0.00637727	0.979717	-0.0216374	0.999974	-0.0257309	0.888684	0.0789912	0.629033	0.028639	0.863598	ENSG00000099968.18	ENSG00000099968.17	23786
FAM157A	67.8813	0.110972	0.634769	0.355805	0.172522	0.00686247	0.999974	0.0786058	0.232484	0.0918258	0.699612	-0.0045151	0.939833	ENSG00000236438.7	ENSG00000236438.7	NA
RPS2	4572.21	0.110964	0.353354	0.0117669	0.951119	0.0241915	0.999974	0.21504	0.00752495	-0.0546632	0.701757	-0.215851	0.00541255	ENSG00000140988.16	ENSG00000140988.15	6187
	9.77455	0.110964	0.155357	-0.17076	0.293979	-0.000877862	0.999974	0.0140229	NA	-0.0739738	0.530967	-0.139555	NA	ENSG00000232748.3	ENSG00000232748.3	NA
SERPINE1	205.047	0.110917	0.70842	-0.767871	2.56779e-05	0.00182258	0.999974	-0.00614113	0.971884	-0.811026	1.25096e-05	-0.730421	9.51027e-05	ENSG00000106366.9	ENSG00000106366.8	5054
NOB1	148.912	0.110727	0.704017	-0.427962	0.0241171	-0.00126747	0.999974	-0.043207	0.737081	-0.383472	0.0443407	-0.211623	0.222777	ENSG00000141101.13	ENSG00000141101.12	28987
RSPH3	235.677	0.110723	0.702764	-0.217848	0.26878	-0.00026625	0.999974	-0.0320086	0.839336	-0.205954	0.281	-0.0962464	0.593584	ENSG00000130363.12	ENSG00000130363.11	83861
RAB21	422.329	0.110697	0.667651	-0.306476	0.0354341	-0.0098129	0.999974	0.0120763	0.960497	-0.193007	0.233456	-0.317239	0.0266634	ENSG00000080371.6	ENSG00000080371.5	23011
AZI2	176.315	0.110687	0.709779	-0.122055	0.628311	-0.0112473	0.999974	-0.295307	0.110534	0.0145689	0.967413	0.17191	0.316695	ENSG00000163512.14	ENSG00000163512.13	64343
PIAS4	194.851	0.110617	0.702618	-0.0378185	0.904837	-0.0030575	0.999974	0.0180004	0.92181	-0.00611356	0.983612	-0.0631752	0.736973	ENSG00000105229.7	ENSG00000105229.6	51588
NDUFB4	790.323	0.110469	0.57462	-0.134322	0.333401	-0.00563909	0.999974	0.0298434	0.867528	-0.0990469	0.540196	-0.172332	0.148223	ENSG00000065518.8	ENSG00000065518.7	4710
C18orf21	77.481	0.110266	0.699632	0.0781379	0.804189	0.00197346	0.999974	0.03959	0.720427	0.0358934	0.902592	-0.0375792	0.871852	ENSG00000141428.17	ENSG00000141428.16	83608
ANP32E	181.522	0.110162	0.706358	-0.0381115	0.913364	0.0110349	0.999974	0.00303816	0.990795	-0.142478	0.494441	-0.0325451	0.886245	ENSG00000143401.15	ENSG00000143401.14	81611
GOT2	577.181	0.110077	0.537706	-0.141649	0.259958	0.0147217	0.999974	0.00652606	0.978097	-0.205954	0.0644432	-0.140417	0.233041	ENSG00000125166.13	ENSG00000125166.12	2806
SRP9P1	120.162	0.110045	0.71364	-0.147728	0.56606	-0.00162999	0.999974	-0.00897012	0.960456	-0.0930009	0.718146	-0.0786485	0.672384	ENSG00000180581.7	ENSG00000180581.7	NA
RPS2P5	715.588	0.109902	0.615339	0.0093403	0.974435	0.0233277	0.999974	0.242789	0.0534778	-0.0970095	0.555995	-0.253385	0.0330917	ENSG00000240342.3	ENSG00000240342.3	NA
METTL16	222.77	0.10982	0.681174	0.0125292	0.968822	-0.00186015	0.999974	0.00101734	0.99645	0.0298422	0.915061	0.00817482	0.974454	ENSG00000127804.13	ENSG00000127804.12	79066
IPPK	120.596	0.109808	0.716092	-0.232732	0.286288	-0.00395903	0.999974	-0.028604	0.842665	-0.139069	0.531605	-0.0911627	0.610181	ENSG00000127080.10	ENSG00000127080.9	64768
TSFM	169.524	0.109654	0.703719	-0.179304	0.362802	-0.0103828	0.999974	-0.0150565	0.93484	-0.0571926	0.82381	-0.10895	0.529408	ENSG00000123297.19	ENSG00000123297.17	10102
DGKH	143.538	0.109523	0.694513	-0.6454	0.00998265	-0.0139061	0.999974	-0.0967396	0.285708	-0.154619	0.488701	-0.105118	0.549767	ENSG00000102780.16	ENSG00000102780.16	160851
GCAT	17.3298	0.109443	0.365995	0.0726224	0.775308	0.000153399	0.999974	0.00420487	NA	0.0431438	0.819053	0.0247399	NA	ENSG00000100116.16	ENSG00000100116.16	23464
RRP9	89.058	0.109433	0.708461	-0.261186	0.261794	0.00429048	0.999974	0.0143876	0.922566	-0.360263	0.106408	-0.280221	0.156074	ENSG00000114767.7	ENSG00000114767.6	9136
HEG1	269.317	0.109295	0.714812	-0.640951	0.000282317	-0.0270908	0.94437	-0.214168	0.186512	-0.23161	0.227434	-0.20034	0.245723	ENSG00000173706.14	ENSG00000173706.13	57493
HLA-DRB6	109.5	0.109213	0.675955	-0.0680969	0.832706	0.00280032	0.999974	-0.0125211	0.922532	-0.091863	0.70857	-0.0103085	0.965454	ENSG00000229391.7	ENSG00000229391.7	NA
MRFAP1	1142.21	0.109207	0.451987	0.0475512	0.769742	0.0331157	0.999974	0.172272	0.0758716	-0.0469435	0.772604	-0.139183	0.153868	ENSG00000179010.14	ENSG00000179010.14	93621
	95.4505	0.109198	0.702595	-0.498435	0.041156	-0.0187507	0.808828	-0.0608808	0.511293	-0.0320852	0.91492	-0.107208	0.539388	ENSG00000228144.2	ENSG00000228144.2	NA
PKD2L1	45.9827	0.109121	0.641913	1.1732	4.73616e-05	0.0143977	0.999974	0.694274	0.0247339	0.543562	0.049815	0.124905	0.43758	ENSG00000107593.17	ENSG00000107593.16	9033
RAB10	1521.38	0.109071	0.473773	-0.395826	1.56181e-06	0.00383666	0.999974	-0.050848	0.722489	-0.408451	7.97139e-07	-0.319215	0.000304604	ENSG00000084733.11	ENSG00000084733.10	10890
RASGEF1B	567.731	0.109013	0.683527	-1.24803	4.32346e-21	-0.374555	0.0784268	-0.635223	2.00708e-05	-0.774651	7.54302e-09	-0.53813	8.62565e-05	ENSG00000138670.17	ENSG00000138670.17	153020
TMA16	52.7104	0.10896	0.683527	-0.318678	0.204227	-0.00670393	0.999974	-0.0342258	0.71533	-0.0916573	0.710099	-0.0747427	0.668376	ENSG00000198498.10	ENSG00000198498.9	55319
C16orf91	47.5051	0.108957	0.667443	-0.14477	0.594648	0.000987091	0.999974	0.00127908	0.994866	-0.131289	0.552186	-0.0927781	0.570166	ENSG00000174109.5	ENSG00000174109.4	283951
NSUN5	113.803	0.108912	0.716092	-0.141054	0.58919	0.00177855	0.999974	0.0263095	0.841482	-0.144796	0.527138	-0.190435	0.284447	ENSG00000130305.17	ENSG00000130305.16	55695
AP1G2	413.94	0.108906	0.644555	0.0978233	0.599799	0.00498039	0.999974	0.0813607	0.564912	0.0621782	0.775222	-0.0274015	0.889231	ENSG00000213983.12	ENSG00000213983.11	8906
LITAF	6535.07	0.108837	0.374741	-0.375729	7.43235e-08	-0.227339	0.0138585	-0.329386	1.25463e-05	-0.11107	0.272204	-0.0330944	0.817088	ENSG00000189067.12	ENSG00000189067.12	9516
IGFBP4	19.8231	0.108699	0.28014	-0.229457	0.224514	0.00161624	0.999974	-0.00508393	NA	-0.206987	0.0980579	-0.0754425	0.376185	ENSG00000141753.7	ENSG00000141753.6	3487
C16orf70	557.293	0.108673	0.602231	-0.220474	0.0694047	-0.00641689	0.999974	-0.0575612	0.685139	-0.170482	0.195369	-0.103237	0.454931	ENSG00000125149.12	ENSG00000125149.11	80262
FOSL2	664.558	0.108439	0.675955	0.296297	0.033558	-0.0107694	0.999974	-0.00535195	0.98287	0.381821	0.00426212	0.289977	0.0347001	ENSG00000075426.12	ENSG00000075426.11	2355
ADPGK-AS1	31.4233	0.108346	0.591819	0.192369	0.448057	0.00469451	0.999974	0.0765262	NA	0.0394203	0.877465	-0.071058	0.624065	ENSG00000260898.6	ENSG00000260898.5	NA
CEP104	298.67	0.108335	0.666859	-0.0806636	0.702606	0.00126364	0.999974	-0.0173801	0.931423	-0.0866192	0.676947	-0.0370908	0.856531	ENSG00000116198.13	ENSG00000116198.12	9731
DDB1	3017.12	0.108229	0.412553	-0.0434223	0.774224	-0.0447721	0.999974	-0.0908563	0.40907	0.0657257	0.62928	0.0662899	0.570015	ENSG00000167986.14	ENSG00000167986.13	1642
SURF2	43.7804	0.108139	0.635147	-0.041123	0.909609	0.00260509	0.999974	0.0149998	0.884257	-0.0652903	0.784657	-0.0660453	0.683099	ENSG00000148291.10	ENSG00000148291.9	6835
USP11	445.646	0.108019	0.680591	0.0243532	0.93269	0.0110411	0.999974	0.021556	0.909484	-0.0514748	0.830514	-0.0166728	0.942285	ENSG00000102226.10	ENSG00000102226.9	8237
DYNC1H1	2360.42	0.10796	0.698337	-0.232188	0.127048	-0.0148642	0.999974	-0.125182	0.359772	-0.0986006	0.634737	-0.0233174	0.916875	ENSG00000197102.12	ENSG00000197102.11	1778
RBM19	505.408	0.107942	0.675745	-0.140634	0.409878	-0.00305014	0.999974	-0.026325	0.876945	-0.107987	0.570061	-0.0713435	0.685222	ENSG00000122965.11	ENSG00000122965.10	9904
CHMP4B	2220.73	0.1079	0.442664	0.174611	0.0540257	0.00254767	0.999974	0.0306346	0.844411	0.160162	0.0945964	0.120262	0.231163	ENSG00000101421.4	ENSG00000101421.3	128866
SEZ6L2	282.077	0.107892	0.712716	-0.11276	0.636926	0.0124144	0.999974	0.0433506	0.761057	-0.240205	0.1857	-0.196197	0.238811	ENSG00000174938.14	ENSG00000174938.14	26470
RPL23AP42	257.717	0.107762	0.706427	-0.0268248	0.944045	0.0151991	0.999974	0.0839223	0.360436	-0.327717	0.146484	-0.268135	0.167988	ENSG00000234851.4	ENSG00000234851.4	NA
PLPP1	13.669	0.107761	0.288341	0.481568	0.108457	0.00417698	0.999974	0.0390551	NA	0.0867776	0.566202	0.0149725	NA	ENSG00000067113.17	ENSG00000067113.16	8611
COA8	164.561	0.107738	0.725587	-0.210293	0.341652	-0.0072497	0.999974	0.00293804	0.990478	-0.0819952	0.752978	-0.172408	0.330121	ENSG00000256053.7	ENSG00000256053.7	84334
MACO1	221.244	0.107673	0.702014	0.312795	0.0412322	0.0148369	0.999974	0.133773	0.332871	0.158231	0.384332	0.0644182	0.729851	ENSG00000204178.11	ENSG00000204178.10	55219
ZMPSTE24	468.991	0.10756	0.662926	-0.224546	0.102972	-0.00247389	0.999974	-0.0100882	0.962917	-0.193377	0.179705	-0.183056	0.175984	ENSG00000084073.9	ENSG00000084073.8	10269
POLR2K	188.298	0.107488	0.719851	0.0827282	0.762361	0.0021869	0.999974	0.0319385	0.835546	0.0458187	0.871578	-0.000915645	0.998113	ENSG00000147669.11	ENSG00000147669.10	5440
PLEKHA3	105.496	0.107483	0.721305	0.0172786	0.965331	0.00471168	0.999974	0.00186133	0.993854	-0.0422806	0.880617	0.00795268	0.976743	ENSG00000116095.11	ENSG00000116095.10	65977
CRAMP1	201.604	0.107421	0.725587	-0.048688	0.879702	-0.00264257	0.999974	-0.018345	0.91113	-0.0113001	0.972352	0.00343703	0.990354	ENSG00000007545.16	ENSG00000007545.15	57585
PUM3	87.3538	0.107304	0.719365	-0.303607	0.188809	0.000383424	0.999974	-0.0422364	0.695607	-0.268531	0.212128	-0.0776117	0.673846	ENSG00000080608.10	ENSG00000080608.9	9933
ERVK3-1	240.716	0.10718	0.716686	-0.139689	0.533314	0.00768288	0.999974	-0.015169	0.934268	-0.205036	0.26706	-0.0752515	0.698126	ENSG00000142396.10	ENSG00000142396.10	NA
SPPL2A	854.561	0.10717	0.649848	-0.0383273	0.872399	-0.00399298	0.999974	-0.047394	0.757635	-0.0126647	0.960009	0.0389188	0.843432	ENSG00000138600.10	ENSG00000138600.9	84888
CDK5RAP1	174.943	0.107156	0.719205	0.0852647	0.741387	0.0088971	0.999974	0.0287907	0.858552	-0.0047291	0.986802	0.0113863	0.969628	ENSG00000101391.21	ENSG00000101391.20	51654
VPS72	204.588	0.107001	0.716092	-0.0224144	0.950726	0.00268361	0.999974	0.0466402	0.739951	-0.0422825	0.874971	-0.107008	0.541319	ENSG00000163159.13	ENSG00000163159.12	6944
LACC1	286.08	0.106974	0.721018	-0.729854	0.000366434	-0.571533	0.0605708	-0.994111	5.41511e-06	-0.0599349	0.825036	0.131372	0.458935	ENSG00000179630.11	ENSG00000179630.10	144811
EXOSC9	104.37	0.106958	0.716092	0.0422437	0.907892	0.00294118	0.999974	0.0317769	0.783248	-0.00425311	0.989025	-0.0429873	0.835691	ENSG00000123737.12	ENSG00000123737.12	5393
ANKRD52	935.582	0.106947	0.714394	-0.0582945	0.821325	0.00525786	0.999974	0.01375	0.949455	-0.0800298	0.726376	-0.0706735	0.692425	ENSG00000139645.10	ENSG00000139645.9	283373
PKD2	134.15	0.106909	0.719365	-0.0476276	0.890675	-0.015021	0.999974	-0.0324735	0.79011	0.148568	0.51539	0.0391875	0.86111	ENSG00000118762.8	ENSG00000118762.7	5311
SFMBT1	108.539	0.106862	0.723298	-0.026601	0.939807	0.00452971	0.999974	0.0183436	0.91144	-0.072897	0.779285	-0.0590147	0.769283	ENSG00000163935.14	ENSG00000163935.13	51460
CLPP	286.406	0.106776	0.685651	-0.025401	0.932924	-0.0017948	0.999974	0.0105641	0.961996	-0.013171	0.964966	-0.0378354	0.856531	ENSG00000125656.11	ENSG00000125656.9	8192
MGRN1	971.946	0.106725	0.663336	-0.162816	0.28895	0.00724154	0.999974	0.0164775	0.935148	-0.199597	0.159878	-0.177337	0.18967	ENSG00000102858.13	ENSG00000102858.12	23295
	20.6992	0.106676	0.378292	0.132727	0.550849	0.0037225	0.999974	0.0215597	NA	0.0116915	0.960009	0.00192813	0.9942	ENSG00000280649.2	ENSG00000280649.2	NA
	23.1786	0.1066	0.415717	0.0893522	0.718381	0.00652088	0.999974	0.017351	NA	-0.0680556	0.705134	-0.00509131	0.976222	ENSG00000273221.1	ENSG00000273221.1	NA
CDK16	595.813	0.106556	0.613614	-0.167177	0.202429	0.000269592	0.999974	0.124073	0.325612	-0.149848	0.279228	-0.341145	0.00163639	ENSG00000102225.16	ENSG00000102225.15	5127
RAP1B	1112.2	0.106447	0.699441	-0.318266	0.0322651	-0.0105653	0.999974	-0.179054	0.21224	-0.199348	0.221697	-0.0415703	0.841339	ENSG00000127314.18	ENSG00000127314.17	5908
UMPS	150.419	0.106431	0.722079	-0.336509	0.0680902	0.000693604	0.999974	-0.0406371	0.764425	-0.32755	0.0764778	-0.158045	0.354256	ENSG00000114491.14	ENSG00000114491.13	7372
ANKRD42	99.4928	0.106381	0.724074	0.0984806	0.727611	0.000122444	0.999974	0.0128856	0.936807	0.0773888	0.766842	0.0385985	0.863512	ENSG00000137494.14	ENSG00000137494.13	338699
TEPSIN	122.095	0.106352	0.725861	-0.0742779	0.801692	-0.0075695	0.999974	-0.00410854	0.98287	0.0181863	0.9563	-0.0418933	0.84172	ENSG00000167302.10	ENSG00000167302.10	146705
SRSF3	850.023	0.106334	0.656814	-0.13247	0.413865	2.79546e-05	0.999974	0.0278547	0.878791	-0.126566	0.451841	-0.171407	0.20912	ENSG00000112081.17	ENSG00000112081.16	6428
RBM10	440.251	0.106274	0.652591	0.148965	0.323133	0.011838	0.999974	0.0746572	0.589473	0.0673442	0.752615	0.0206968	0.924745	ENSG00000182872.16	ENSG00000182872.15	8241
VAMP1	26.8332	0.106274	0.612168	-0.110061	0.681577	0.00104348	0.999974	0.0047462	NA	-0.109504	0.598458	-0.0776408	0.587928	ENSG00000139190.16	ENSG00000139190.16	6843
ERH	374.644	0.10615	0.709994	0.0921519	0.680574	0.00753426	0.999974	0.0552581	0.701409	0.0255635	0.928297	-0.016998	0.944631	ENSG00000100632.11	ENSG00000100632.10	2079
USP19	678.615	0.106074	0.573906	0.172852	0.129052	0.0157567	0.999974	0.162917	0.152097	0.0947324	0.533638	-0.021196	0.9061	ENSG00000172046.19	ENSG00000172046.18	10869
LLGL1	194.034	0.105984	0.716391	-0.427446	0.00830039	-0.0130956	0.999974	-0.0751234	0.568678	-0.241509	0.164815	-0.188549	0.244724	ENSG00000131899.11	ENSG00000131899.10	3996
SLC4A11	99.2963	0.105974	0.720442	0.277221	0.230976	0.00394406	0.999974	0.0323582	0.787546	0.153489	0.488009	0.0903306	0.610181	ENSG00000088836.14	ENSG00000088836.13	83959
TRIM35	223.163	0.105961	0.714199	-0.358345	0.0264404	0.0045728	0.999974	-0.0260284	0.873869	-0.405583	0.011465	-0.246409	0.12134	ENSG00000104228.13	ENSG00000104228.12	23087
ABL2	865.119	0.105952	0.71969	-0.507562	0.0021734	-0.0123008	0.999974	-0.14715	0.315463	-0.28288	0.106408	-0.169645	0.309922	ENSG00000143322.21	ENSG00000143322.19	27
GPR162	44.3431	0.105928	0.642894	0.577978	0.0446067	-0.000113101	0.999974	0.0224507	0.82843	0.562556	0.0499614	0.222626	0.216057	ENSG00000250510.8	ENSG00000250510.7	27239
PRMT2	588.454	0.105862	0.62849	-0.0606439	0.758798	-0.0180518	0.999974	-0.0689793	0.624654	0.031241	0.896801	0.0431779	0.812962	ENSG00000160310.18	ENSG00000160310.17	3275
ZC3H12D	30.832	0.105678	0.620696	-0.516912	0.0864784	-0.00147189	0.999974	-0.0195462	NA	-0.225144	0.272605	-0.137959	0.34402	ENSG00000178199.14	ENSG00000178199.13	340152
ZNF720	95.4446	0.105621	0.725587	0.000668277	0.998156	0.0030244	0.999974	0.0162185	0.92181	-0.0344063	0.908446	-0.0332983	0.882934	ENSG00000197302.10	ENSG00000197302.10	124411
HES4	10.0421	0.105517	0.253204	-0.960146	0.0457805	-0.000727162	0.999974	0.00107843	NA	-0.201307	0.0945964	-0.168774	NA	ENSG00000188290.10	ENSG00000188290.10	57801
ST3GAL5	626.543	0.105442	0.567223	-0.631241	1.25937e-11	-0.0357616	0.999974	-0.154835	0.19125	-0.467499	9.34627e-07	-0.407045	2.69621e-05	ENSG00000115525.18	ENSG00000115525.17	8869
COX4I1	3082.53	0.105367	0.530811	-0.030827	0.871	0.0120045	0.999974	0.0707991	0.581049	-0.0807157	0.58533	-0.124011	0.262117	ENSG00000131143.10	ENSG00000131143.8	1327
CHCHD5	117.972	0.105249	0.731168	-0.122626	0.637672	-0.00249797	0.999974	0.0183704	0.901082	-0.0716129	0.784695	-0.143797	0.41482	ENSG00000125611.15	ENSG00000125611.15	84269
MRPL38	353.388	0.105246	0.709994	-0.228744	0.169755	-0.0028676	0.999974	0.0270392	0.873804	-0.179528	0.303585	-0.279159	0.0672208	ENSG00000204316.12	ENSG00000204316.12	64978
PSMB5	634.027	0.105202	0.610365	-0.0428213	0.841002	-0.00484744	0.999974	0.00849722	0.962058	-0.0156313	0.955355	-0.0533502	0.745814	ENSG00000100804.19	ENSG00000100804.18	5693
RBM8A	705.185	0.105176	0.51106	-0.00320878	0.989631	0.0246772	0.999974	0.0414875	0.785073	-0.0860531	0.540196	-0.0574824	0.672516	ENSG00000265241.6	ENSG00000265241.6	9939
MRPS5	399.133	0.105157	0.655174	-0.212522	0.10762	0.00633379	0.999974	-0.010701	0.960497	-0.248493	0.0518134	-0.171754	0.190095	ENSG00000144029.12	ENSG00000144029.11	64969
RAB4B	439.635	0.105124	0.661149	0.0611213	0.778899	0.0227706	0.999974	0.129492	0.322565	-0.0639824	0.764225	-0.106468	0.470877	ENSG00000167578.18	ENSG00000167578.17	53916
RNF123	366.976	0.105114	0.711938	0.0035635	0.995987	-0.00671663	0.999974	-0.00297723	0.992365	0.055826	0.827475	0.0068011	0.983872	ENSG00000164068.16	ENSG00000164068.15	63891
ZNHIT3	111.282	0.105095	0.722101	0.0240917	0.951475	-0.00193975	0.999974	-0.0055428	0.970633	0.0429415	0.882409	0.0295701	0.895828	ENSG00000273611.5	ENSG00000273611.4	9326
TERF2IP	393.567	0.104869	0.661424	0.0602645	0.779106	0.000858347	0.999974	0.0117599	0.959128	0.0546875	0.818264	0.0354485	0.87134	ENSG00000166848.7	ENSG00000166848.5	54386
GABARAPL2	583.661	0.104819	0.683454	0.00455095	0.988093	-0.00886126	0.999974	-0.0241616	0.895338	0.0600417	0.790676	0.0429018	0.823677	ENSG00000034713.8	ENSG00000034713.7	11345
STRN4	814.238	0.104753	0.622881	0.180298	0.133174	0.00399136	0.999974	0.121142	0.334571	0.150039	0.251119	0.015177	0.941375	ENSG00000090372.15	ENSG00000090372.14	29888
SRRM1	736.011	0.104718	0.615387	-0.158171	0.243522	0.0077484	0.999974	0.0352654	0.839336	-0.195267	0.121442	-0.208034	0.0803114	ENSG00000133226.17	ENSG00000133226.16	10250
ACIN1	1470.5	0.104668	0.506228	0.113537	0.326206	0.00104351	0.999974	0.0525258	0.702416	0.0957601	0.463343	0.0341746	0.829016	ENSG00000100813.14	ENSG00000100813.14	22985
CAPG	18111.6	0.104662	0.33154	-0.199277	0.0041894	-0.00747294	0.999974	-0.0255229	0.873338	-0.160949	0.0318904	-0.159806	0.0323358	ENSG00000042493.16	ENSG00000042493.15	822
GEMIN4	172.303	0.104657	0.728803	0.123468	0.622118	0.00565114	0.999974	0.0192256	0.908701	0.041891	0.886105	0.0483009	0.823677	ENSG00000179409.11	ENSG00000179409.10	50628
FTSJ3	404.948	0.104598	0.673442	-0.0205802	0.941334	0.0174816	0.999974	0.0355521	0.834892	-0.119644	0.492736	-0.0748629	0.650006	ENSG00000108592.17	ENSG00000108592.16	117246
AFDN	126.433	0.104564	0.731168	-0.0118966	0.978664	-0.00405073	0.999974	-0.0178658	0.9073	0.0386578	0.896807	0.0312348	0.888851	ENSG00000130396.20	ENSG00000130396.20	4301
STARD3NL	306.818	0.104549	0.703654	-0.148391	0.424886	-0.0138409	0.999974	-0.0853021	0.523631	-0.028444	0.920541	0.00975847	0.970065	ENSG00000010270.13	ENSG00000010270.13	83930
MBD3	835.493	0.104467	0.546726	-0.197802	0.0564593	-0.000705814	0.999974	4.4717e-05	0.995389	-0.186454	0.0823494	-0.183677	0.0781039	ENSG00000071655.18	ENSG00000071655.17	53615
CYBA	5583.93	0.104386	0.560962	-0.0348797	0.875102	0.0127741	0.999974	0.0551379	0.757635	-0.0887632	0.578686	-0.0964219	0.456033	ENSG00000051523.11	ENSG00000051523.10	1535
AKR1A1	2011.9	0.104366	0.490107	-0.102381	0.381667	-0.000619416	0.999974	-0.00883308	0.959128	-0.103015	0.394109	-0.0792412	0.500622	ENSG00000117448.13	ENSG00000117448.13	10327
RSBN1L	120.397	0.104095	0.732702	0.0456656	0.902366	-0.00204586	0.999974	0.0384525	0.763531	0.0572242	0.833974	-0.0468134	0.824105	ENSG00000187257.16	ENSG00000187257.15	222194
	31.9033	0.10408	0.64219	-0.333373	0.209814	0.00164189	0.999974	0.00781711	NA	-0.385982	0.131078	-0.278237	0.141203	ENSG00000246582.3	ENSG00000246582.2	NA
POLDIP3	684.381	0.104029	0.593617	-0.11504	0.407381	-0.0161107	0.999974	-0.0621088	0.670473	-0.0378231	0.855329	-0.0187549	0.922394	ENSG00000100227.18	ENSG00000100227.17	84271
UQCR10	741.027	0.104019	0.636869	0.029417	0.903555	0.0223444	0.999974	0.117487	0.364939	-0.0824493	0.651113	-0.121182	0.376382	ENSG00000184076.13	ENSG00000184076.13	29796
LSM2	104.585	0.10401	0.730466	-0.106514	0.702257	-0.00149372	0.999974	-0.00118019	0.995389	-0.0558475	0.836903	-0.0698853	0.712976	ENSG00000204392.11	ENSG00000204392.10	57819
AAGAB	224.479	0.103978	0.732702	-0.0148862	0.965765	-0.00686822	0.999974	-0.0163808	0.923765	0.0602508	0.829138	0.0266703	0.927383	ENSG00000103591.13	ENSG00000103591.12	79719
MPND	593.55	0.103945	0.631936	0.00411342	0.988618	0.0173824	0.999974	0.0292201	0.889284	-0.0768522	0.673345	-0.0344324	0.851937	ENSG00000008382.15	ENSG00000008382.15	84954
DNAJA3	267.929	0.103907	0.714812	0.00384099	0.99088	0.00345535	0.999974	0.129615	0.345307	-0.0216271	0.938396	-0.182906	0.239363	ENSG00000103423.14	ENSG00000103423.13	9093
C18orf25	115.199	0.103855	0.742496	-0.224295	0.321713	-0.003983	0.999974	0.00368214	0.984774	-0.125207	0.588935	-0.183088	0.302789	ENSG00000152242.11	ENSG00000152242.10	147339
SDCBP	5018.02	0.103822	0.541315	-0.154447	0.172368	-0.0722021	0.999974	-0.260461	0.00813114	0.0102603	0.955369	0.1133	0.310999	ENSG00000137575.12	ENSG00000137575.11	6386
HIP1	167.826	0.103789	0.693829	-0.454707	0.0786931	-4.25133e-05	0.999974	-0.00333139	0.979918	-0.390482	0.115509	-0.337858	0.122287	ENSG00000127946.17	ENSG00000127946.16	3092
POU2F1	269.229	0.103631	0.731168	0.283884	0.0880184	0.00649042	0.999974	0.023739	0.880773	0.18587	0.305199	0.179678	0.263499	ENSG00000143190.23	ENSG00000143190.22	5451
MAT2A	1158.16	0.103595	0.675955	-0.364341	0.00352581	-0.0200577	0.999974	-0.077375	0.577883	-0.213194	0.123281	-0.187426	0.154597	ENSG00000168906.13	ENSG00000168906.12	4144
ZNF362	328.023	0.10355	0.714199	0.146709	0.443371	0.0449797	0.710352	0.28117	0.0765797	-0.108568	0.606649	-0.137994	0.39538	ENSG00000160094.15	ENSG00000160094.14	149076
SELENOW	306.088	0.103538	0.732702	-0.0671043	0.804305	0.00554719	0.999974	0.0475244	0.727074	-0.112559	0.614065	-0.156881	0.35111	ENSG00000178980.15	ENSG00000178980.14	6415
ZBTB43	288.504	0.103489	0.720864	-0.658015	1.36475e-05	-0.0186645	0.999974	-0.216469	0.167037	-0.419637	0.00710819	-0.272371	0.085136	ENSG00000169155.10	ENSG00000169155.9	23099
PIGBOS1	61.2975	0.103487	0.702014	0.124398	0.660872	0.00809831	0.999974	0.023379	0.833299	-0.0252575	0.930737	0.0160397	0.94345	ENSG00000225973.4	ENSG00000225973.3	101928527
SPN	3637.28	0.103436	0.610365	-0.171255	0.153761	0.0288055	0.999974	0.0711086	0.631678	-0.298694	0.00428834	-0.270645	0.00965705	ENSG00000197471.12	ENSG00000197471.11	6693
SYAP1	313.778	0.103406	0.673148	-0.132564	0.421856	-0.0217866	0.999974	0.0223287	0.911805	-0.00261597	0.993452	-0.158152	0.254245	ENSG00000169895.6	ENSG00000169895.5	94056
MMP24OS	773.278	0.103387	0.707432	-0.0211497	0.948804	0.0130361	0.999974	0.0980229	0.467457	-0.116108	0.567927	-0.177631	0.256012	ENSG00000126005.17	ENSG00000126005.16	101410538
PRPF19	545.011	0.103382	0.606547	0.0515036	0.787749	0.0310437	0.999974	0.106828	0.395343	-0.0715564	0.694806	-0.0854094	0.541557	ENSG00000110107.9	ENSG00000110107.8	27339
ZSWIM8	787.031	0.103369	0.701552	0.015271	0.960306	-0.00265976	0.999974	-0.0173405	0.939768	0.0329817	0.901405	0.0383288	0.855315	ENSG00000214655.10	ENSG00000214655.10	23053
BLOC1S2	607.73	0.103323	0.695948	0.301096	0.0237408	0.114682	0.710352	0.118223	0.378359	0.0388611	0.879996	0.0871758	0.582805	ENSG00000196072.12	ENSG00000196072.11	282991
MTFR1L	313.848	0.103153	0.71238	0.0528376	0.843812	0.000476819	0.999974	0.000539805	0.99645	0.0463029	0.867797	0.039826	0.846745	ENSG00000117640.18	ENSG00000117640.17	56181
RBM47	1382.1	0.103123	0.683452	0.123527	0.476643	-0.0308156	0.999974	-0.0643443	0.654597	0.285143	0.0291087	0.227606	0.0851045	ENSG00000163694.15	ENSG00000163694.14	54502
NUAK2	61.4913	0.103037	0.696148	0.59531	0.0256754	0.0156046	0.999974	0.0813295	0.30629	0.0737585	0.767756	0.0739371	0.66985	ENSG00000163545.10	ENSG00000163545.8	81788
AK4	207.529	0.103001	0.738987	-0.523298	0.0112183	-0.00186652	0.999974	-0.0388751	0.757635	-0.474288	0.0228856	-0.283541	0.131028	ENSG00000162433.15	ENSG00000162433.14	205
C19orf53	398.779	0.102996	0.69423	-0.0700358	0.74908	-0.00519624	0.999974	0.107917	0.425344	-0.0293274	0.90717	-0.229206	0.0921718	ENSG00000104979.9	ENSG00000104979.8	28974
RBM17	311.801	0.102945	0.712716	0.145547	0.420529	0.00843168	0.999974	0.0807278	0.55873	0.0637766	0.781132	-0.00239934	0.993297	ENSG00000134453.16	ENSG00000134453.15	84991
SMIM34B	28.0208	0.102936	0.565492	0.0481372	0.882127	0.00172411	0.999974	-0.00981043	NA	0.00901363	0.972586	0.05397	0.702358	ENSG00000278961.2	ENSG00000278961.2	NA
BRD7	381.927	0.102927	0.668759	0.27092	0.0275452	0.0256214	0.999974	0.0900458	0.51055	0.126381	0.435029	0.106236	0.469759	ENSG00000166164.15	ENSG00000166164.15	29117
FKBP1A	4298.29	0.1029	0.352681	-0.122417	0.126064	0.0732681	0.999974	0.102308	0.268317	-0.246357	0.000221801	-0.238613	0.000329417	ENSG00000088832.17	ENSG00000088832.16	2280
AMY2B	30.8311	0.102883	0.563261	0.0674719	0.817044	-0.00344273	0.999974	-0.0142666	NA	0.119289	0.5284	0.0824311	0.540926	ENSG00000240038.6	ENSG00000240038.6	280
RPL11	2186.55	0.102851	0.60993	0.0219271	0.923015	0.0058367	0.999974	0.0772519	0.566056	-0.00601666	0.977594	-0.0822246	0.550121	ENSG00000142676.14	ENSG00000142676.14	6135
YRDC	193.491	0.102812	0.739749	-0.0703669	0.806488	0.008845	0.999974	0.0283743	0.858022	-0.159962	0.442648	-0.115552	0.511895	ENSG00000196449.4	ENSG00000196449.3	79693
C9orf78	538.175	0.102755	0.617359	0.107149	0.46744	0.0071567	0.999974	0.0924714	0.462897	0.0669324	0.721995	-0.0238515	0.899883	ENSG00000136819.15	ENSG00000136819.15	51759
IFT74	31.2939	0.10273	0.613614	0.0190866	0.958664	0.000920127	0.999974	0.00609487	NA	-0.00374803	0.988004	-0.00682354	0.973148	ENSG00000096872.16	ENSG00000096872.16	80173
PRR12	461.944	0.102675	0.725107	-0.0112399	0.974229	0.0135932	0.999974	0.0605291	0.664537	-0.119282	0.566202	-0.116834	0.484283	ENSG00000126464.14	ENSG00000126464.13	57479
NXPE3	266.874	0.102582	0.731722	0.277956	0.112166	0.00484741	0.999974	0.026131	0.876919	0.196573	0.294022	0.165703	0.314521	ENSG00000144815.16	ENSG00000144815.15	91775
CACNA1A	10.69	0.102508	0.221518	-0.123777	0.469733	-5.77982e-05	0.999974	0.0114392	NA	-0.0757408	0.531415	-0.101601	NA	ENSG00000141837.21	ENSG00000141837.19	773
MAMDC4	16.8251	0.102497	0.395572	-0.143444	0.489428	0.000398606	0.999974	0.0038131	NA	-0.088802	0.542486	-0.0819202	NA	ENSG00000177943.14	ENSG00000177943.13	158056
PSMD4	954.764	0.102373	0.532293	0.0723712	0.622318	0.0104481	0.999974	0.00342228	0.990478	0.0319637	0.879996	0.0620721	0.652331	ENSG00000159352.15	ENSG00000159352.15	5710
UBAP1	710.756	0.102343	0.619809	0.00658628	0.979717	-0.0441218	0.999974	-0.12798	0.291992	0.159151	0.211699	0.165031	0.160162	ENSG00000165006.14	ENSG00000165006.13	51271
INPP5E	90.0793	0.102295	0.736707	-0.0865013	0.770125	0.00599349	0.999974	0.043315	0.700173	-0.15773	0.471235	-0.193201	0.285235	ENSG00000148384.13	ENSG00000148384.12	56623
CHUK	255.734	0.102261	0.72596	-0.0955188	0.680574	-0.00238912	0.999974	-0.030476	0.852186	0.0154795	0.960009	-0.0179678	0.936485	ENSG00000213341.11	ENSG00000213341.10	1147
DCAF12	632.765	0.102217	0.585603	0.197662	0.0622755	0.0187589	0.999974	0.0509374	0.729174	0.111684	0.417554	0.109417	0.376987	ENSG00000198876.13	ENSG00000198876.12	25853
	231.999	0.102197	0.725861	-0.221116	0.376484	-0.0048654	0.999974	-0.0129034	0.920764	-0.0783862	0.761888	-0.0959383	0.573699	ENSG00000267645.5	ENSG00000267645.5	NA
AURKAIP1	515.728	0.102098	0.687361	-0.155011	0.360284	-0.000244553	0.999974	0.0447105	0.784801	-0.134657	0.414304	-0.216254	0.106336	ENSG00000175756.13	ENSG00000175756.13	54998
MRGBP	100.931	0.102076	0.740724	-0.216962	0.356099	-0.0053586	0.999974	-0.00367061	0.982139	-0.106965	0.657723	-0.14249	0.419843	ENSG00000101189.7	ENSG00000101189.6	55257
KCMF1	479.35	0.102034	0.69255	-0.0809673	0.681577	0.00254695	0.999974	-0.0542969	0.712879	-0.0909067	0.639581	0.0130636	0.955183	ENSG00000176407.18	ENSG00000176407.17	56888
SCRN3	63.4147	0.102015	0.722472	-0.0540238	0.874118	-0.000808981	0.999974	0.0224813	0.849063	-0.0309254	0.922899	-0.0963738	0.578524	ENSG00000144306.15	ENSG00000144306.14	79634
WRAP73	117.19	0.102	0.734805	0.0834705	0.767028	0.0119079	0.999974	0.0289946	0.846162	-0.0473104	0.860489	0.00156295	0.995583	ENSG00000116213.16	ENSG00000116213.15	49856
SELENOS	315.427	0.101995	0.694322	-0.172627	0.273989	-0.00747599	0.999974	-0.102602	0.434089	-0.101128	0.609165	-0.00180038	0.992319	ENSG00000131871.15	ENSG00000131871.14	55829
MARS2	66.5047	0.101901	0.724806	-0.214624	0.38516	-0.00250945	0.999974	-0.0415128	0.678977	-0.117622	0.616495	-0.0288286	0.896111	ENSG00000247626.5	ENSG00000247626.4	92935
R3HDM4	442.43	0.101878	0.707432	-0.296699	0.0381509	-0.0103803	0.999974	-0.0150777	0.938533	-0.189111	0.227822	-0.235502	0.0980752	ENSG00000198858.10	ENSG00000198858.9	91300
COA6	147.369	0.10187	0.742187	-0.24242	0.253557	0.00437746	0.999974	-0.0015005	0.994866	-0.293701	0.132873	-0.185751	0.287005	ENSG00000168275.15	ENSG00000168275.14	388753
SLFN12	26.5144	0.101763	0.521048	0.061321	0.833494	0.00140981	0.999974	0.00533989	NA	0.0151541	0.951801	0.0173357	0.916875	ENSG00000172123.12	ENSG00000172123.12	55106
IDH3G	723.644	0.101753	0.617359	-0.0548653	0.770185	0.0210696	0.999974	0.0612401	0.671993	-0.147925	0.26109	-0.133914	0.256925	ENSG00000067829.19	ENSG00000067829.18	3421
CMC2	132.291	0.101682	0.725587	-0.0237799	0.951127	0.00465889	0.999974	-0.0130196	0.933758	-0.0774965	0.766013	0.0142289	0.95571	ENSG00000103121.9	ENSG00000103121.8	56942
CASZ1	66.0913	0.101673	0.70842	-0.121451	0.668108	0.000174654	0.999974	-0.00855493	0.9508	-0.0914786	0.70716	-0.0506208	0.785858	ENSG00000130940.15	ENSG00000130940.14	54897
MORC3	174.757	0.101673	0.739749	-0.153632	0.53651	-0.00784042	0.999974	-0.122222	0.299416	-0.0290939	0.922358	0.0774301	0.685222	ENSG00000159256.13	ENSG00000159256.12	23515
PTPMT1	480.716	0.10152	0.722101	-0.119529	0.552426	0.00232464	0.999974	0.0109513	0.961996	-0.130885	0.497985	-0.119053	0.456325	ENSG00000110536.14	ENSG00000110536.13	114971
CHCHD3	308.957	0.10151	0.714199	-0.147184	0.422051	-0.00426113	0.999974	0.0312411	0.853568	-0.10073	0.623839	-0.197288	0.188208	ENSG00000106554.13	ENSG00000106554.12	54927
POLR2F	179.012	0.101426	0.746689	0.0418313	0.902879	0.0039927	0.999974	0.0164749	0.923765	-0.00411346	0.988673	-0.00316167	0.990311	ENSG00000100142.15	ENSG00000100142.14	5435
SOCS1	11.6356	0.101425	0.212793	-0.109635	0.540039	0.00127127	0.999974	0.00988248	NA	-0.0960234	0.353052	-0.0877483	NA	ENSG00000185338.6	ENSG00000185338.5	8651
EIF3I	981.472	0.101339	0.589683	-0.14451	0.230621	-0.00195251	0.999974	-0.00474741	0.99086	-0.126687	0.328655	-0.126091	0.274207	ENSG00000084623.11	ENSG00000084623.11	8668
TMED4	504.627	0.101291	0.63807	0.0467867	0.82682	0.00158293	0.999974	0.153144	0.212625	0.0490668	0.819053	-0.132887	0.289995	ENSG00000158604.15	ENSG00000158604.14	222068
MAP4K2	347.865	0.101243	0.721018	0.0175048	0.955179	0.00686087	0.999974	-0.00831541	0.972276	-0.035492	0.896638	0.0270022	0.903801	ENSG00000168067.12	ENSG00000168067.11	5871
METTL3	176.574	0.101237	0.741243	-0.0954698	0.701519	-0.00269211	0.999974	-0.00383109	0.985149	-0.0571538	0.829138	-0.0651075	0.739626	ENSG00000165819.12	ENSG00000165819.11	56339
MT-RNR2	26816.8	0.101224	0.622298	0.0626123	0.725384	0.00760322	0.999974	-0.103725	0.418794	0.0233483	0.924755	0.201197	0.0791127	ENSG00000210082.2	ENSG00000210082.2	NA
ABTB1	321.095	0.10117	0.716092	0.413784	0.00203118	0.00235629	0.999974	0.0525558	0.719955	0.385697	0.00521447	0.269603	0.0566049	ENSG00000114626.18	ENSG00000114626.17	80325
IKBKG	586.811	0.101129	0.712716	-0.139922	0.481238	-0.00321615	0.999974	-0.00199076	0.994866	-0.100322	0.639581	-0.106202	0.504921	ENSG00000269335.5	ENSG00000269335.5	8517
	15.535	0.101107	0.438864	-0.0423017	0.883682	0.00114687	0.999974	0.0147057	NA	-0.046265	0.801783	-0.0687701	NA	ENSG00000267002.4	ENSG00000267002.3	NA
NOP16	108.379	0.101053	0.74691	-0.449199	0.0339518	0.00305622	0.999974	-0.00554738	0.974514	-0.509478	0.0177798	-0.375015	0.0631586	ENSG00000048162.20	ENSG00000048162.20	51491
UGGT2	47.5792	0.101027	0.69255	-0.0030941	0.992952	0.0037014	0.999974	0.00253502	0.989113	-0.0614947	0.806644	-0.00805157	0.973051	ENSG00000102595.20	ENSG00000102595.19	55757
TBK1	182.759	0.101022	0.746689	-0.177697	0.436879	-0.0119015	0.999974	-0.0943676	0.418469	-0.0129752	0.969824	0.0309048	0.886245	ENSG00000183735.10	ENSG00000183735.9	29110
NCOA4	3868.1	0.100976	0.533036	0.599721	2.78007e-14	-0.014606	0.999974	-0.0781964	0.5313	0.658047	9.26948e-17	0.712235	1.69565e-19	ENSG00000266412.5	ENSG00000266412.5	8031
NRM	81.6367	0.100849	0.724878	-0.265149	0.277865	0.00743433	0.999974	-0.020693	0.858814	-0.519838	0.0422207	-0.0967458	0.568997	ENSG00000137404.14	ENSG00000137404.14	11270
LAMP1	14753.3	0.100821	0.495576	0.0598732	0.682118	0.0188196	0.999974	0.0711018	0.571566	-0.0031878	0.982755	-0.032	0.827653	ENSG00000185896.11	ENSG00000185896.10	3916
HELB	24.6518	0.100742	0.567431	0.255529	0.309283	0.00462689	0.999974	0.0214017	NA	0.0626814	0.771913	0.0534245	0.712413	ENSG00000127311.9	ENSG00000127311.9	92797
SLC7A6	144.564	0.100716	0.74691	0.32923	0.10868	0.00599638	0.999974	0.0296343	0.833702	0.189725	0.368551	0.16139	0.371356	ENSG00000103064.15	ENSG00000103064.14	9057
CDYL	302.755	0.100711	0.730597	-0.543888	0.000386462	-0.0157855	0.999974	-0.109232	0.398308	-0.333725	0.0371394	-0.253445	0.108588	ENSG00000153046.18	ENSG00000153046.17	9425
CCNT1	132.29	0.100658	0.741433	-0.0811665	0.778919	-0.000858768	0.999974	0.00192413	0.998708	-0.0552206	0.836705	-0.0631867	0.77167	ENSG00000129315.11	ENSG00000129315.10	904
YME1L1	1027.55	0.100549	0.673087	-0.240925	0.0549528	-0.00931549	0.999974	-0.119811	0.361511	-0.165305	0.246048	-0.0538302	0.759583	ENSG00000136758.18	ENSG00000136758.18	10730
TRNAU1AP	137.939	0.100534	0.741433	-0.193809	0.424652	-0.000681532	0.999974	0.00292715	0.991736	-0.147867	0.509559	-0.144766	0.412719	ENSG00000180098.9	ENSG00000180098.9	54952
C3orf38	151.553	0.100225	0.750681	-0.252172	0.204826	-0.007955	0.999974	-0.0621984	0.619834	-0.118138	0.601428	-0.0550396	0.788609	ENSG00000179021.10	ENSG00000179021.9	285237
EEF2	9592.43	0.100189	0.61768	-0.109378	0.463293	0.0109304	0.999974	0.0562716	0.719238	-0.151302	0.22548	-0.17916	0.110843	ENSG00000167658.16	ENSG00000167658.15	1938
ADNP2	136.151	0.100121	0.751196	0.166637	0.468306	0.00587317	0.999974	0.0016255	0.995062	0.0767695	0.769454	0.121864	0.491272	ENSG00000101544.9	ENSG00000101544.8	22850
MAGEF1	45.1144	0.100074	0.652182	0.716743	0.022251	0.00866558	0.999974	0.373729	0.11719	0.153948	0.438877	0.0233085	0.900997	ENSG00000177383.5	ENSG00000177383.4	64110
MRPL21	149.984	0.100073	0.749085	-0.245503	0.215984	0.00522286	0.999974	-0.000312331	0.996572	-0.306863	0.101188	-0.201334	0.241831	ENSG00000197345.13	ENSG00000197345.12	219927
VAPB	237.46	0.0999675	0.727223	-0.141829	0.464028	-0.00114876	0.999974	0.00211652	0.995457	-0.117927	0.557889	-0.121701	0.459965	ENSG00000124164.16	ENSG00000124164.15	9217
PSEN1	1142.24	0.0999559	0.613323	-0.324906	0.00115784	-0.0435404	0.999974	-0.317124	0.00319868	-0.146615	0.230187	0.00436857	0.965378	ENSG00000080815.19	ENSG00000080815.18	5663
AP5B1	1623.74	0.0999286	0.640882	-0.352332	0.00165601	-0.274315	0.0990761	-0.255677	0.041503	-0.0328679	0.898399	-0.0509272	0.784132	ENSG00000254470.3	ENSG00000254470.2	91056
SBF2	233.879	0.0998689	0.749085	0.154716	0.487233	-0.00442744	0.999974	-0.0306519	0.856064	0.191619	0.327721	0.20284	0.233501	ENSG00000133812.15	ENSG00000133812.15	81846
SLC7A5	89.9565	0.0998546	0.68602	-0.795605	0.0101992	-0.00915995	0.999974	-0.0446561	0.539783	-0.1919	0.360323	-0.170493	0.289234	ENSG00000103257.9	ENSG00000103257.8	8140
FSCN1	572.437	0.0998087	0.728803	-1.42364	3.07306e-24	0.0192675	0.999974	0.00114234	0.995062	-1.65293	2.19123e-31	-1.42832	8.90645e-24	ENSG00000075618.18	ENSG00000075618.17	6624
SNRPC	333.696	0.0997372	0.727022	-0.00976743	0.976189	0.000775922	0.999974	0.0173911	0.929129	-0.0124196	0.964214	-0.0391015	0.852859	ENSG00000124562.10	ENSG00000124562.9	6631
CHCHD10	1095.89	0.0997225	0.702595	-0.0568423	0.800783	0.0291015	0.999974	0.168478	0.21755	-0.22407	0.111363	-0.278254	0.0347001	ENSG00000250479.8	ENSG00000250479.8	400916
PAIP1	238.236	0.0996225	0.743889	-0.112508	0.624665	-0.00479505	0.999974	-0.0522837	0.705471	-0.0569433	0.826821	0.00664836	0.983534	ENSG00000172239.14	ENSG00000172239.13	10605
NOL3	43.3735	0.0996201	0.703304	-0.426883	0.112918	-0.0105729	0.999974	-0.0423632	0.587482	-0.0494567	0.846755	-0.0714261	0.670547	ENSG00000140939.14	ENSG00000140939.14	8996
IGSF8	289.006	0.0995255	0.731975	-0.504924	0.000605596	0.00655589	0.999974	0.0406653	0.790924	-0.581916	9.05565e-05	-0.620697	3.3623e-05	ENSG00000162729.14	ENSG00000162729.13	93185
TPD52	26.8042	0.0994655	0.61768	-0.111354	0.680574	-0.00250122	0.999974	-0.00298645	NA	-0.0253526	0.922422	-0.0522233	0.726168	ENSG00000076554.15	ENSG00000076554.15	7163
TRA2A	250.72	0.0994147	0.732702	0.0662919	0.79063	0.0169349	0.999974	0.0612639	0.667683	-0.0600471	0.806855	-0.045928	0.828886	ENSG00000164548.11	ENSG00000164548.10	29896
ZFPM1	59.0639	0.0993544	0.725107	-0.0898399	0.767082	-0.00692995	0.999974	0.0315022	0.750939	0.0218448	0.944371	-0.16453	0.339223	ENSG00000179588.9	ENSG00000179588.8	161882
ATP6V1B2	7886.44	0.0993489	0.322921	-0.19321	0.00330341	-0.0620633	0.999974	-0.159275	0.0384959	-0.0805763	0.404105	-0.0198286	0.875179	ENSG00000147416.11	ENSG00000147416.10	526
ALYREF	370.675	0.0993139	0.722472	-0.208938	0.188536	0.00515384	0.999974	0.0554885	0.698128	-0.243164	0.108918	-0.321727	0.0225819	ENSG00000183684.8	ENSG00000183684.7	10189
POLR3K	128.498	0.0992885	0.741243	0.0031349	0.995242	0.011272	0.999974	0.0248413	0.858814	-0.135964	0.547482	-0.0525081	0.801636	ENSG00000161980.6	ENSG00000161980.5	51728
MSANTD3-TMEFF1	13.8587	0.0990359	0.389519	-0.479246	0.0971755	-0.00412908	0.999974	-0.0167546	NA	-0.117453	0.360323	-0.0669483	NA	ENSG00000251349.3	ENSG00000251349.3	100526694
TM2D1	154.128	0.0989902	0.755561	-0.0727743	0.800783	0.00551531	0.999974	0.0264952	0.857234	-0.127438	0.574992	-0.117825	0.505416	ENSG00000162604.12	ENSG00000162604.12	83941
MAD2L2	262.352	0.0989592	0.74442	-0.216682	0.227177	-0.00443081	0.999974	0.0134882	0.945398	-0.150023	0.435017	-0.226389	0.157677	ENSG00000116670.15	ENSG00000116670.14	10459
HNRNPA1	2657.88	0.0989571	0.279685	-0.0515435	0.605712	0.0406091	0.999974	0.0919995	0.266431	-0.128702	0.0647233	-0.154393	0.0165612	ENSG00000135486.17	ENSG00000135486.17	3178
BAG6	2514.49	0.098732	0.643543	0.126525	0.341652	0.0127302	0.999974	0.0651008	0.654942	0.0585624	0.747547	0.0280836	0.887732	ENSG00000204463.12	ENSG00000204463.12	7917
TRMT61A	108.799	0.0987144	0.755561	-0.335607	0.136856	-0.00457077	0.999974	-0.0391533	0.720511	-0.185838	0.38902	-0.104454	0.561235	ENSG00000166166.13	ENSG00000166166.12	115708
CDC37	3380.73	0.098621	0.412553	-0.168905	0.030358	-0.00474731	0.999974	0.0157922	0.931423	-0.150864	0.0705219	-0.185995	0.0155141	ENSG00000105401.9	ENSG00000105401.8	11140
NOTCH4	12.0037	0.0985922	0.359764	-0.107676	0.599977	-0.00323178	0.999974	-0.0228463	NA	-0.00401505	0.984507	0.0166597	NA	ENSG00000204301.6	ENSG00000204301.6	4855
PRKCB	743.39	0.0985492	0.675955	0.494571	1.58798e-06	-0.00696748	0.999974	-0.0122851	0.949455	0.53242	2.43396e-07	0.517341	7.20123e-07	ENSG00000166501.14	ENSG00000166501.13	5579
CLEC4A	111.138	0.0984971	0.719549	0.948566	0.000625046	0.00462952	0.999974	0.0456406	0.600289	0.733256	0.00868415	0.501174	0.0525956	ENSG00000111729.14	ENSG00000111729.14	50856
SNRPE	81.9114	0.0983577	0.727142	-0.200083	0.420399	0.00376986	0.999974	-0.00355232	0.980829	-0.24596	0.262276	-0.120099	0.484884	ENSG00000182004.13	ENSG00000182004.12	6635
DUS1L	551.287	0.0983124	0.684618	-0.0457835	0.835504	0.00159524	0.999974	0.0549791	0.70866	-0.0457469	0.830101	-0.125332	0.357248	ENSG00000169718.18	ENSG00000169718.17	64118
LIMK2	212.404	0.0983023	0.755561	0.267037	0.144127	0.00806303	0.999974	0.142723	0.302097	0.149158	0.468723	0.00910425	0.974947	ENSG00000182541.18	ENSG00000182541.17	3985
CARD19	358.719	0.0982399	0.730406	-0.252442	0.090592	-0.0131118	0.999974	0.00715292	0.974785	-0.130386	0.478166	-0.248311	0.0840408	ENSG00000165233.18	ENSG00000165233.17	84270
C5orf22	122.96	0.0981509	0.758347	-0.23594	0.279105	-0.00765076	0.999974	-0.122107	0.309985	-0.0880176	0.731063	0.0242947	0.918283	ENSG00000082213.18	ENSG00000082213.17	55322
GCDH	129.11	0.0981445	0.748009	0.130748	0.625398	0.0111596	0.999974	0.0714382	0.510764	-0.026027	0.931946	-0.0476391	0.82248	ENSG00000105607.13	ENSG00000105607.12	2639
ABCD1	1941.18	0.0981176	0.672957	0.163246	0.230976	0.245727	0.158083	0.286842	0.0185782	-0.111512	0.489015	-0.127554	0.354216	ENSG00000101986.12	ENSG00000101986.11	215
CREBBP	673.865	0.0979212	0.743889	0.0116909	0.975581	0.000514359	0.999974	0.00941494	0.959128	0.0038262	0.991756	-0.0118901	0.963242	ENSG00000005339.15	ENSG00000005339.14	1387
TBCA	335.724	0.0978615	0.747517	-0.029973	0.925713	0.00562601	0.999974	0.0185483	0.920765	-0.0734345	0.765857	-0.0582353	0.768168	ENSG00000171530.14	ENSG00000171530.13	6902
MAFK	485.915	0.097836	0.718356	-0.0354623	0.892255	-0.014961	0.999974	-0.0166886	0.934268	0.0590282	0.800786	-0.00246228	0.9942	ENSG00000198517.10	ENSG00000198517.9	7975
PSMB3	1009.92	0.0978314	0.579031	0.0111505	0.961444	0.00420096	0.999974	0.0541081	0.709226	-0.00612149	0.978391	-0.0614438	0.660896	ENSG00000277791.5	ENSG00000277791.4	5691
NOL9	107.99	0.0978037	0.749085	-0.0190184	0.958954	0.000216918	0.999974	-0.00212772	0.99086	-0.0176317	0.95592	-0.00720228	0.977156	ENSG00000162408.11	ENSG00000162408.10	79707
CDC42SE2	343.805	0.0977853	0.741243	-0.0283544	0.926733	0.00176398	0.999974	-0.0394848	0.79313	-0.0345904	0.897976	0.0468549	0.824105	ENSG00000158985.13	ENSG00000158985.13	56990
	23.9995	0.0976687	0.424007	-0.775251	0.0578537	-0.00297804	0.999974	0.00112111	NA	-0.121062	0.35388	-0.176795	0.0737875	ENSG00000234961.1	ENSG00000234961.1	NA
NUDCD2	95.9435	0.0974618	0.755404	0.007943	0.985249	0.00679336	0.999974	0.0397458	0.741883	-0.0695469	0.794197	-0.0815987	0.660252	ENSG00000170584.11	ENSG00000170584.10	134492
POLRMTP1	11.8804	0.0974215	0.433052	-0.223666	0.283026	-6.70632e-05	0.999974	0.02206	NA	-0.128815	0.344074	-1.20786	NA	ENSG00000266066.1	ENSG00000266066.1	NA
TCEA1	279.635	0.0973813	0.749085	-0.0283898	0.926712	0.000782316	0.999974	-0.0366403	0.808188	-0.0315447	0.911378	0.0450424	0.838734	ENSG00000187735.14	ENSG00000187735.13	6917
STYX	165.229	0.0973676	0.759235	-0.102401	0.683482	0.00694206	0.999974	0.0661248	0.611309	-0.169353	0.402802	-0.247495	0.151355	ENSG00000198252.12	ENSG00000198252.11	6815
RNPEP	1923.36	0.097336	0.505211	0.0644479	0.61961	0.023477	0.999974	0.0906032	0.408587	-0.00481453	0.982459	-0.0454093	0.724687	ENSG00000176393.11	ENSG00000176393.10	6051
MFAP1	292.386	0.0972974	0.740724	-0.139236	0.468656	-0.00981169	0.999974	-0.0435672	0.776671	-0.0459683	0.846191	-0.03614	0.863816	ENSG00000140259.7	ENSG00000140259.6	4236
PUF60	781.645	0.0972955	0.67786	-0.17013	0.202968	-0.00143124	0.999974	-0.0137127	0.936858	-0.151993	0.278671	-0.125383	0.349248	ENSG00000179950.14	ENSG00000179950.13	22827
TPRA1	715.906	0.0972366	0.630547	0.163395	0.163235	0.00480766	0.999974	0.0454074	0.770367	0.133886	0.304457	0.0829967	0.537538	ENSG00000163870.16	ENSG00000163870.15	131601
UBE2J2	365.666	0.0971775	0.690503	-0.183504	0.181995	-0.00203584	0.999974	0.0248621	0.888684	-0.161845	0.256568	-0.217103	0.0813549	ENSG00000160087.20	ENSG00000160087.20	118424
ZBTB10	32.7755	0.0971508	0.681734	0.0155499	0.967461	-0.00290746	0.999974	-0.00931405	NA	0.0609339	0.80053	0.0342568	0.852843	ENSG00000205189.12	ENSG00000205189.11	65986
TES	138.569	0.0971281	0.760647	-0.132192	0.585347	-0.00334488	0.999974	-0.026934	0.858814	-0.0743461	0.773928	-0.0390566	0.857789	ENSG00000135269.18	ENSG00000135269.17	26136
GTDC1	147.262	0.0969613	0.761794	0.202366	0.370064	0.00148641	0.999974	0.0545798	0.64091	0.1551	0.479829	0.0232457	0.922074	ENSG00000121964.14	ENSG00000121964.14	79712
PIH1D1	170.627	0.0969341	0.756766	0.0503409	0.868586	0.00255782	0.999974	0.0291731	0.856064	0.0204106	0.946299	-0.0160294	0.947401	ENSG00000104872.11	ENSG00000104872.10	55011
SRSF4	643.418	0.0969124	0.663859	-0.0875719	0.604459	-0.00158933	0.999974	0.0106888	0.961996	-0.0728899	0.697088	-0.0944778	0.499153	ENSG00000116350.17	ENSG00000116350.16	6429
YLPM1	501.423	0.0968339	0.730406	-0.0711606	0.750529	-0.00409385	0.999974	-0.0465449	0.757635	-0.038045	0.880309	0.0169488	0.944867	ENSG00000119596.18	ENSG00000119596.17	56252
PRMT5	242.023	0.0968274	0.735631	-0.0888812	0.692671	0.00507177	0.999974	0.0300289	0.857396	-0.121104	0.541678	-0.134531	0.402508	ENSG00000100462.16	ENSG00000100462.15	10419
	30.857	0.0968116	0.388369	0.0633797	0.802512	0.00331006	0.999974	0.0264714	NA	-0.0189037	0.924354	-0.0462863	0.680784	ENSG00000274425.1	ENSG00000274425.1	NA
HLA-A	11739.1	0.0966763	0.468786	0.0751958	0.516459	0.00809885	0.999974	0.0699971	0.55873	0.0475128	0.753452	-0.0129357	0.936297	ENSG00000206503.13	ENSG00000206503.12	3105
C19orf12	189.149	0.096662	0.743889	-0.276043	0.0871362	-0.00561759	0.999974	-0.1478	0.299416	-0.196785	0.251544	-0.0290496	0.895995	ENSG00000131943.17	ENSG00000131943.17	83636
PLEKHF1	53.5411	0.0966373	0.734082	-1.08526	0.000200574	-0.0152506	0.846753	-0.677657	0.0379169	-0.279643	0.212873	-0.104461	0.529632	ENSG00000166289.6	ENSG00000166289.5	79156
USP25	281.937	0.0965835	0.755404	-0.0195841	0.952966	-0.010931	0.999974	-0.0963417	0.452387	0.0731628	0.769226	0.141189	0.396014	ENSG00000155313.15	ENSG00000155313.15	29761
RPL18	1381.07	0.0965705	0.465185	-0.0308878	0.840758	0.0302134	0.999974	0.0822226	0.432059	-0.108993	0.271423	-0.129266	0.13974	ENSG00000063177.13	ENSG00000063177.12	6141
SUMO1	331.935	0.0965123	0.746689	-0.0490644	0.864963	0.00220215	0.999974	0.0163228	0.934155	-0.05927	0.805238	-0.0699898	0.706507	ENSG00000116030.16	ENSG00000116030.16	7341
EPHB2	317.833	0.0964503	0.759235	0.0646259	0.844358	0.00863028	0.999974	-0.00257696	0.990063	-0.0581288	0.828071	0.0494992	0.812143	ENSG00000133216.16	ENSG00000133216.16	2048
TENT4A	155.719	0.0963418	0.762927	-0.241791	0.236302	-0.00197169	0.999974	0.0249867	0.873804	-0.185532	0.365515	-0.300569	0.0993803	ENSG00000112941.14	ENSG00000112941.13	11044
BCL10	229.146	0.096247	0.756282	-0.0030208	0.993227	0.00277391	0.999974	0.0386911	0.798546	-0.0170605	0.955355	-0.0712499	0.699339	ENSG00000142867.14	ENSG00000142867.13	8915
NAT10	302.977	0.0961177	0.718404	-0.301185	0.0231313	-0.00783553	0.999974	-0.121163	0.368181	-0.22733	0.111037	-0.0876456	0.588282	ENSG00000135372.9	ENSG00000135372.8	55226
PGM2L1	65.7738	0.0960526	0.709135	0.374523	0.148538	0.00622414	0.999974	0.0628188	0.403933	0.116535	0.601079	0.0253507	0.902442	ENSG00000165434.8	ENSG00000165434.7	283209
ZNF277	40.4155	0.096044	0.610451	-0.121326	0.64026	-0.00441134	0.999974	-0.0355359	0.556973	-0.00237911	0.993682	0.0312764	0.851421	ENSG00000198839.10	ENSG00000198839.9	11179
G6PC3	640.583	0.0960314	0.725058	0.0622697	0.776239	0.0115182	0.999974	0.0439607	0.777337	-0.0089239	0.970278	-0.0149548	0.944631	ENSG00000141349.8	ENSG00000141349.8	92579
SAMD14	6.78939	0.0959649	0.0912746	-0.0634673	0.704659	-0.0018451	0.999974	-0.00387211	NA	0.000152964	0.999632	-0.0176359	NA	ENSG00000167100.14	ENSG00000167100.14	201191
RWDD1	157.127	0.0959454	0.761038	-0.159729	0.44842	-0.00651775	0.999974	-0.0475667	0.725257	-0.0715572	0.778581	-0.0278619	0.899417	ENSG00000111832.13	ENSG00000111832.12	51389
KLHL22	153.9	0.0959126	0.765083	0.155298	0.517699	0.010242	0.999974	0.0718871	0.539686	0.0152134	0.966596	-0.0224783	0.922671	ENSG00000099910.17	ENSG00000099910.16	84861
PRKRIP1	130.391	0.0958398	0.77022	-0.0927495	0.729654	-0.014047	0.999974	-0.0148274	0.932969	0.0645917	0.809443	-0.034727	0.878717	ENSG00000128563.13	ENSG00000128563.13	79706
SNX9	829.221	0.0956357	0.622409	-0.247464	0.0138657	-0.0323244	0.999974	-0.148336	0.194315	-0.113575	0.40067	-0.0528433	0.723884	ENSG00000130340.16	ENSG00000130340.15	51429
ZBTB14	116.838	0.0956346	0.768589	0.169691	0.464916	0.014829	0.999974	0.0891502	0.44032	-0.0167107	0.956633	-0.0300003	0.888851	ENSG00000198081.11	ENSG00000198081.10	7541
ZNF213	219.549	0.0954328	0.768589	-0.172274	0.431181	-0.00447861	0.999974	-0.000334482	0.998933	-0.0922608	0.705206	-0.133875	0.446381	ENSG00000085644.14	ENSG00000085644.13	7760
BCL6	897.102	0.0953933	0.736707	-0.226524	0.13047	-0.00281248	0.999974	-0.0345351	0.835283	-0.188643	0.231226	-0.127399	0.409261	ENSG00000113916.18	ENSG00000113916.17	604
	11.4597	0.0953466	0.257033	0.0591917	0.78806	0.00257084	0.999974	0.00702533	NA	-0.0190463	0.910012	0.00605193	NA	ENSG00000279689.1	ENSG00000279689.1	NA
PRMT6	110.714	0.0953423	0.76532	0.295774	0.181025	0.00332729	0.999974	0.0421593	0.720427	0.191604	0.370651	0.0891057	0.62708	ENSG00000198890.9	ENSG00000198890.8	55170
PRXL2C	156.961	0.0952447	0.769628	-0.67149	0.000217388	-0.012717	0.999974	-0.136924	0.293064	-0.425486	0.021537	-0.263489	0.134302	ENSG00000158122.12	ENSG00000158122.11	195827
MUL1	462.751	0.0950998	0.687361	-0.155462	0.256261	-0.00523149	0.999974	-0.00815511	0.961996	-0.116885	0.450959	-0.121714	0.361258	ENSG00000090432.7	ENSG00000090432.6	79594
JAGN1	186.447	0.0950892	0.755561	-0.136598	0.50901	-0.0138717	0.999974	-0.0619267	0.652185	-0.00579924	0.988557	-0.00180026	0.994689	ENSG00000171135.15	ENSG00000171135.14	84522
TRRAP	567.23	0.0950433	0.739749	0.0663675	0.78467	-0.00780559	0.999974	-0.0258647	0.884257	0.114904	0.541688	0.101478	0.529543	ENSG00000196367.13	ENSG00000196367.13	8295
CCNL1	301.515	0.0949674	0.758184	-0.0132002	0.968436	-0.00183911	0.999974	-0.0363048	0.808188	0.00326033	0.993452	0.0579925	0.781531	ENSG00000163660.11	ENSG00000163660.11	57018
TSC2	476.443	0.0949123	0.727022	-0.027913	0.919242	0.0322262	0.999974	0.0240658	0.897669	-0.214014	0.147174	-0.0644643	0.717131	ENSG00000103197.18	ENSG00000103197.17	7249
PIK3R6	107.905	0.0948672	0.764102	0.0539301	0.874929	0.00756436	0.999974	0.0357255	0.743815	-0.0525228	0.84482	-0.0457426	0.827653	ENSG00000276231.5	ENSG00000276231.4	146850
ZNF335	275.983	0.0947971	0.744605	-0.13601	0.476221	-0.0017452	0.999974	-0.0479478	0.75153	-0.108594	0.594715	-0.0323097	0.895828	ENSG00000198026.8	ENSG00000198026.7	63925
VMA21	190.101	0.0947413	0.770818	-0.0881066	0.734675	-0.0043666	0.999974	0.0313596	0.841482	-0.0290354	0.917053	-0.140508	0.415646	ENSG00000160131.13	ENSG00000160131.13	203547
	63.3003	0.0946322	0.720864	0.0154703	0.970015	0.00893327	0.999974	0.034493	0.67608	-0.142337	0.501098	-0.0829825	0.607471	ENSG00000184441.4	ENSG00000184441.4	NA
SDHAP1	97.7127	0.0946111	0.76532	-0.24323	0.299548	-0.00191859	0.999974	-0.0339132	0.768436	-0.160869	0.470449	-0.0690959	0.716062	ENSG00000185485.14	ENSG00000185485.14	NA
SNRNP70	1086.94	0.0945354	0.663859	0.00500119	0.987341	0.0206208	0.999974	0.0618501	0.667683	-0.0828739	0.61698	-0.0805062	0.562976	ENSG00000104852.15	ENSG00000104852.14	6625
CCT3	1203.82	0.0944467	0.474781	-0.129798	0.13639	-0.00869022	0.999974	-0.0697906	0.541855	-0.0983764	0.333813	-0.0381395	0.767442	ENSG00000163468.15	ENSG00000163468.14	7203
EXOSC2	67.0144	0.0944328	0.757308	-0.0642843	0.847133	-0.00376088	0.999974	-0.0251351	0.829854	0.00158335	0.996327	0.0184521	0.9379	ENSG00000130713.16	ENSG00000130713.15	23404
TNPO2	307.054	0.0943861	0.761571	-0.098729	0.672068	0.0112845	0.999974	0.0423323	0.773375	-0.193548	0.27983	-0.174835	0.27968	ENSG00000105576.15	ENSG00000105576.15	30000
EIPR1	244.173	0.0943417	0.74691	-0.241524	0.101847	-0.0028886	0.999974	0.0476774	0.750939	-0.20223	0.191955	-0.337418	0.0141441	ENSG00000032389.12	ENSG00000032389.12	7260
BRMS1L	33.8775	0.0943359	0.672357	0.00826008	0.98512	-0.00157205	0.999974	0.00042223	NA	0.0387031	0.886793	0.00226354	0.993297	ENSG00000100916.14	ENSG00000100916.13	84312
MLLT1	488.763	0.0941566	0.72596	0.0760572	0.725305	0.0167934	0.999974	0.137796	0.30846	-0.0345281	0.894172	-0.10517	0.504921	ENSG00000130382.9	ENSG00000130382.8	4298
DNAJC5	2552.83	0.0941371	0.638371	-0.112855	0.397037	-0.018285	0.999974	-0.0763504	0.55873	-0.0240451	0.910012	-0.005635	0.998413	ENSG00000101152.11	ENSG00000101152.10	80331
ARHGDIB	7177.64	0.0941073	0.498588	-0.081727	0.434291	0.0412384	0.999974	0.117777	0.215013	-0.177781	0.0251495	-0.216381	0.00363345	ENSG00000111348.9	ENSG00000111348.8	397
ZNF296	26.966	0.0941014	0.673985	-1.06134	0.00459935	-0.00315633	0.999974	-0.0239275	NA	-0.681929	0.0440092	-0.464655	0.0868357	ENSG00000170684.9	ENSG00000170684.8	162979
	16.8381	0.0940565	0.505158	-0.023655	0.936927	-0.00459806	0.999974	-0.0150057	NA	0.0672912	0.714247	0.0303501	NA	ENSG00000271646.1	ENSG00000271646.1	NA
SENP1	82.8513	0.0940372	0.749085	0.0365981	0.921769	0.00442477	0.999974	0.00711982	0.961996	-0.0327089	0.910012	0.00604931	0.981413	ENSG00000079387.14	ENSG00000079387.13	29843
C11orf80	17.3347	0.0940359	0.452808	-0.300719	0.177007	-0.00511145	0.999974	-0.0194224	NA	-0.0403244	0.824283	-0.0457893	NA	ENSG00000173715.16	ENSG00000173715.16	79703
SYP	83.0441	0.0939984	0.763221	-0.299819	0.200233	-0.00397233	0.999974	-0.00987268	0.949455	-0.162993	0.461849	-0.174625	0.324795	ENSG00000102003.10	ENSG00000102003.10	6855
CTNND1	1045.06	0.0938831	0.652591	-0.359153	0.000172825	-0.0521821	0.999974	-0.109833	0.368181	-0.179194	0.116578	-0.180762	0.0871909	ENSG00000198561.14	ENSG00000198561.13	1500
PUS7	43.2279	0.093851	0.720864	-0.595265	0.0439429	0.000132211	0.999974	-0.0175233	0.857234	-0.564355	0.0533686	-0.248605	0.184731	ENSG00000091127.14	ENSG00000091127.13	54517
GPR180	45.936	0.0938329	0.711949	-0.0213637	0.954132	0.000609092	0.999974	-0.015148	0.888684	-0.0254151	0.926425	0.0262695	0.893964	ENSG00000152749.8	ENSG00000152749.7	160897
ELOVL7	31.7008	0.0938316	0.577462	-0.363873	0.16417	0.00259014	0.999974	-0.0205371	NA	-0.721824	0.0545363	-0.0672426	0.585171	ENSG00000164181.14	ENSG00000164181.13	79993
EFTUD2	1715.1	0.0938057	0.554586	0.0268781	0.880096	0.0009689	0.999974	0.0164507	0.934155	0.0179519	0.928956	0.00332896	0.986637	ENSG00000108883.13	ENSG00000108883.12	9343
RILP	316.973	0.0937861	0.758703	-0.312627	0.0471005	-0.0010008	0.999974	0.027248	0.868382	-0.288205	0.0678824	-0.377384	0.0136095	ENSG00000167705.12	ENSG00000167705.11	83547
U2AF2	1469.45	0.0937638	0.549936	-0.115103	0.303097	0.00250443	0.999974	0.036557	0.82638	-0.112002	0.328908	-0.15895	0.100974	ENSG00000063244.12	ENSG00000063244.12	11338
ADAM15	1158.18	0.0937367	0.687361	-0.124312	0.415651	0.00969261	0.999974	0.0540126	0.743618	-0.163107	0.234406	-0.193111	0.106531	ENSG00000143537.13	ENSG00000143537.13	8751
CEP97	31.3152	0.0937294	0.631936	0.211837	0.395922	0.00327021	0.999974	0.0222675	NA	0.0681103	0.757443	0.0412841	0.802965	ENSG00000182504.11	ENSG00000182504.10	79598
RSBN1	70.3058	0.093593	0.725107	-0.139028	0.611981	-0.00291303	0.999974	-0.0119967	0.917782	-0.0475557	0.853523	-0.0472542	0.79677	ENSG00000081019.13	ENSG00000081019.13	54665
NDST2	278.559	0.0935877	0.765083	0.0494533	0.86447	0.0112738	0.999974	0.0346608	0.833701	-0.0446138	0.867846	-0.0213394	0.926444	ENSG00000166507.18	ENSG00000166507.17	8509
PITPNA	1564.95	0.0935539	0.567431	-0.216358	0.0147435	-0.0266187	0.999974	-0.0896389	0.439623	-0.120035	0.286559	-0.0890259	0.435319	ENSG00000174238.15	ENSG00000174238.14	5306
PDLIM5	672.456	0.0935463	0.700251	-0.138294	0.361376	-0.00105953	0.999974	-0.0915993	0.480313	-0.123159	0.444342	0.0057113	0.981413	ENSG00000163110.15	ENSG00000163110.14	10611
[truncated: 30,270 more rows]

## Sheet: Raw Aligned Counts
Ensembl Gene ID	18k_ATRA	18k_DMSO	18k_EC23	18k_TTNPB	18k_Uninfected	18o_ATRA	18o_DMSO	18o_EC23	18o_TTNPB	18o_Uninfected	19a_ATRA	19a_DMSO	19a_EC23	19a_TTNPB	19a_Uninfected
ENSG00000237851.1	0	0	0	0	0	0	0	0	0	0	0	0	0	0	0
ENSG00000164054.15	1028	1151	1570	1058	1058	1292	1176	797	900	1140	1137	1376	1103	1208	1322
ENSG00000123505.15	266	440	445	336	705	476	511	484	375	434	424	546	460	458	613
ENSG00000257527.1	0	0	3	2	0	1	0	2	2	2	1	0	2	1	0
ENSG00000140830.8	63	45	95	60	72	79	74	68	64	69	51	75	61	74	91
ENSG00000181544.14	2	1	3	5	1	2	0	1	2	0	1	2	2	1	5
ENSG00000225193.5	0	0	0	0	1	0	1	0	0	0	0	0	0	0	0
ENSG00000234268.1	0	0	2	0	0	0	0	0	0	0	0	0	0	0	0
ENSG00000204444.10	8	18	15	11	14	8	8	4	8	7	5	10	7	7	17
ENSG00000228477.1	3	5	5	10	3	4	2	8	4	3	4	5	6	5	9
ENSG00000235927.4	0	0	1	0	1	1	0	0	0	0	0	0	0	0	1
ENSG00000173200.12	15	8	19	13	12	45	41	32	32	25	19	27	17	27	22
ENSG00000265808.3	853	725	1242	1032	918	1062	857	955	910	666	898	976	1081	1084	716
ENSG00000206633.1	0	0	0	0	0	0	0	0	0	0	0	0	0	0	0
ENSG00000163623.9	0	0	0	0	0	0	0	0	0	0	0	0	0	1	0
ENSG00000177173.5	0	1	5	1	2	1	2	3	1	0	1	0	0	0	2
ENSG00000229917.2	0	1	0	0	0	0	0	0	0	0	0	0	0	0	0
ENSG00000272370.1	0	0	0	0	0	0	0	1	0	0	0	0	1	0	0
ENSG00000197008.9	5	2	6	2	12	16	7	17	6	5	15	5	11	7	13
ENSG00000175105.6	48	44	52	47	86	65	28	53	51	42	26	45	39	36	31
ENSG00000180881.19	9	0	2	3	2	9	4	1	2	3	4	2	4	2	2
ENSG00000163904.12	96	100	113	110	108	89	84	81	90	84	84	105	96	118	94
ENSG00000234580.1	0	0	0	0	0	0	0	1	0	0	0	0	0	0	0
ENSG00000185710.9	14	11	12	12	28	38	15	13	21	16	25	10	32	9	11
ENSG00000135638.13	0	0	0	1	0	1	0	0	0	0	1	0	1	2	2
ENSG00000254673.1	0	0	13	2	0	0	0	0	0	0	0	6	5	0	22
ENSG00000272927.1	4	0	2	3	0	0	1	2	0	1	0	1	0	1	0
ENSG00000229017.6	0	0	0	0	0	1	0	0	0	0	0	0	0	0	0
ENSG00000100603.13	424	354	532	436	454	473	364	382	414	379	369	395	395	452	432
ENSG00000250948.1	0	0	0	0	0	0	0	0	0	1	0	0	0	0	0
ENSG00000285790.1	0	0	0	0	0	0	0	0	0	0	0	0	0	0	0
ENSG00000165480.15	9	6	9	7	11	8	4	3	3	8	19	9	7	8	12
ENSG00000105186.15	133	107	182	160	130	184	131	171	174	165	155	154	170	181	175
ENSG00000240299.3	0	1	0	0	0	1	0	0	0	0	0	1	0	0	3
ENSG00000223522.1	0	0	0	0	0	0	0	0	0	0	0	0	0	0	0
ENSG00000198075.9	0	0	0	0	0	0	0	0	0	0	0	0	0	0	0
ENSG00000169583.12	7	3	11	18	11	6	4	5	2	9	2	5	1	2	0
ENSG00000007866.20	24	48	23	21	67	25	29	20	21	55	23	34	24	30	40
ENSG00000244731.7	5	2	0	1	2	4	1	1	3	2	4	0	5	4	2
ENSG00000148606.12	187	165	191	201	168	211	166	170	158	192	190	165	198	197	187
ENSG00000223861.1	0	0	0	0	0	0	0	0	0	0	1	1	1	0	0
ENSG00000009413.15	75	35	74	71	83	86	49	97	88	69	62	56	77	71	84
ENSG00000236056.1	2	2	4	1	0	2	0	1	2	0	2	0	4	3	1
ENSG00000227001.3	0	0	0	0	0	0	0	0	0	0	0	0	1	1	1
ENSG00000155719.17	134	50	115	146	122	163	96	101	138	87	96	71	97	110	78
ENSG00000224186.8	21	14	8	20	2	34	29	3	20	22	16	7	19	9	18
ENSG00000170214.4	0	0	0	0	0	0	0	0	0	0	0	1	0	0	0
ENSG00000120256.10	33	30	55	47	36	54	33	29	25	32	30	40	27	33	36
ENSG00000260378.1	0	0	2	0	0	0	0	0	0	0	0	0	0	0	0
ENSG00000184988.8	194	205	317	229	233	383	375	267	295	349	357	448	413	404	419
ENSG00000260326.1	0	0	0	0	1	0	0	0	0	0	0	0	0	0	0
ENSG00000171496.4	0	0	3	0	0	1	0	1	1	0	0	0	1	1	1
ENSG00000261118.1	2	1	0	2	0	0	0	1	1	1	0	1	1	1	1
ENSG00000225217.1	42	2	26	31	9	51	21	43	49	30	17	5	4	9	12
ENSG00000087274.16	1315	1228	1617	1463	1218	1634	1227	1095	1349	1379	1384	1471	1545	1573	1555
ENSG00000251569.1	0	0	0	0	2	11	0	0	0	0	0	0	0	0	1
ENSG00000255138.1	1	0	0	1	0	0	0	0	1	0	0	0	0	0	0
ENSG00000269711.1	125	43	297	280	219	438	244	180	313	248	301	97	176	240	196
ENSG00000005020.12	688	585	786	728	820	1072	728	868	875	817	734	798	804	826	833
ENSG00000218980.2	29	32	38	30	37	36	33	28	33	20	33	43	18	36	43
ENSG00000285025.1	16	17	12	12	19	7	9	0	21	12	0	6	11	20	7
ENSG00000271730.1	0	0	2	0	0	0	0	2	0	0	0	0	0	0	0
ENSG00000123405.13	1	0	3	0	4	0	2	2	2	0	2	0	5	1	6
ENSG00000173976.15	0	0	0	0	0	0	0	0	0	0	0	0	0	0	1
ENSG00000230912.1	0	0	0	0	0	0	0	0	0	0	0	0	0	0	0
ENSG00000094880.10	183	155	212	189	177	201	160	182	180	157	154	185	168	193	183
ENSG00000174175.16	0	0	0	0	0	3	0	0	0	0	3	0	0	0	0
ENSG00000228434.1	16	29	27	32	22	24	21	10	21	13	15	18	20	16	15
ENSG00000273712.1	0	0	0	0	0	0	0	0	0	0	0	0	0	0	0
ENSG00000181227.3	2	1	1	1	3	1	0	2	2	0	2	1	1	0	0
ENSG00000259813.1	0	0	0	0	0	0	0	0	0	0	0	0	0	0	0
ENSG00000234562.1	0	0	0	0	0	0	0	0	0	0	0	0	0	0	0
ENSG00000269737.2	0	0	0	4	2	2	2	4	0	1	0	0	2	0	0
ENSG00000163626.16	162	138	178	143	155	237	127	119	152	147	156	175	141	142	141
ENSG00000271992.1	0	0	0	2	0	1	0	1	0	0	0	0	0	1	0
ENSG00000111775.2	1363	1245	1682	1505	1381	1703	1217	1057	1197	1064	1257	1380	1178	1436	1454
ENSG00000213956.4	1	0	0	0	0	0	1	0	0	0	1	0	0	0	1
ENSG00000270711.1	0	0	1	0	0	0	0	0	0	0	0	0	0	0	0
ENSG00000214402.6	1	7	7	0	16	0	10	4	1	6	1	5	3	0	6
ENSG00000279670.1	1	0	0	0	1	0	1	1	0	0	1	2	0	3	1
ENSG00000100764.13	383	503	556	468	574	571	534	472	516	535	458	560	513	639	467
ENSG00000219993.1	0	0	0	0	0	0	0	0	0	0	0	0	0	0	0
ENSG00000171962.17	16	18	8	8	10	11	8	10	12	12	10	10	10	17	12
ENSG00000259318.1	0	0	0	1	1	1	2	2	2	0	1	0	2	0	1
ENSG00000077147.15	653	531	728	665	788	912	682	755	721	681	661	759	714	727	781
ENSG00000133106.14	56	193	323	68	15	174	526	78	74	17	145	523	192	169	36
ENSG00000279182.1	2	0	0	0	0	0	0	0	0	0	0	1	0	0	0
ENSG00000272679.1	0	1	0	0	3	0	0	3	0	0	1	1	0	1	2
ENSG00000168874.12	4	0	6	1	1	3	1	1	2	0	2	5	3	0	1
ENSG00000267680.5	80	57	101	83	81	87	62	85	88	51	75	63	76	65	84
ENSG00000177042.14	125	84	137	144	106	74	43	48	70	47	75	82	75	84	90
ENSG00000125266.7	1	0	0	0	1	1	0	1	1	0	2	3	3	2	2
ENSG00000265334.1	0	0	0	0	0	0	1	0	0	0	0	0	0	0	0
ENSG00000237788.1	0	0	0	0	0	1	0	0	0	0	2	0	1	1	0
ENSG00000131323.14	735	917	1329	1110	744	992	873	757	952	728	931	922	1076	1159	734
ENSG00000179082.3	5	1	4	2	0	2	0	0	3	1	0	0	0	0	0
ENSG00000253893.2	1	2	2	1	2	1	0	0	2	3	4	3	2	4	7
ENSG00000279713.1	1	1	3	4	1	3	2	1	5	5	3	0	0	2	3
ENSG00000105993.14	1784	1333	2313	2016	1782	2046	1381	1610	1696	1373	1754	1708	1746	1839	1591
ENSG00000107959.15	785	766	954	875	842	1072	896	747	962	981	669	663	623	579	644
ENSG00000112195.8	1	1	6	6	2	2	0	1	2	0	0	0	2	1	4
ENSG00000172215.5	0	0	0	0	0	0	0	0	1	1	0	0	0	0	0
ENSG00000227678.7	0	0	0	0	0	0	1	0	1	0	0	0	0	0	0
ENSG00000254618.1	0	0	1	3	5	0	1	2	0	1	4	2	0	1	2
ENSG00000116288.12	822	729	1066	913	918	1139	798	785	760	687	838	888	756	893	907
ENSG00000259512.3	0	0	1	0	0	0	0	0	0	0	0	0	0	0	0
ENSG00000156853.12	95	87	103	109	90	124	93	110	97	80	111	103	116	97	102
ENSG00000259051.1	1	5	9	4	2	5	10	2	2	5	11	4	4	6	2
ENSG00000166589.12	0	0	0	0	0	0	0	0	0	0	0	0	0	1	0
ENSG00000277425.1	0	0	1	0	0	0	0	0	1	1	0	0	0	0	0
ENSG00000165511.6	16	9	12	13	4	12	6	5	13	4	8	10	4	7	15
ENSG00000260231.2	6	4	13	6	7	6	10	8	6	3	8	21	5	7	16
ENSG00000237886.1	1	0	1	1	1	2	0	2	2	0	0	1	1	1	0
ENSG00000276470.1	0	0	0	0	1	1	0	0	1	0	1	1	0	0	0
ENSG00000267364.1	1	1	0	0	1	1	3	0	0	0	1	0	0	2	2
ENSG00000105229.6	184	199	237	196	167	257	173	162	207	189	186	205	178	223	194
ENSG00000151065.13	95	70	98	102	66	104	74	86	92	100	81	63	72	88	85
ENSG00000277247.1	0	0	0	0	0	0	0	0	0	0	0	0	0	0	0
ENSG00000120217.13	244	267	336	253	109	306	305	252	268	126	346	598	512	362	123
ENSG00000006016.10	6	5	2	2	0	11	6	8	3	8	5	3	3	7	8
ENSG00000070950.9	44	42	64	48	52	48	35	46	38	44	32	45	45	42	50
ENSG00000169379.15	29	15	45	48	35	56	38	35	44	25	36	39	38	37	22
ENSG00000268650.3	1	1	0	0	1	0	0	0	1	0	0	1	0	0	0
ENSG00000176343.5	0	1	0	0	1	0	0	0	0	0	1	0	0	0	0
ENSG00000260803.1	0	2	1	3	2	4	1	0	3	3	0	0	0	0	0
ENSG00000237388.2	0	0	0	0	0	0	0	0	0	0	0	0	0	0	0
ENSG00000200278.1	0	1	1	0	0	0	1	0	0	0	0	0	0	0	0
ENSG00000254634.4	0	0	0	0	0	0	0	0	0	0	0	0	0	0	0
ENSG00000164687.10	2272	1600	2480	2164	2867	3086	2060	2214	1907	2378	1796	1570	1324	1933	2876
ENSG00000178096.8	18	15	19	24	32	32	36	18	21	18	23	18	15	25	24
ENSG00000187288.10	0	0	2	0	0	4	0	0	0	0	0	1	0	0	0
ENSG00000196126.11	2158	1746	2660	2391	1992	4578	3080	2789	3151	3200	4750	4389	4448	5160	5388
ENSG00000278272.1	0	0	0	1	0	0	0	0	0	0	0	0	0	0	0
ENSG00000276747.1	0	1	0	1	0	0	3	0	0	1	0	1	0	0	0
ENSG00000143442.21	237	180	299	276	210	333	226	226	303	280	251	316	318	274	252
ENSG00000188636.3	247	175	227	229	234	321	244	219	247	301	228	253	247	255	261
ENSG00000231165.3	0	0	0	1	0	0	0	0	0	0	0	0	0	0	0
ENSG00000205755.11	0	0	0	0	0	0	0	0	0	0	0	0	0	0	0
ENSG00000264041.2	0	0	0	0	0	0	0	0	0	0	0	0	0	0	0
ENSG00000203497.2	40	24	28	38	22	34	19	15	26	22	15	17	14	19	10
ENSG00000124523.15	84	55	99	67	69	113	70	84	70	64	72	56	73	72	85
ENSG00000259205.2	1	1	1	1	0	2	2	2	7	0	4	2	3	2	1
ENSG00000107902.13	88	86	119	126	103	94	85	42	52	70	139	147	156	139	132
ENSG00000254469.7	5	3	1	8	4	4	0	4	2	4	4	3	2	2	4
ENSG00000266433.6	0	0	0	0	0	0	0	0	0	0	3	1	2	0	0
ENSG00000127946.16	90	166	109	127	174	205	159	99	145	188	163	330	248	167	162
ENSG00000171812.12	4080	2619	5356	4754	3259	4324	2278	2914	3598	2629	2944	2302	3429	3287	2567
ENSG00000137078.8	9	12	16	5	13	18	10	12	17	18	7	13	6	8	15
ENSG00000183208.12	90	53	94	68	47	93	61	64	91	68	73	58	67	75	61
ENSG00000167157.10	0	0	0	0	0	0	0	0	0	0	0	1	0	0	0
ENSG00000122958.14	439	472	645	543	811	668	641	616	501	673	411	558	501	545	638
ENSG00000111196.9	37	45	46	41	42	52	50	52	44	41	42	44	36	43	38
ENSG00000260625.2	0	0	1	0	0	0	0	0	0	1	0	0	0	0	0
ENSG00000165953.9	0	0	0	0	0	0	0	0	0	0	0	0	0	0	0
ENSG00000171487.14	0	0	0	0	0	0	0	0	0	0	0	0	0	0	0
ENSG00000151883.17	164	166	250	218	204	186	154	156	131	168	153	201	164	168	194
ENSG00000264546.1	0	0	0	0	0	1	1	0	0	0	0	0	0	0	0
ENSG00000106341.10	1	5	4	2	3	4	0	3	0	3	0	3	1	1	0
ENSG00000169896.17	8581	7727	9600	8291	7409	7047	5220	4328	5421	5957	6321	7323	6550	6464	7377
ENSG00000176973.7	915	619	1052	890	587	1394	736	683	788	640	761	607	554	751	558
ENSG00000225334.1	1	0	0	0	0	0	2	0	0	0	0	0	0	0	0
ENSG00000235876.2	0	0	0	0	0	0	0	0	0	0	0	1	0	0	0
ENSG00000163481.7	129	136	135	141	132	159	129	124	116	110	139	126	140	141	152
ENSG00000034693.14	45	41	45	48	41	64	39	41	32	29	42	35	46	52	32
ENSG00000257359.1	0	0	0	1	0	0	0	0	0	0	0	0	0	0	1
ENSG00000272689.1	0	0	0	0	0	0	0	0	0	0	0	0	0	0	0
ENSG00000160785.13	407	380	492	464	357	528	353	335	386	368	454	409	426	476	331
ENSG00000235660.2	0	0	0	0	0	0	0	0	0	0	0	0	0	0	0
ENSG00000115165.9	473	348	636	685	361	424	216	304	370	173	302	246	317	383	188
ENSG00000104549.11	410	690	554	416	862	678	790	552	595	852	586	916	698	742	973
ENSG00000273674.4	1	0	1	1	0	0	0	0	0	0	1	0	0	1	0
ENSG00000229628.1	0	1	0	0	0	0	0	0	0	0	0	0	0	0	0
ENSG00000183607.9	0	0	0	0	0	1	0	0	0	0	1	0	0	0	0
ENSG00000255201.1	1	1	0	5	2	2	1	1	3	0	1	2	1	0	1
ENSG00000155428.12	0	0	0	0	2	0	0	0	0	0	0	0	0	0	0
ENSG00000243547.1	0	9	10	7	12	2	0	7	5	6	10	5	2	12	10
ENSG00000186522.14	146	125	189	153	151	182	175	175	189	182	108	123	106	117	118
ENSG00000169213.6	0	0	0	1	0	0	0	1	0	0	0	0	1	0	0
ENSG00000147324.10	657	1170	1123	874	1433	776	1124	785	858	1325	878	1171	1077	1003	1142
ENSG00000204469.12	2095	1846	2365	2190	1900	2691	1887	1527	2100	2186	2173	2199	2373	2198	1926
ENSG00000271383.6	185	227	446	392	171	274	203	326	367	167	431	447	603	506	210
ENSG00000178896.8	142	133	164	155	130	198	150	121	138	143	152	140	160	158	144
ENSG00000120306.10	1392	1322	1688	1390	1424	1497	1181	940	1070	1023	807	952	804	954	961
ENSG00000102053.12	8	4	1	3	0	3	4	2	0	3	2	5	3	1	1
ENSG00000274070.1	19	4	12	22	7	13	7	5	11	3	11	4	13	16	10
ENSG00000087266.15	1784	2575	2564	2047	2658	1940	2229	1401	1727	2308	1889	2899	2271	2165	2541
ENSG00000185129.5	153	122	160	151	153	197	149	126	173	148	136	170	150	137	135
ENSG00000231888.1	0	0	0	0	0	0	0	0	0	0	0	0	0	0	0
ENSG00000145901.15	1962	2104	2786	2210	1102	1876	1563	1166	1536	816	3269	3248	3455	3134	1013
ENSG00000269892.1	0	0	0	2	1	1	1	0	1	1	2	1	1	1	2
ENSG00000285641.1	103	24	72	52	52	58	66	17	19	61	114	43	42	12	85
ENSG00000156675.15	849	679	1009	938	904	1179	803	960	1127	1035	715	639	773	809	990
ENSG00000255836.1	1	1	4	1	4	0	1	5	3	1	0	6	1	2	4
ENSG00000160691.18	820	846	1063	904	956	1085	857	754	807	937	800	900	909	944	1018
ENSG00000272825.1	27	15	22	13	12	26	20	12	29	17	27	29	19	21	21
ENSG00000178789.8	2068	96	1699	2014	113	1340	81	427	819	72	1081	158	600	942	142
ENSG00000166341.7	13	2	5	9	5	31	11	14	19	25	21	24	38	33	23
ENSG00000279474.1	1	0	1	1	1	1	0	0	0	0	1	2	0	2	0
ENSG00000135960.9	0	1	0	0	0	0	0	0	0	0	0	0	0	0	0
ENSG00000163885.11	0	0	0	0	0	0	0	0	0	0	1	0	0	0	0
ENSG00000278949.1	4	2	4	5	2	1	5	2	2	4	4	2	4	2	1
ENSG00000279579.3	0	0	0	0	0	0	0	0	0	0	0	0	0	0	0
ENSG00000103197.17	498	479	544	414	445	567	445	370	441	477	505	519	548	456	498
ENSG00000129103.17	1197	1010	1442	1270	1140	1173	896	792	911	976	1309	1245	1098	1286	1387
ENSG00000169679.14	59	38	74	55	52	63	30	38	36	35	75	43	68	49	49
ENSG00000272034.1	0	0	0	0	0	0	0	0	0	0	0	0	0	0	0
ENSG00000230482.1	0	0	0	0	0	0	0	0	0	0	0	0	0	0	0
ENSG00000206924.1	0	0	0	0	0	0	0	0	0	0	0	0	0	0	0
ENSG00000183632.14	0	0	0	0	0	1	0	0	2	0	0	0	1	0	0
ENSG00000104524.13	29	30	21	13	38	32	31	18	32	31	23	49	26	35	38
ENSG00000107864.14	34	22	28	36	28	47	29	24	33	27	29	34	29	21	26
ENSG00000179091.4	777	863	908	908	844	1211	965	644	853	871	881	985	777	951	902
ENSG00000142512.14	391	89	367	379	45	631	201	255	363	183	275	111	157	190	45
ENSG00000148248.13	2099	2002	2643	2320	2213	2823	2273	2166	2333	2302	2229	2363	2466	2499	2553
ENSG00000177469.12	28	71	82	45	103	44	47	29	27	65	38	83	69	62	91
ENSG00000237017.1	2	1	3	1	1	2	5	1	0	2	2	2	0	2	4
ENSG00000283375.1	71	76	109	75	94	113	84	72	83	102	112	94	103	126	110
ENSG00000281593.1	0	4	0	0	12	0	0	6	0	0	10	0	2	6	0
ENSG00000079308.18	1809	1678	2195	1740	1972	1817	1402	1247	1561	2194	557	567	519	530	974
ENSG00000221869.4	397	82	305	277	102	403	135	159	178	142	307	105	179	231	152
ENSG00000167904.14	43	51	61	55	56	86	40	45	54	34	64	50	64	48	50
ENSG00000257950.3	11	2	5	5	2	7	12	2	6	2	2	4	10	0	8
ENSG00000131845.14	59	41	53	77	86	61	49	54	50	71	56	66	62	64	57
ENSG00000239961.2	8	10	9	5	11	7	3	2	4	3	3	0	1	1	0
ENSG00000226755.2	0	0	0	0	0	1	0	0	0	0	0	0	0	0	0
ENSG00000227972.1	0	0	0	0	0	0	0	0	0	0	0	0	0	0	0
ENSG00000268543.1	1	2	2	1	2	1	1	2	2	1	1	1	2	0	1
ENSG00000166173.10	0	0	0	0	0	1	1	0	0	0	0	0	0	0	0
ENSG00000227053.1	0	2	0	1	0	2	0	0	0	0	1	2	0	2	0
ENSG00000214160.9	484	420	529	497	428	600	508	368	425	555	496	512	524	526	539
ENSG00000230542.6_PAR_Y	0	0	0	0	0	0	0	0	0	0	0	0	0	0	0
ENSG00000283667.1	0	0	0	0	0	0	0	0	0	0	0	0	0	0	0
ENSG00000271134.1	0	0	0	0	0	0	0	0	0	0	0	0	0	0	0
ENSG00000273155.1	6	0	8	0	1	0	0	0	4	3	9	9	0	4	0
ENSG00000228779.1	2	0	0	0	1	0	2	0	0	1	0	0	0	1	1
ENSG00000140264.19	5623	5082	7125	6197	5745	7777	5693	4719	5381	4995	4861	5409	4475	5765	6132
ENSG00000285591.1	0	0	0	0	1	0	0	0	1	0	0	0	0	0	0
ENSG00000234806.1	0	0	0	1	0	0	0	0	0	0	0	0	0	0	0
ENSG00000140199.11	1399	1088	1643	1567	1478	1639	1094	1199	1457	1381	1040	1003	1162	1137	1060
ENSG00000272002.1	0	0	0	0	0	0	0	0	0	0	0	0	0	0	0
ENSG00000264017.2	0	0	0	0	0	0	0	0	0	0	0	1	0	1	0
ENSG00000101188.4	0	0	0	0	0	0	1	0	1	0	0	1	0	2	1
ENSG00000234504.2	0	0	0	0	0	0	0	2	0	0	0	0	0	1	0
ENSG00000254438.1	0	0	0	1	1	1	0	0	2	0	0	0	0	1	0
ENSG00000269564.1	0	1	0	0	0	0	0	0	1	1	0	0	1	0	0
ENSG00000153044.9	36	31	45	51	49	52	34	28	44	29	51	39	39	60	46
ENSG00000107105.14	0	0	0	0	0	0	0	0	0	0	0	0	0	0	0
ENSG00000196933.5	0	0	0	0	0	0	1	0	0	0	0	0	0	0	0
ENSG00000256338.2	151	107	179	109	156	177	123	138	122	81	132	123	122	149	169
ENSG00000179163.11	2040	1334	2278	2193	2250	1648	1106	1205	1330	1583	2406	1973	2469	2875	3579
ENSG00000177138.15	0	0	0	0	0	0	0	0	0	0	0	0	0	0	0
ENSG00000183378.11	0	0	0	0	0	0	0	0	0	0	0	0	0	0	0
ENSG00000265693.1	0	0	0	0	0	0	0	0	0	0	0	0	0	0	0
ENSG00000285085.1	0	0	1	0	0	0	0	0	0	0	0	0	0	0	1
ENSG00000271998.1	0	0	0	0	0	1	0	0	0	2	0	0	0	0	0
ENSG00000213412.3	0	0	0	0	0	0	0	0	0	0	0	0	0	0	0
ENSG00000111667.13	936	875	1112	931	868	1220	814	754	892	962	849	870	947	929	879
ENSG00000257270.1	7	3	6	11	0	11	6	0	5	3	3	3	0	16	8
ENSG00000177294.6	0	0	0	0	0	0	0	0	0	0	0	0	0	0	0
ENSG00000250644.3	3740	2942	4595	3571	3100	6105	3744	3818	4609	4345	2578	2214	2762	2830	2512
ENSG00000226423.1	0	0	0	0	0	0	0	0	0	0	0	0	0	0	0
ENSG00000117411.16	129	133	135	112	180	118	118	83	92	146	80	119	97	96	151
ENSG00000121898.12	2	0	0	0	0	3	1	0	1	0	1	0	0	2	0
ENSG00000267295.1	0	0	0	0	0	0	0	0	0	0	0	1	0	0	0
ENSG00000164715.5	366	170	282	327	184	554	220	303	377	249	318	238	262	242	159
ENSG00000188897.9	45	24	77	55	24	31	18	27	36	16	15	15	7	20	15
ENSG00000125878.6	0	0	0	0	1	0	3	0	0	0	0	0	0	0	0
ENSG00000261399.1	0	0	0	0	0	0	0	0	0	0	0	0	0	1	0
ENSG00000166743.9	0	0	1	0	0	0	0	0	0	1	0	1	0	0	0
ENSG00000268797.1	0	0	0	0	0	0	0	0	0	0	0	0	0	0	0
ENSG00000258016.1	1	0	0	0	1	0	1	1	0	0	0	0	0	0	0
ENSG00000158773.14	621	417	680	620	455	745	436	464	507	418	652	565	541	616	571
ENSG00000187801.14	7	11	13	17	14	7	11	9	10	16	10	14	10	16	11
ENSG00000254064.1	1	2	0	0	0	0	3	0	2	2	0	0	0	0	0
ENSG00000257831.1	0	0	0	2	0	0	0	0	0	0	0	0	0	2	0
ENSG00000115446.11	147	150	214	182	207	231	181	185	190	132	180	214	168	197	226
ENSG00000065883.15	329	264	422	335	334	407	293	314	364	314	324	328	347	377	286
ENSG00000067221.13	51	50	53	45	39	53	61	40	34	45	60	84	51	54	68
ENSG00000253900.1	0	0	0	0	0	0	0	1	0	0	0	0	0	0	0
ENSG00000080561.13	28	39	36	23	65	13	25	7	10	19	6	19	11	9	13
ENSG00000197102.11	1972	2112	2644	2150	2255	2550	2343	2077	2680	2733	2145	2788	2819	2358	2009
ENSG00000279071.1	0	0	0	0	0	0	0	0	0	0	0	0	2	0	0
ENSG00000263986.1	0	0	32	0	0	0	0	0	0	0	0	0	0	0	19
ENSG00000275410.4	0	0	0	0	1	0	0	0	0	0	0	0	2	0	0
ENSG00000275178.1	0	1	1	0	0	1	0	1	0	1	0	0	0	0	0
ENSG00000196826.7	1	0	3	4	2	8	2	4	0	2	2	4	0	4	0
ENSG00000147434.8	0	0	0	0	0	2	0	1	0	0	0	0	0	0	1
ENSG00000229590.3	0	0	0	0	0	0	0	0	0	0	0	0	0	0	0
ENSG00000230772.1	0	0	0	0	0	0	1	0	0	0	1	0	1	1	0
ENSG00000111142.13	335	418	462	403	529	448	423	379	353	379	337	464	373	378	454
ENSG00000144426.18	21	28	32	17	46	28	19	21	22	32	15	20	33	12	27
ENSG00000202175.1	0	0	0	0	0	0	0	0	0	0	0	0	0	0	0
ENSG00000135636.13	112	119	150	117	178	231	219	176	223	374	250	327	312	262	424
ENSG00000138592.13	427	306	492	470	474	491	375	440	435	420	392	400	440	419	410
ENSG00000177697.18	1098	1092	1404	1162	1211	2199	1924	1387	1591	1983	1296	1486	1402	1392	1788
ENSG00000261420.1	0	1	0	0	0	2	0	0	2	0	0	1	0	0	0
ENSG00000254909.1	3	1	2	1	0	0	1	0	1	0	0	0	0	0	0
ENSG00000117543.20	32	38	44	34	40	43	47	46	34	39	43	47	25	40	43
ENSG00000125107.17	1480	1464	2023	1836	1912	1717	1470	1797	1857	1801	1561	1550	1779	1695	1562
ENSG00000154237.12	713	516	652	610	482	507	371	337	494	425	388	400	406	371	379
ENSG00000152208.12	0	1	0	0	0	0	0	0	0	0	0	0	0	0	0
ENSG00000243888.1	5	3	5	0	2	14	1	6	0	1	0	0	5	4	3
ENSG00000109917.10	211	226	314	240	256	376	275	248	226	251	269	344	308	324	290
ENSG00000127554.12	107	119	140	131	80	152	95	71	96	107	98	95	100	132	106
ENSG00000138172.10	674	953	869	732	1108	714	756	531	561	993	543	876	640	687	1186
ENSG00000165533.18	130	77	168	141	122	110	64	94	96	75	71	73	66	79	73
ENSG00000163946.13	309	235	339	317	433	316	270	332	315	360	262	292	372	295	299
ENSG00000234769.7	6	9	0	2	0	0	0	2	0	0	0	0	0	0	0
ENSG00000238231.2	3	1	0	0	0	0	0	0	0	0	0	0	0	1	0
ENSG00000235101.1	0	0	0	0	0	2	2	0	0	0	0	0	0	0	0
ENSG00000169057.21	608	478	750	661	617	725	554	509	736	540	642	558	725	684	551
ENSG00000186998.15	0	0	0	0	0	0	0	0	0	0	0	1	0	0	2
ENSG00000198624.12	481	420	602	578	435	449	315	357	382	360	538	562	664	566	571
ENSG00000148356.13	266	212	332	287	178	358	230	207	230	269	291	232	293	281	263
ENSG00000137274.12	38	44	54	38	64	64	45	52	38	59	27	43	32	55	60
ENSG00000184956.15	0	0	1	1	2	3	2	1	0	1	0	1	2	0	1
ENSG00000264659.1	0	0	0	0	0	0	0	0	0	0	0	1	0	0	0
ENSG00000202198.1	0	0	0	78	0	0	0	0	0	0	0	0	0	0	0
ENSG00000100401.19	581	739	816	667	725	660	685	445	574	676	656	853	732	661	756
ENSG00000257512.1	0	1	0	0	0	1	0	0	0	0	0	0	0	0	0
ENSG00000244538.1	0	0	0	0	0	0	0	0	0	0	0	0	0	0	0
ENSG00000244722.1	0	0	0	0	0	0	0	0	0	0	0	0	1	0	0
ENSG00000157890.17	0	0	1	0	0	3	0	0	0	0	0	3	0	1	1
ENSG00000119900.8	723	489	783	654	651	847	592	626	698	535	617	625	635	656	473
ENSG00000126266.3	2	2	1	1	1	2	0	1	3	1	2	0	0	1	1
ENSG00000205022.9	0	0	0	0	0	1	0	0	0	0	0	0	0	0	0
ENSG00000267504.1	0	0	0	0	0	0	0	0	0	0	0	0	0	0	0
ENSG00000064886.13	65	58	67	55	73	93	36	37	41	27	28	28	26	25	28
ENSG00000129083.12	656	521	883	754	734	827	550	874	752	648	683	680	845	742	740
ENSG00000099904.15	315	371	415	343	411	321	271	225	245	378	273	366	322	337	429
ENSG00000171813.13	208	283	298	224	344	222	229	168	155	283	133	204	161	183	284
ENSG00000162384.13	114	108	183	142	142	174	128	122	128	119	132	133	116	145	154
ENSG00000241573.1	0	0	0	0	0	0	0	0	0	0	0	0	0	0	0
ENSG00000189433.5	0	0	0	0	0	0	0	0	0	0	0	0	0	0	0
ENSG00000078967.12	305	232	348	330	248	380	262	278	312	299	291	260	264	287	279
ENSG00000104976.11	187	238	248	216	237	286	287	207	256	290	176	233	207	220	311
ENSG00000170089.15	41	32	72	33	39	104	62	65	75	55	129	95	138	102	131
ENSG00000177191.2	221	185	294	190	182	215	136	135	154	203	74	39	60	98	127
ENSG00000141101.12	111	129	162	132	132	138	181	106	107	162	154	210	172	164	189
ENSG00000006210.6	2	1	2	2	3	3	0	3	2	2	0	6	5	2	1
ENSG00000256705.3	0	1	0	0	1	0	0	0	0	0	0	0	0	0	0
ENSG00000277173.1	0	0	0	0	0	0	0	0	0	0	0	0	0	0	0
ENSG00000129472.14	113	84	156	118	127	178	138	89	140	100	138	119	100	132	121
ENSG00000237787.5	0	0	0	0	0	0	0	0	0	0	0	0	0	0	0
ENSG00000258538.5	0	1	0	0	1	1	0	0	0	0	0	0	1	0	0
ENSG00000112062.10	630	578	800	738	727	833	586	622	623	610	614	649	591	630	664
ENSG00000225938.1	0	0	0	0	0	0	0	0	0	0	0	0	0	0	0
ENSG00000137310.11	94	52	66	76	63	105	38	43	53	55	120	84	93	92	76
ENSG00000161179.13	78	66	103	65	72	83	78	67	63	65	82	88	76	91	92
ENSG00000215399.2	0	0	0	0	0	0	0	0	0	0	0	0	0	0	1
ENSG00000245748.1	0	0	3	0	2	3	0	0	0	3	3	0	3	3	11
ENSG00000175701.10	128	120	130	121	94	168	123	91	94	122	113	133	110	104	130
ENSG00000261783.1	0	0	0	1	0	3	0	0	1	2	1	0	0	1	2
ENSG00000167799.9	6	9	11	3	9	9	20	5	5	11	14	11	5	5	13
ENSG00000188032.9	0	1	0	0	0	1	0	0	0	0	0	0	0	0	0
ENSG00000171984.14	29	21	44	38	36	62	33	34	37	42	20	37	32	29	47
ENSG00000119608.12	2	3	2	1	1	2	3	2	5	3	2	5	1	0	3
ENSG00000069329.17	715	577	875	770	858	930	745	833	801	789	715	826	772	783	889
ENSG00000228384.4	1	0	1	2	0	0	0	0	0	1	1	0	1	1	0
ENSG00000225190.10	731	824	1093	890	979	1091	1055	859	1030	1266	851	928	1015	1007	1072
ENSG00000172650.13	22	16	20	21	18	34	28	34	14	17	31	39	29	24	15
ENSG00000106013.14	0	0	1	0	0	0	0	1	0	0	0	0	0	0	0
ENSG00000068001.13	305	382	384	397	392	360	321	201	255	299	347	402	308	404	405
ENSG00000226758.1	0	0	0	0	0	0	0	0	0	0	0	0	0	0	0
ENSG00000267203.1	0	0	0	0	0	0	1	0	0	0	0	0	0	0	0
ENSG00000213411.2	2	0	0	0	0	0	0	0	0	0	0	0	0	1	1
ENSG00000269894.1	1	0	1	0	1	1	0	0	0	1	0	0	0	2	0
ENSG00000100836.10	708	670	789	723	704	882	640	556	681	717	668	871	692	760	877
ENSG00000250306.1	0	0	0	0	0	0	0	0	0	0	0	0	0	0	0
ENSG00000166025.17	39	18	21	29	42	35	14	19	24	26	24	8	16	19	21
ENSG00000255670.1	0	1	0	1	0	0	0	1	0	0	0	0	0	0	0
ENSG00000230797.2	8	3	7	6	5	2	9	10	3	6	5	2	10	5	7
ENSG00000235946.1	0	0	0	0	0	0	0	0	0	0	0	0	0	0	0
ENSG00000143375.14	0	0	0	0	0	1	3	1	2	0	0	0	3	1	0
ENSG00000276178.1	0	0	0	0	0	0	0	0	0	0	0	0	0	0	0
ENSG00000161328.10	1	4	3	4	4	6	4	5	5	1	6	0	5	2	3
ENSG00000229800.1	0	0	1	0	0	0	0	1	0	0	1	0	0	0	1
ENSG00000278527.1	0	0	0	0	0	1	0	0	0	1	0	4	0	1	0
ENSG00000264196.1	0	0	0	0	0	0	0	0	1	0	0	0	0	0	1
ENSG00000188582.8	0	0	0	0	0	0	0	0	0	0	0	1	0	0	0
ENSG00000125851.9	0	0	0	0	0	0	0	0	0	0	0	0	0	0	1
ENSG00000135503.12	342	288	375	389	280	490	316	304	354	297	410	371	387	343	299
ENSG00000211683.3	0	1	1	0	0	0	0	1	0	0	0	0	0	0	0
ENSG00000196860.7	1	0	0	1	0	1	0	0	1	0	0	1	1	0	0
ENSG00000274461.1	8	6	17	10	9	10	6	12	17	12	13	2	8	9	5
ENSG00000156535.14	515	501	603	580	855	713	603	630	677	799	644	895	836	726	1164
ENSG00000242865.3	0	0	0	0	0	1	0	0	0	0	0	0	0	0	0
ENSG00000226972.2	0	0	0	0	0	0	0	0	0	0	0	0	0	0	0
ENSG00000185176.12	2	1	2	1	2	1	0	1	3	2	1	0	0	1	1
ENSG00000123562.16	464	404	615	569	569	575	458	562	491	476	489	543	489	493	533
ENSG00000188223.9	71	48	68	74	45	82	75	48	61	82	48	85	58	97	82
ENSG00000204569.9	715	652	828	828	632	874	669	612	722	708	711	739	765	749	710
ENSG00000275774.2	0	0	0	0	0	0	0	0	0	0	0	0	0	0	0
ENSG00000255875.2	0	1	0	0	0	0	0	0	0	0	0	0	0	0	1
ENSG00000155760.2	24	35	53	40	11	56	55	29	41	25	78	67	86	96	33
ENSG00000204387.13	119	120	146	151	139	181	133	102	115	111	156	198	124	183	207
ENSG00000227038.3	0	0	0	1	2	0	0	2	0	1	0	3	0	0	1
ENSG00000235859.5	20	9	21	21	18	12	14	16	11	18	12	26	12	9	13
ENSG00000077009.13	13	27	16	12	25	18	12	8	11	21	4	11	10	7	12
ENSG00000276476.2	0	0	0	2	1	9	2	3	3	1	3	2	1	3	0
ENSG00000227210.1	0	0	0	0	0	0	0	0	1	0	0	0	0	1	0
ENSG00000258045.2	0	0	0	0	0	0	0	1	0	1	0	1	0	0	0
ENSG00000114853.13	232	235	299	217	235	320	211	189	216	279	202	194	185	190	233
ENSG00000269792.1	0	1	0	2	1	0	1	1	0	0	0	1	0	2	0
ENSG00000135926.14	4325	5561	6617	4931	6922	3805	4291	3194	3452	4483	3958	5735	4911	4588	6374
ENSG00000225726.1	0	0	0	0	0	0	0	0	0	0	0	1	0	0	0
ENSG00000269902.1	0	0	0	0	0	0	0	0	0	0	0	0	0	0	0
ENSG00000213384.2	0	0	0	0	0	0	0	0	0	0	0	0	0	0	0
ENSG00000233365.2	0	0	0	0	0	0	0	0	0	0	0	0	0	0	0
ENSG00000167644.11	0	0	0	0	0	0	1	0	0	0	0	0	2	1	0
ENSG00000115884.10	237	218	244	183	297	241	179	111	175	247	166	221	167	175	263
ENSG00000129559.12	783	866	1155	871	943	1140	850	750	774	774	789	880	758	873	1066
ENSG00000172687.13	13	9	17	19	14	15	7	13	12	22	11	22	13	26	17
ENSG00000285756.1	10	22	15	12	16	38	45	22	31	50	18	34	15	23	23
ENSG00000148655.14	98	76	120	102	100	179	111	93	105	107	46	41	30	49	60
ENSG00000148773.13	333	360	344	312	404	291	281	183	231	363	398	389	451	326	297
ENSG00000213188.3	0	0	0	0	0	0	0	0	0	0	1	0	0	0	0
ENSG00000224959.1	0	0	0	0	0	0	0	0	0	0	0	0	0	1	0
ENSG00000172551.10	0	0	2	0	1	1	0	4	2	1	15	30	21	27	14
ENSG00000214253.8	748	679	995	847	928	1009	669	605	623	687	801	726	740	879	946
ENSG00000233382.6	4	3	9	6	4	7	2	6	5	4	4	5	1	4	3
ENSG00000223886.3	0	0	0	0	0	2	0	0	0	0	0	1	1	0	0
ENSG00000183734.4	8	11	14	5	10	3	18	1	0	13	5	16	10	5	17
ENSG00000137648.17	11	1	5	7	2	3	1	0	2	2	1	0	0	1	4
ENSG00000261057.1	0	0	0	0	0	0	0	1	0	0	0	0	0	0	0
ENSG00000254463.1	1	0	0	0	0	1	0	1	0	0	1	1	1	0	0
ENSG00000281856.1	0	0	0	2	0	0	0	0	0	0	0	0	0	0	0
ENSG00000274225.1	1	2	0	0	0	2	2	0	0	1	0	3	3	2	2
ENSG00000279773.1	0	0	0	0	0	0	0	0	0	0	0	0	1	0	0
ENSG00000258448.1	0	0	0	0	0	0	0	0	0	0	0	0	0	0	0
ENSG00000230333.6	0	0	0	0	0	0	0	0	0	0	0	0	0	0	0
ENSG00000099260.10	0	0	0	0	0	0	0	0	0	0	0	0	0	0	0
ENSG00000275413.1	0	0	0	0	0	0	0	0	0	0	0	0	0	0	0
ENSG00000234979.1	0	0	0	0	0	1	0	0	1	0	0	0	0	0	0
ENSG00000213015.8	172	123	161	180	121	208	98	77	110	121	108	99	93	120	102
ENSG00000145088.8	29	15	26	24	16	31	27	24	39	20	35	25	20	39	25
ENSG00000230747.1	5	7	13	8	9	6	7	2	3	0	5	5	4	4	2
ENSG00000260616.6	0	0	1	0	0	0	0	0	0	0	0	0	0	0	0
ENSG00000232352.1	0	0	0	0	0	0	0	0	0	0	0	0	0	0	0
ENSG00000137171.14	165	111	154	167	117	185	77	106	123	85	126	105	114	129	111
ENSG00000225369.1	0	0	1	0	0	0	0	0	1	0	0	0	0	0	0
ENSG00000215375.6	144	184	164	124	177	121	108	96	97	149	98	165	100	116	122
ENSG00000223779.6	0	0	0	0	0	0	0	0	0	0	0	0	0	0	0
ENSG00000260078.3	1	0	4	0	0	0	0	0	2	0	0	0	2	1	0
ENSG00000254477.2	1	1	1	1	2	1	1	0	1	4	1	1	1	1	2
ENSG00000255804.2	1	0	0	0	2	0	0	0	0	0	0	0	0	0	0
ENSG00000267283.1	9	0	4	1	5	11	1	4	5	3	1	7	5	9	9
ENSG00000279357.1	0	0	1	1	1	1	0	0	0	0	0	0	0	0	0
ENSG00000158669.11	762	778	969	848	807	964	773	711	851	822	770	903	893	876	834
ENSG00000196421.8	0	0	0	0	0	0	0	0	0	0	0	0	0	0	0
ENSG00000247416.3	0	0	0	0	0	0	1	0	0	0	0	0	0	0	0
ENSG00000261537.1	0	0	0	0	0	0	0	0	1	0	0	0	0	0	0
ENSG00000102271.13	0	0	0	0	0	0	0	0	0	0	0	0	0	0	0
ENSG00000226698.1	0	0	0	0	0	0	0	0	0	0	0	0	0	0	0
ENSG00000173451.6	16	19	23	21	16	27	15	12	19	24	10	26	27	21	17
ENSG00000088986.10	1196	1163	1555	1316	1324	1646	1360	1155	1290	1211	1212	1402	1196	1432	1542
ENSG00000205927.4	0	0	0	0	0	0	0	0	0	0	0	1	0	0	0
ENSG00000279724.1	0	0	0	0	0	0	0	0	0	0	0	0	0	0	0
ENSG00000226148.1	0	0	0	0	0	0	0	0	0	1	0	0	0	0	0
ENSG00000273444.1	0	0	0	0	0	0	0	0	0	0	0	0	0	0	0
ENSG00000013441.15	91	84	148	121	146	133	95	114	110	68	106	111	91	118	108
ENSG00000198843.12	529	405	612	526	659	667	528	667	528	485	512	662	518	619	612
ENSG00000118004.17	0	0	0	0	0	0	0	0	0	0	1	0	0	0	0
ENSG00000267002.3	23	13	19	22	9	21	20	12	17	13	12	23	10	11	11
ENSG00000243954.3	0	0	0	0	0	0	0	0	0	0	0	0	0	1	0
ENSG00000225984.1	0	0	0	0	0	0	0	0	0	0	0	1	0	0	0
ENSG00000144579.7	793	826	1006	820	860	874	789	577	702	832	692	825	783	841	890
ENSG00000197249.13	1942	1793	2289	2205	1718	3984	3205	2459	2964	3322	3503	3712	3560	3660	3974
ENSG00000082213.17	96	90	135	100	115	145	159	153	138	108	98	133	127	130	128
ENSG00000260583.1	0	0	0	0	1	0	0	0	0	0	1	1	0	0	1
ENSG00000283809.1	2	7	2	4	2	4	4	0	4	4	4	8	2	2	4
ENSG00000251332.1	0	2	1	0	0	0	0	0	1	0	0	0	1	0	1
ENSG00000006047.12	0	0	0	0	0	0	0	0	0	0	0	0	0	0	0
ENSG00000136235.16	38755	34787	49393	43416	47158	44702	33010	34426	36921	40730	32899	32013	34517	35486	44505
ENSG00000156875.13	283	306	363	325	386	407	321	201	267	270	243	385	253	297	343
ENSG00000113272.13	34	45	48	45	32	47	31	21	29	30	39	30	39	48	38
ENSG00000152455.15	17	16	21	13	17	27	16	21	14	14	21	18	17	20	14
ENSG00000284595.1	0	0	0	0	0	0	0	0	0	0	0	0	0	0	0
ENSG00000122678.16	100	110	138	117	120	136	105	84	118	118	100	102	107	100	150
ENSG00000122254.6	653	1109	1308	929	1340	1179	1676	1206	1377	2137	980	1342	1643	1628	2306
ENSG00000199396.1	0	0	0	0	0	0	0	0	0	0	0	0	0	0	0
ENSG00000115839.17	455	463	595	519	535	533	449	483	495	450	434	523	536	506	464
ENSG00000248187.1	8	13	24	15	27	11	14	14	12	22	21	31	38	55	41
ENSG00000244230.3	0	0	0	0	0	0	0	1	0	0	0	0	0	0	0
ENSG00000261113.1	0	0	0	0	0	0	0	0	0	0	0	0	0	0	0
ENSG00000237940.3	0	2	0	0	0	0	0	0	0	0	1	0	0	0	0
ENSG00000104972.15	1317	236	765	791	155	1375	455	460	698	202	1685	581	758	996	246
ENSG00000229256.1	0	0	0	2	0	0	0	0	0	0	0	0	0	0	0
ENSG00000228979.4	1	0	0	0	0	0	0	0	0	1	1	0	0	0	3
ENSG00000278918.1	2	5	2	4	6	2	2	5	2	1	2	0	1	1	5
ENSG00000106714.17	0	0	0	0	0	0	0	0	0	1	0	0	0	0	0
ENSG00000280180.1	0	0	0	0	0	0	0	0	0	0	0	0	0	0	0
ENSG00000236051.7	3	2	1	2	1	0	2	0	0	0	1	8	0	1	0
ENSG00000223566.1	0	0	0	0	0	0	1	0	0	0	0	0	0	0	0
ENSG00000104415.14	0	1	0	1	0	0	0	0	0	0	0	0	0	0	0
ENSG00000149488.13	1	0	0	0	0	1	1	0	0	0	0	0	0	0	0
ENSG00000260708.1	8	9	12	4	3	12	6	4	16	7	9	13	5	11	14
ENSG00000034713.7	569	566	827	764	651	740	486	508	512	418	532	592	538	635	556
ENSG00000261402.1	0	0	0	0	0	0	0	0	0	0	0	0	0	0	0
ENSG00000166326.6	698	565	901	728	745	940	712	756	920	826	798	802	759	808	729
ENSG00000276093.1	0	0	0	0	1	0	0	0	0	0	0	1	0	0	0
ENSG00000259459.5	0	0	0	0	0	0	0	0	0	0	0	1	0	0	0
ENSG00000184986.10	0	0	0	0	0	0	0	0	0	0	0	0	0	0	0
ENSG00000260274.1	6	11	16	11	3	12	14	13	11	4	7	7	13	11	20
ENSG00000100714.15	831	844	977	864	974	1069	1011	797	895	1086	938	1180	920	895	1192
ENSG00000172339.9	108	82	127	118	114	132	111	103	120	92	89	91	97	103	122
ENSG00000253961.1	1	0	0	0	0	0	0	0	0	0	0	0	0	0	0
ENSG00000230753.5	1	2	1	2	2	0	1	1	0	0	0	0	0	4	0
ENSG00000170627.10	6	4	4	12	10	1	1	0	1	2	8	8	7	12	8
ENSG00000257058.1	1	0	0	0	0	0	0	0	0	2	0	0	0	1	0
ENSG00000166159.10	1	0	0	0	1	0	2	0	0	5	2	0	1	0	1
ENSG00000241057.2	5	3	9	7	5	5	3	0	2	0	2	3	2	1	2
ENSG00000279846.1	0	1	1	2	2	1	2	4	1	4	2	4	3	3	3
ENSG00000162542.13	244	208	275	217	258	271	171	162	241	209	256	275	239	272	285
ENSG00000004487.16	350	206	383	323	304	369	242	281	318	262	315	264	317	339	293
ENSG00000234197.1	0	0	0	0	0	0	0	0	0	1	0	0	0	0	0
ENSG00000197046.11	437	613	658	585	487	270	255	146	220	216	246	406	342	315	332
ENSG00000279412.1	8	9	14	6	10	6	10	7	8	7	13	13	12	6	7
ENSG00000235318.3	0	0	1	0	0	0	0	0	0	0	0	0	0	0	0
ENSG00000201501.1	0	0	0	0	0	0	0	0	0	0	0	0	0	0	0
ENSG00000226849.1	4	0	4	5	0	0	0	2	0	4	0	4	0	0	0
ENSG00000153914.15	188	176	256	241	255	252	186	193	198	215	220	226	205	205	238
ENSG00000160801.13	0	0	0	0	0	0	0	0	0	0	0	0	0	0	0
ENSG00000273024.6	19	3	11	12	7	6	9	3	3	4	0	0	0	0	0
ENSG00000263574.1	0	0	0	0	0	0	0	0	0	0	0	0	0	0	0
ENSG00000237842.2	0	0	2	0	2	0	0	0	0	0	0	0	0	0	0
ENSG00000198765.11	0	0	0	0	0	0	0	0	1	0	0	0	0	0	0
ENSG00000184716.13	0	0	0	0	3	0	0	0	0	0	0	0	1	0	0
ENSG00000225703.1	0	0	0	0	1	0	0	0	1	0	0	0	0	0	0
ENSG00000173401.9	0	0	1	0	0	0	0	0	0	0	0	0	1	0	0
ENSG00000114520.10	178	170	249	233	245	228	207	200	185	187	168	217	228	192	228
ENSG00000176978.13	2005	1805	2307	2088	1724	2824	2161	1580	2142	2179	1563	1613	1519	1669	1735
ENSG00000237757.2	0	0	0	1	0	0	0	0	0	1	0	0	0	0	0
ENSG00000244378.1	0	0	0	0	0	0	0	0	1	0	0	0	0	0	0
ENSG00000285412.1	0	0	0	0	0	0	0	0	0	0	0	1	0	0	0
ENSG00000196357.11	12	11	15	10	12	15	15	11	23	23	9	15	13	12	22
ENSG00000279152.1	47	21	0	32	24	22	37	17	38	31	29	39	25	45	47
ENSG00000157353.16	201	183	212	204	192	176	171	130	167	204	161	172	163	153	164
ENSG00000271543.1	0	0	0	0	0	0	0	0	0	0	0	0	0	0	0
ENSG00000119929.12	55	49	78	48	44	81	56	52	46	48	53	47	50	60	62
ENSG00000263335.1	12	9	21	11	6	30	8	13	28	19	11	4	7	4	6
ENSG00000272911.1	1	0	0	0	1	1	0	0	0	0	0	0	0	0	0
ENSG00000232284.7	0	0	0	0	0	0	0	0	1	0	0	0	0	0	0
ENSG00000110077.14	60	13	34	54	58	114	62	75	72	119	42	30	38	49	172
ENSG00000186665.9	80	69	85	89	58	102	50	72	84	51	83	81	74	93	50
ENSG00000274015.1	0	0	0	0	0	0	0	0	0	0	2	1	0	0	0
ENSG00000267174.5	0	0	0	0	0	0	0	0	0	0	1	0	0	1	0
ENSG00000136197.12	17	14	8	20	27	19	10	20	18	14	16	17	15	12	11
ENSG00000164056.10	25	19	26	25	35	26	21	32	40	63	20	19	21	13	25
ENSG00000181652.19	25	39	38	43	42	7	5	11	7	10	7	12	6	4	6
ENSG00000206341.7	302	284	384	316	291	367	253	218	300	232	10	15	11	15	19
ENSG00000244040.6	3	2	1	1	3	0	1	0	0	0	0	0	0	0	3
ENSG00000261519.3	1	0	0	0	0	4	0	0	0	1	0	0	3	0	0
ENSG00000226721.2	2	0	2	1	1	2	0	1	0	0	4	1	5	0	1
ENSG00000177586.6	0	0	0	2	0	0	0	0	1	0	0	0	0	0	0
ENSG00000021488.12	0	0	0	0	0	0	0	0	0	0	1	0	0	0	0
ENSG00000271461.1	0	0	0	0	0	0	0	0	0	0	1	0	0	0	0
ENSG00000153347.9	0	0	0	0	0	0	0	0	0	0	0	0	0	1	0
ENSG00000205464.12	10	4	12	11	12	8	3	3	5	5	7	6	1	13	5
ENSG00000138395.14	0	0	0	0	0	0	0	0	0	0	0	0	0	0	0
ENSG00000129946.10	0	1	0	0	0	0	0	0	0	0	0	0	0	0	0
ENSG00000118564.14	246	266	393	332	487	261	267	328	284	290	252	352	286	379	362
ENSG00000166833.20	15	24	35	27	23	34	40	52	58	70	45	61	72	47	53
ENSG00000015568.12	46	9	166	29	5	11	123	5	7	8	6	8	28	29	6
ENSG00000271072.1	0	0	0	1	1	0	0	0	0	0	0	0	0	0	0
ENSG00000100678.18	0	0	0	0	0	0	0	0	0	0	0	0	0	0	0
ENSG00000270911.1	0	0	0	0	0	0	0	0	0	0	0	0	0	1	0
ENSG00000112306.7	1780	1591	2456	2123	2000	2485	1686	1800	1846	1503	2243	2179	1901	2480	2444
ENSG00000276071.1	1	0	2	0	0	0	2	0	1	1	0	0	0	0	0
ENSG00000243089.1	0	0	0	0	0	0	0	0	0	0	0	0	0	0	0
ENSG00000253139.1	0	0	0	0	0	0	0	0	0	0	0	1	0	0	0
ENSG00000201965.1	0	0	0	0	0	0	0	0	1	0	0	0	0	0	0
ENSG00000196584.2	6	4	10	1	5	10	5	1	3	2	13	5	4	6	2
ENSG00000222636.1	0	0	0	0	0	1	0	0	0	0	1	0	0	1	0
ENSG00000275776.1	0	0	0	0	0	0	0	0	0	0	0	0	0	0	0
ENSG00000126602.10	402	387	456	399	398	566	474	310	404	455	511	559	366	503	481
ENSG00000135446.16	404	512	563	510	577	656	574	459	516	527	548	608	505	617	614
ENSG00000214626.2	0	0	0	0	0	0	0	0	0	0	0	0	0	0	0
ENSG00000104369.4	2	0	0	0	0	0	0	0	0	0	0	0	0	0	0
ENSG00000205209.7	0	1	2	0	1	0	1	0	0	1	1	0	0	1	1
ENSG00000108559.11	135	135	151	141	145	200	173	145	163	150	161	193	184	172	176
ENSG00000259607.1	0	0	11	0	0	11	0	9	10	1	6	3	0	1	0
ENSG00000144635.8	277	226	268	231	252	289	273	239	241	218	203	321	251	285	236
ENSG00000152284.4	6	3	1	5	1	2	1	1	1	4	1	5	4	0	1
ENSG00000215105.4	1	3	3	6	1	11	7	9	13	5	4	6	10	9	6
ENSG00000248746.5	0	0	1	1	0	0	0	0	0	1	0	0	0	2	0
ENSG00000270019.1	4	1	2	0	0	1	1	2	3	0	0	2	0	0	1
ENSG00000258597.3	0	0	0	1	0	0	0	0	0	0	0	0	0	0	0
ENSG00000176183.8	0	0	0	0	0	1	0	0	0	1	0	0	0	0	0
ENSG00000277170.1	0	0	0	1	0	1	0	0	0	1	0	0	0	0	0
ENSG00000239617.1	2	0	0	0	0	0	0	0	0	0	0	0	0	0	0
ENSG00000225399.4	0	0	0	1	0	0	0	0	0	0	1	0	0	0	0
ENSG00000131725.13	133	80	122	124	103	126	100	125	114	86	111	106	86	115	87
ENSG00000167216.16	6	7	2	6	5	21	9	7	19	15	25	14	23	21	23
ENSG00000163590.13	141	94	139	127	145	159	128	154	153	157	104	91	91	93	120
ENSG00000198768.10	0	2	1	1	1	5	8	10	9	9	0	1	0	2	0
ENSG00000144566.10	371	322	471	405	382	434	426	439	408	346	370	488	450	429	397
ENSG00000164330.16	0	0	0	0	0	0	0	0	0	0	0	1	0	0	0
ENSG00000136546.14	0	0	0	0	0	0	0	0	0	0	0	0	0	0	0
ENSG00000100242.15	2819	1939	3189	2714	2022	2813	1591	1671	2110	1584	2479	2020	2471	2555	2041
ENSG00000151693.10	51	39	69	46	37	79	30	58	51	54	70	44	62	47	34
ENSG00000224531.5	83	66	92	79	109	88	117	94	93	84	81	89	78	102	91
ENSG00000084093.16	298	267	403	365	389	421	310	327	375	362	309	341	293	322	305
ENSG00000136872.18	0	0	0	0	0	0	0	0	0	1	0	0	0	0	0
ENSG00000273269.3	0	0	0	0	0	1	0	0	0	0	0	0	0	1	0
ENSG00000139323.13	64	55	106	75	92	86	80	73	65	58	74	84	82	73	64
ENSG00000251013.1	3	0	1	0	1	3	0	0	1	1	0	2	1	0	1
ENSG00000008226.19	2	3	4	5	6	2	4	1	3	3	3	4	12	2	3
ENSG00000165092.12	1558	1300	1862	1705	1734	1393	1002	1034	1078	1165	1262	1125	1152	1340	1548
ENSG00000283773.1	3	2	3	8	0	0	0	2	0	1	0	0	0	1	2
ENSG00000285396.1	11	3	0	0	4	0	0	0	0	0	0	2	0	0	0
ENSG00000125124.11	269	162	269	268	201	278	178	198	202	177	242	209	208	228	236
ENSG00000198589.11	256	215	271	316	249	262	144	220	257	183	227	185	270	202	181
ENSG00000005100.12	100	108	106	95	89	129	122	86	111	135	109	119	119	123	116
ENSG00000185985.9	0	0	0	0	1	0	0	0	0	0	0	0	0	0	0
ENSG00000260650.1	0	0	0	0	0	0	0	0	0	0	0	0	0	0	0
ENSG00000247373.3	1	7	10	6	3	5	4	1	1	6	2	7	9	6	6
ENSG00000264236.1	0	0	0	0	0	0	0	0	0	0	1	0	0	0	0
ENSG00000175764.14	28	44	37	21	31	31	36	25	18	28	23	35	28	25	48
ENSG00000271874.1	0	0	1	0	0	0	0	0	0	1	0	0	0	0	0
ENSG00000142507.9	863	846	983	908	889	1096	851	669	820	751	951	1036	903	1016	931
ENSG00000260691.5	0	2	0	1	3	0	2	1	0	2	1	2	0	6	5
ENSG00000264346.1	0	1	0	0	0	0	0	0	0	0	0	0	0	0	0
ENSG00000159479.16	362	259	525	447	331	562	333	370	381	344	408	343	410	421	398
ENSG00000166866.12	2	0	3	1	0	0	2	2	3	3	3	1	1	1	2
ENSG00000197580.11	1	0	3	1	1	3	1	2	2	4	2	1	3	2	1
ENSG00000179766.19	0	1	0	0	0	0	0	0	0	0	0	0	0	0	0
ENSG00000269667.2	0	0	0	0	0	0	0	0	0	0	0	0	0	0	0
ENSG00000138375.12	240	215	316	314	264	307	250	194	239	275	255	271	269	258	295
ENSG00000065135.10	579	636	796	719	752	792	733	668	599	680	633	875	724	842	869
ENSG00000134996.11	1180	996	1337	1250	1250	1335	961	977	1061	953	962	979	903	1080	1019
ENSG00000283208.1	0	0	0	0	0	0	0	2	0	1	0	0	0	0	0
ENSG00000265982.1	0	1	0	0	1	0	0	0	2	1	0	0	0	0	1
ENSG00000266965.1	0	1	1	0	0	1	0	0	1	0	0	0	0	0	0
ENSG00000049089.14	169	174	200	183	160	170	165	90	155	131	120	165	157	130	153
ENSG00000081248.10	0	0	0	0	0	0	0	0	0	0	0	0	0	0	1
ENSG00000180773.14	210	144	235	201	232	270	171	202	254	191	164	193	213	212	195
ENSG00000266962.2	163	122	193	173	128	189	122	109	147	123	152	132	110	123	146
ENSG00000159289.6	0	0	0	1	0	0	0	0	0	0	0	0	0	0	0
ENSG00000229893.2	0	0	0	0	1	0	0	0	0	0	0	0	0	0	0
ENSG00000185386.14	12	7	15	6	9	10	7	7	10	16	10	11	9	8	8
ENSG00000221890.3	3	5	9	8	11	8	7	2	6	12	2	4	7	5	4
ENSG00000213051.3	0	0	0	0	0	0	0	0	0	0	0	0	0	0	0
ENSG00000229344.1	0	0	0	1	0	3	0	0	2	1	1	0	2	0	0
ENSG00000267412.1	0	0	0	0	0	0	0	0	0	0	1	0	0	0	0
ENSG00000275040.1	0	0	0	0	0	0	0	0	0	0	0	0	0	0	0
ENSG00000201633.1	0	0	0	0	0	0	0	0	0	0	0	0	0	0	0
ENSG00000260896.5	0	0	0	0	0	0	0	0	0	0	0	0	0	0	0
ENSG00000005471.17	46	69	32	45	92	44	29	11	16	60	29	39	14	22	35
ENSG00000229515.1	0	0	0	0	0	0	0	0	0	0	0	0	2	0	0
ENSG00000279686.1	0	1	2	2	2	0	0	2	1	0	1	0	1	2	0
ENSG00000160796.16	3534	1025	3075	2966	1090	3881	1112	1913	2718	1367	2403	918	1864	1922	883
ENSG00000199910.1	0	0	0	0	0	0	0	0	0	0	0	0	0	0	0
ENSG00000087263.16	176	193	226	174	257	218	231	185	208	268	187	273	250	235	262
ENSG00000151005.4	0	1	0	0	0	0	1	0	0	0	0	0	0	1	0
ENSG00000212658.1	0	0	0	0	0	0	0	0	0	0	0	0	0	0	0
ENSG00000248874.5	1	1	1	2	3	0	0	0	0	0	3	0	1	0	1
ENSG00000267079.1	0	0	0	0	0	0	0	0	0	1	1	0	0	0	0
ENSG00000254365.1	1	0	0	0	0	0	0	0	0	0	0	0	0	0	0
ENSG00000010361.13	110	76	109	116	72	129	96	80	69	74	67	76	81	89	103
ENSG00000272086.1	18	10	18	23	16	19	9	12	16	11	10	16	14	17	13
ENSG00000283417.1	0	0	0	0	0	1	0	0	0	0	0	0	0	0	0
ENSG00000279649.1	6	1	5	3	0	3	1	6	5	3	3	2	4	0	8
ENSG00000278590.1	0	0	1	2	1	1	0	0	0	0	0	0	0	0	0
ENSG00000259475.1	0	0	0	0	0	0	1	0	0	0	0	0	0	0	0
ENSG00000170899.10	1	0	3	1	0	4	4	4	1	1	5	1	0	5	3
ENSG00000282591.1	0	0	0	0	0	0	0	0	0	0	0	0	0	0	0
ENSG00000108433.16	210	316	363	280	357	375	364	284	302	363	298	355	355	330	382
ENSG00000135775.13	196	178	278	223	211	257	195	150	204	180	204	202	194	206	220
ENSG00000144043.11	660	601	832	727	645	981	764	698	818	775	801	794	801	808	806
ENSG00000274186.1	0	0	0	0	0	0	0	0	0	0	0	0	0	0	0
ENSG00000126214.21	538	634	693	701	640	797	724	572	684	758	571	652	621	685	765
ENSG00000234136.1	0	0	0	0	0	0	0	0	0	0	0	0	0	0	0
ENSG00000272767.1	0	1	1	4	1	0	3	3	0	2	4	6	2	6	1
ENSG00000139899.10	8	5	10	4	4	20	9	17	10	9	16	17	13	14	11
ENSG00000249463.1	0	0	0	0	0	0	0	0	0	0	0	0	0	0	0
ENSG00000173928.2	38	23	57	42	43	53	24	33	39	35	39	35	32	37	39
ENSG00000182574.8	0	0	0	0	0	0	0	0	0	0	0	0	0	0	0
ENSG00000254275.6	0	0	0	0	0	0	0	0	0	0	0	0	0	0	0
ENSG00000268240.1	0	0	0	0	0	0	0	0	0	0	1	0	0	0	0
ENSG00000260276.2	11	25	33	18	13	20	19	12	16	17	16	2	19	13	17
ENSG00000095787.21	628	529	819	814	660	773	650	617	696	542	631	631	727	702	629
ENSG00000185291.11_PAR_Y	10	18	9	17	9	26	38	26	25	39	40	44	46	54	66
ENSG00000258512.1	5	3	3	3	5	2	2	4	1	0	1	8	3	4	3
ENSG00000219992.2	0	0	0	0	0	1	0	1	0	0	0	0	0	0	0
ENSG00000273454.1	0	0	0	0	0	0	0	0	0	0	0	0	0	0	0
ENSG00000277918.1	0	1	0	3	1	0	0	0	0	0	0	0	0	0	0
ENSG00000228175.3	7	2	1	1	2	4	6	2	3	1	4	2	1	1	4
ENSG00000133958.13	2	1	2	2	2	7	0	1	0	3	0	0	0	1	1
ENSG00000270681.1	0	0	0	0	0	0	0	2	1	0	0	0	0	0	1
ENSG00000273010.1	5	0	11	4	6	6	6	5	3	3	0	2	3	7	4
ENSG00000256050.2	1	3	4	1	6	3	5	3	4	4	0	1	0	0	0
ENSG00000254230.1	0	0	2	3	0	0	0	1	0	0	0	0	0	0	0
ENSG00000225345.3	0	0	0	0	0	0	0	0	0	0	0	0	0	0	0
ENSG00000267044.1	1	0	0	1	0	0	0	0	0	0	0	2	0	0	1
ENSG00000201301.1	0	0	0	0	1	0	0	0	0	0	0	0	0	0	0
ENSG00000269971.1	0	0	0	0	0	0	0	0	0	0	0	0	0	0	0
ENSG00000158156.7	69	61	94	79	97	118	61	78	78	91	73	58	63	77	78
ENSG00000140623.13	0	0	0	0	1	0	0	0	0	0	0	0	0	0	0
ENSG00000225331.1	30	22	60	59	19	52	18	25	24	25	36	10	39	29	12
ENSG00000154760.13	13	18	25	17	12	26	10	18	24	16	27	14	20	16	23
ENSG00000199906.1	0	0	0	0	0	0	0	0	0	0	0	0	0	0	0
ENSG00000100938.17	403	299	516	466	349	578	355	377	375	343	407	328	373	474	440
ENSG00000273399.2	0	0	0	0	0	0	0	0	0	0	0	0	0	0	1
ENSG00000246225.6	0	0	0	0	0	0	0	0	2	0	0	0	0	0	1
ENSG00000118640.10	2241	1648	2855	2427	2202	2920	1843	1957	2069	1754	2037	1856	1719	2165	2394
ENSG00000104714.13	146	115	144	110	127	178	152	120	120	161	121	166	147	149	118
ENSG00000145725.19	366	315	412	369	578	467	322	358	393	372	264	320	316	288	328
ENSG00000255933.1	1	0	0	0	0	0	0	1	1	0	0	0	0	0	0
ENSG00000064961.18	2710	2320	3524	3115	2392	3833	2620	2325	3111	2560	2570	2535	2644	3065	2656
ENSG00000074706.13	4	13	8	7	35	5	6	8	8	18	6	5	3	11	10
ENSG00000125166.12	491	526	571	507	538	682	591	489	534	558	624	677	644	622	668
ENSG00000172765.17	260	205	334	301	257	338	225	234	278	221	229	169	239	284	200
ENSG00000113070.7	1401	161	573	980	230	2752	203	669	1277	212	1815	220	551	990	195
ENSG00000101057.15	124	88	114	107	108	137	40	45	50	89	107	82	115	103	103
ENSG00000272335.1	19	10	20	15	21	20	18	12	20	11	23	19	16	11	16
ENSG00000230635.2	0	0	0	0	0	0	0	0	0	0	0	0	0	0	0
ENSG00000255094.1	0	0	0	0	0	0	0	0	0	0	0	0	0	0	0
ENSG00000170915.8	333	240	406	348	322	400	240	272	285	305	249	175	204	206	230
ENSG00000160188.9	0	1	1	0	0	0	0	0	1	0	1	0	0	0	0
ENSG00000136436.14	396	386	559	512	448	428	357	414	426	366	359	387	448	391	366
ENSG00000269974.1	0	0	0	0	1	0	0	0	0	0	0	0	1	0	0
ENSG00000172009.14	201	290	279	212	304	282	250	189	227	313	222	344	235	249	331
ENSG00000011478.11	58	73	79	69	66	114	86	70	92	87	79	107	85	79	109
ENSG00000103275.19	1043	981	1203	1056	944	1276	1057	756	1014	971	1089	1199	1059	1146	1144
ENSG00000143882.11	37	4	25	41	1	43	5	17	31	1	14	8	10	11	9
ENSG00000283765.1	11	9	0	0	0	0	0	0	0	14	0	0	0	0	22
ENSG00000233242.2	1	0	0	0	0	0	0	0	0	0	0	0	0	0	0
ENSG00000265817.2	9	7	2	3	7	6	0	0	5	1	5	2	3	2	0
ENSG00000249149.2	2	1	0	1	0	0	0	0	0	0	1	0	1	0	0
ENSG00000158816.15	0	1	0	0	0	0	0	0	0	0	0	0	0	0	0
ENSG00000165915.13	663	678	819	720	588	880	721	539	615	675	623	805	642	741	671
ENSG00000170667.14	444	1083	722	503	710	176	243	136	199	318	225	573	261	235	351
ENSG00000143107.8	0	0	1	0	0	0	0	0	1	0	0	0	0	0	0
ENSG00000121552.3	359	266	490	458	386	347	266	320	277	239	288	255	269	335	306
ENSG00000268119.5	0	0	0	0	0	2	0	0	0	0	0	1	0	0	0
ENSG00000203498.2	0	0	0	0	0	0	0	1	1	0	0	0	0	0	0
ENSG00000227910.1	0	0	0	0	0	1	0	0	1	0	1	1	0	1	0
ENSG00000237719.1	0	0	0	0	0	0	0	2	0	0	1	0	0	0	1
ENSG00000131508.15	371	445	516	461	540	543	544	410	390	507	441	664	517	584	639
ENSG00000204228.3	15	24	11	21	16	20	20	19	23	17	16	19	19	22	32
ENSG00000133475.17	0	2	0	0	0	0	0	0	0	0	0	0	0	1	0
ENSG00000271888.1	0	0	0	0	1	0	0	1	0	1	2	0	1	0	1
ENSG00000260193.1	16	27	15	9	36	6	11	7	5	13	2	12	1	4	5
ENSG00000100320.22	46	23	62	51	28	45	25	32	43	27	40	28	36	43	23
ENSG00000112473.17	1362	1046	1675	1489	1205	1747	1209	1186	1515	1338	1323	1286	1458	1483	1417
ENSG00000146007.10	548	484	652	594	542	667	497	459	542	447	505	488	556	550	537
ENSG00000196470.11	66	59	57	67	59	102	65	54	44	78	75	84	51	59	82
ENSG00000233834.6	0	1	0	1	0	2	0	0	1	0	1	0	1	0	2
ENSG00000225606.1	0	0	0	0	0	0	0	0	0	0	0	0	1	0	0
ENSG00000077235.17	700	565	834	717	594	797	537	506	694	673	620	738	730	724	604
ENSG00000104164.10	499	402	560	589	566	647	493	449	528	464	438	592	444	533	481
ENSG00000144711.15	3371	2178	2827	2637	2659	2494	1316	1096	1614	1731	1801	1609	1522	1348	1499
ENSG00000226816.3	16	9	7	7	10	20	10	12	11	17	5	7	10	11	10
ENSG00000166912.16	419	374	536	481	560	544	375	366	467	441	396	389	388	365	396
ENSG00000203999.8	14	15	21	13	12	9	8	11	9	7	14	9	14	11	9
ENSG00000198189.10	316	210	371	345	283	285	184	272	240	194	271	229	234	278	272
ENSG00000211958.2	0	0	0	0	0	0	0	0	0	0	0	0	0	0	0
ENSG00000108821.13	26	28	39	37	31	46	60	23	40	51	23	33	32	34	39
ENSG00000130940.14	69	55	67	54	58	76	84	57	72	80	55	76	77	70	46
ENSG00000250033.5	2	5	8	5	8	0	1	1	2	0	0	0	2	2	0
ENSG00000166473.17	0	0	0	0	3	0	0	0	0	0	0	0	0	0	0
ENSG00000105939.12	366	459	551	362	366	560	605	340	557	446	437	815	633	470	412
ENSG00000123689.5	36	46	66	41	1	56	50	36	48	9	133	165	163	133	11
ENSG00000105371.9	36	16	36	29	50	28	36	29	29	35	12	14	15	22	28
ENSG00000137573.13	0	0	0	0	0	1	1	0	0	0	0	0	0	0	0
ENSG00000105855.9	20	14	7	8	15	39	19	15	22	13	59	43	41	42	21
ENSG00000241307.1	0	0	0	0	0	0	0	0	1	0	0	0	0	0	0
ENSG00000230314.6	0	0	0	0	0	0	0	0	0	0	0	0	0	0	0
ENSG00000213650.3	0	0	0	0	0	0	0	0	0	0	0	0	0	0	0
ENSG00000213896.4	0	0	0	0	0	0	0	0	0	0	0	1	0	0	0
ENSG00000110844.13	14	15	18	18	15	27	23	11	53	28	25	12	19	22	25
ENSG00000087253.12	931	558	981	930	893	1258	946	905	987	1013	907	754	774	863	862
ENSG00000089723.9	154	281	277	205	400	100	134	86	89	161	48	112	92	78	162
ENSG00000226289.1	0	0	0	0	0	0	0	0	0	0	0	0	0	0	0
ENSG00000213075.7	0	0	0	0	0	0	1	2	1	0	1	0	0	1	0
ENSG00000269907.1	0	0	0	0	0	0	0	0	0	1	0	0	0	0	0
ENSG00000042493.15	16508	17329	21962	18379	18269	21560	19224	14352	16839	17219	16366	19502	17528	19099	20584
ENSG00000257315.2	54	61	104	101	69	33	51	88	102	94	78	75	91	95	45
ENSG00000225579.1	0	0	0	0	0	0	0	0	0	0	0	0	0	0	0
ENSG00000196417.12	44	49	47	49	48	53	39	58	44	36	48	60	57	54	64
ENSG00000023318.7	649	478	752	616	645	800	708	604	617	604	694	620	647	720	711
ENSG00000236281.1	0	0	2	0	1	0	0	1	0	0	0	0	2	0	1
ENSG00000054690.13	5	2	4	6	4	2	4	2	4	6	0	0	3	1	1
ENSG00000229368.1	5	5	8	2	11	13	4	9	8	8	5	7	5	4	5
ENSG00000250267.2	0	0	0	0	0	0	0	0	0	0	0	0	0	0	0
ENSG00000205791.3	1	2	9	9	3	2	3	2	5	3	7	4	6	3	3
ENSG00000228540.1	0	0	0	0	1	0	1	0	0	0	0	0	0	0	0
ENSG00000272822.1	0	0	0	3	0	3	6	0	10	3	0	0	3	0	6
ENSG00000205609.12	92	154	195	154	154	328	176	0	74	193	151	130	209	3	99
ENSG00000253490.5	0	0	0	1	0	0	0	0	0	0	0	1	0	0	0
ENSG00000174437.16	3849	3680	4452	3914	4403	5140	4174	3728	4354	4939	3895	4306	3978	3968	4260
ENSG00000278341.1	3	2	2	3	2	2	1	2	2	3	3	1	4	3	2
ENSG00000136206.3	0	0	1	2	0	3	1	1	2	0	2	3	1	8	2
ENSG00000110786.17	0	0	0	0	0	0	0	0	0	0	0	0	0	0	0
ENSG00000233010.1	0	0	1	0	1	0	0	1	0	1	0	0	0	0	0
ENSG00000271527.1	0	0	0	0	0	0	0	0	0	0	0	0	0	0	0
ENSG00000165338.16	11	10	13	18	5	9	6	13	13	12	4	12	8	13	13
ENSG00000274226.5	0	0	0	0	0	0	0	0	0	0	0	0	0	0	0
ENSG00000270775.1	0	0	1	0	0	0	0	0	0	0	0	0	0	0	0
ENSG00000135900.3	312	263	378	359	327	341	274	221	272	280	283	312	272	310	317
ENSG00000170160.17	0	2	4	6	4	7	6	9	15	7	3	5	7	6	8
ENSG00000148158.16	474	395	630	532	573	609	442	531	668	528	485	381	452	430	449
ENSG00000109184.14	37	30	32	43	43	49	50	44	39	41	59	45	48	40	34
ENSG00000134873.9	0	0	0	0	0	2	1	0	0	0	0	1	0	2	0
ENSG00000237282.3	0	0	0	0	0	0	0	0	0	0	0	0	0	0	0
ENSG00000126603.8	2	3	6	3	5	3	2	0	7	4	1	4	8	5	5
ENSG00000133935.6	253	272	259	262	376	337	312	193	274	281	286	359	239	332	428
ENSG00000228630.5	0	0	0	0	0	0	0	0	0	0	0	0	1	0	0
ENSG00000270809.1	0	0	0	0	0	0	0	0	0	0	1	0	0	1	0
ENSG00000238243.3	1	0	0	2	1	0	0	0	0	0	1	0	2	2	1
ENSG00000221983.7	2625	2479	3325	2858	2648	3794	2919	2333	2771	2979	2618	2782	2703	2827	3072
ENSG00000274443.4	1	0	1	1	0	0	0	0	0	0	0	3	0	1	0
ENSG00000152705.7	1	0	5	4	1	4	0	5	1	0	1	1	0	2	4
ENSG00000090861.15	574	563	713	653	693	818	632	602	647	843	632	649	650	716	752
ENSG00000274012.1	267	293	443	283	195	1023	1045	192	190	657	298	242	294	320	295
ENSG00000260296.1	0	0	0	1	2	1	0	1	0	0	1	0	0	0	1
ENSG00000233741.1	0	0	0	0	0	0	0	0	0	0	0	0	0	0	0
ENSG00000118729.11	0	0	0	0	0	0	0	0	0	0	0	0	0	0	0
ENSG00000258858.1	0	0	0	0	0	0	0	0	0	0	1	1	0	0	0
ENSG00000260161.1	0	0	0	0	0	0	0	0	0	0	0	0	0	0	0
ENSG00000254481.1	0	0	0	0	0	0	0	0	0	0	0	0	0	0	0
ENSG00000137124.7	20	39	30	21	48	96	136	69	67	126	76	163	96	87	120
ENSG00000250903.8	18	17	29	22	23	31	16	9	18	13	17	19	27	23	30
ENSG00000272434.1	3	4	3	4	1	6	0	4	3	2	4	3	0	4	6
ENSG00000135119.14	17	12	19	25	15	19	20	7	9	13	12	7	11	11	16
ENSG00000184903.9	17	16	18	18	11	16	19	18	25	15	5	8	8	10	17
ENSG00000268400.5	84	26	110	78	131	54	15	30	40	24	29	0	8	0	78
ENSG00000249395.2	0	0	0	0	0	0	1	0	0	0	0	0	0	0	0
ENSG00000181284.2	227	262	331	256	236	266	254	167	193	227	185	266	278	278	245
ENSG00000154518.9	2073	2142	2742	2456	2628	2475	1871	1739	1845	1834	1748	1981	1582	1971	2209
ENSG00000228492.2	11	6	12	14	14	6	0	11	11	7	0	8	12	5	10
ENSG00000259985.1	2	1	0	2	4	2	5	1	2	3	2	0	3	3	5
ENSG00000283041.1	49	48	27	43	46	68	35	41	39	70	37	77	34	23	57
ENSG00000102104.8	0	0	0	0	1	1	1	0	0	0	1	2	0	1	3
ENSG00000250325.1	0	0	0	0	0	0	0	0	0	0	0	0	0	0	0
ENSG00000115355.16	1565	2226	2429	1967	3574	2114	2367	2273	2110	2809	1602	2457	2094	1848	2532
ENSG00000258712.2	0	0	0	0	0	0	0	0	0	0	0	0	0	0	0
ENSG00000224209.7	0	0	0	0	0	0	2	0	0	0	0	0	0	0	0
ENSG00000285755.1	0	0	0	0	0	0	1	0	0	0	0	0	0	1	0
ENSG00000226200.6	31	31	34	34	34	53	20	41	28	35	41	49	28	39	32
ENSG00000276234.4	51	50	62	60	51	87	56	48	61	69	65	61	83	74	86
ENSG00000222011.8	21	10	21	13	17	10	14	17	11	10	11	11	12	14	11
ENSG00000213886.3	2	0	3	1	0	0	0	0	0	0	4	0	0	0	0
ENSG00000258172.1	1	0	0	0	0	2	0	1	1	0	0	1	0	0	0
ENSG00000132141.13	12	16	12	8	20	13	9	12	7	10	10	7	15	12	15
[truncated: 31,318 more rows]
