# Supplementary material for: CRISPR Interference Reveals That All-Trans-Retinoic Acid Promotes Macrophage Control of Mycobacterium tuberculosis by Limiting Bacterial Access to Cholesterol and Propionyl Coenzyme A
Source: mBio. 2022 Jan 18;13(1):e03683-21. doi: 10.1128/mbio.03683-21 (PMC8764544; doi:10.1128/mbio.03683-21)
Supplement: TABLE S2 [file mbio.03683-21-st002.xlsx]

## Sheet: sgRNA List
ORF (RVBD = Rv)	Gene	Gene+Strength	sgRNA ID	sgRNA Sequence	Notes
RVBD0046c	ino1	ino1_med	ino1_med-1	GCTCTTCATCAGGTAGGCCGACG
RVBD0046c	ino1	ino1_med	ino1_med-2	GGACTCCAGCCGTTCACGTT
RVBD0046c	ino1	ino1_med	ino1_med-3	GCCGCGGTCCTCGAACAGCTTGG
RVBD0046c	ino1	ino1_strong	ino1_strong-1	GACTCCAGCCGTTCACGTT
RVBD0046c	ino1	ino1_strong	ino1_strong-2	GCCGTTCACGTTCGAGCATGTT
RVBD0046c	ino1	ino1_strong	ino1_strong-3	AGTACTCGACGCCCTGGACCAG
RVBD0046c	ino1	ino1_weak	ino1_weak-1	AGCTTGTACTCCAGGTTCA
RVBD0046c	ino1	ino1_weak	ino1_weak-2	GGGTCGGAGGCGATGAACA
RVBD0046c	ino1	ino1_weak	ino1_weak-3	GATAGCACACTGGGC
RVBD0066c	icd2	icd2_nonES	icd2_nonES-1	GCCGGCCATCAGCGGAACGACGG
RVBD0066c	icd2	icd2_nonES	icd2_nonES-2	GTTCTCGTGCGGGCGGTACGGGTCCAG
RVBD0066c	icd2	icd2_nonES	icd2_nonES-3	GTGCTTGGCGAAGGCGTCCTT
RVBD0066c	icd2	icd2_nonES	icd2_nonES-4	GTGTCATCGACTTCTCGCCGGC
RVBD0066c	icd2	icd2_nonES	icd2_nonES-5	GTCAGGTAATCGGGGAATTCCG
RVBD0066c	icd2	icd2_nonES	icd2_nonES-6	GTTCGGCAAAGGCACGCACAATCG
RVBD0171	mce1C	mce1C_nonES	mce1C_nonES-1	GCCGTAGTAGCTCGGCTTTGCGA
RVBD0171	mce1C	mce1C_nonES	mce1C_nonES-2	GCCGATGGTGTTGGTGCCGAT
RVBD0171	mce1C	mce1C_nonES	mce1C_nonES-3	GGATGCGGCCTTGGTGACGTC
RVBD0171	mce1C	mce1C_nonES	mce1C_nonES-4	GTCGCGCTTGCCGATGGTGTC
RVBD0171	mce1C	mce1C_nonES	mce1C_nonES-5	GTCGACCTGCTCACTGCGATCAC
RVBD0171	mce1C	mce1C_nonES	mce1C_nonES-6	ATGCCGGCAGCCCGGCGCTGCG
RVBD0189c	ilvD	ilvD_med	ilvD_med-1	GAGAACCGGCCGTCGGTCAGCA
RVBD0189c	ilvD	ilvD_med	ilvD_med-2	ACCTTCGGGTGCCAGCGATCCGT
RVBD0189c	ilvD	ilvD_med	ilvD_med-3	GTCGGCGCGACTCATCAAACCGCG
RVBD0189c	ilvD	ilvD_strong	ilvD_strong-1	GCGTTCTCGAACGCCTCCTTGG
RVBD0189c	ilvD	ilvD_strong	ilvD_strong-2	ACGCTGTCGGCGATCACCTC
RVBD0189c	ilvD	ilvD_strong	ilvD_strong-3	GATGTCGGCGACCGTCGAG
RVBD0189c	ilvD	ilvD_weak	ilvD_weak-1	ATTCGGCCGGATCGGCCAACACAT
RVBD0189c	ilvD	ilvD_weak	ilvD_weak-2	GGCCTCGTGGGCGATGG
RVBD0189c	ilvD	ilvD_weak	ilvD_weak-3	GAGAGCTTGGCCCGGC
RVBD0202c	mmpL11	mmpL11_nonES	mmpL11_nonES-1	ACCGCTCCCGGATTCGCGTAAG
RVBD0202c	mmpL11	mmpL11_nonES	mmpL11_nonES-2	GTGCTGTCGATCGAATGAAGCGC
RVBD0202c	mmpL11	mmpL11_nonES	mmpL11_nonES-3	GAGCCCCCGTGCCCAGCCCCA
RVBD0202c	mmpL11	mmpL11_nonES	mmpL11_nonES-4	GTCAGCATCGCAACCGCGACCG
RVBD0202c	mmpL11	mmpL11_nonES	mmpL11_nonES-5	GCCGAAAACCGCAACCAGGACCA
RVBD0202c	mmpL11	mmpL11_nonES	mmpL11_nonES-6	GCATTGTCGATGTCTTGGTAG
RVBD0211	pckA	pckA_nonES	pckA_nonES-1	ATCGGACGGATCCGACAATGCCAG
RVBD0211	pckA	pckA_nonES	pckA_nonES-2	GCCGACCGAGTGCAGCGCCTTGAC
RVBD0211	pckA	pckA_nonES	pckA_nonES-3	GTTCTCCGGCGAAATCAGCTTGAGGA
RVBD0211	pckA	pckA_nonES	pckA_nonES-4	GCCCTGCGGGTCATCCCACTCGGGGG
RVBD0211	pckA	pckA_nonES	pckA_nonES-5	GTGGTCTTGCGGCGGCCGCCGA
RVBD0211	pckA	pckA_nonES	pckA_nonES-6	ACCGCGACGGAACCAGTTGAC
RVBD0363c	fba	fba_nonES	fba_nonES-1	ACTTAAGCGAACCCGAGCCGCC
RVBD0363c	fba	fba_nonES	fba_nonES-2	ATGCACGTTGCCGAACGTCGCGG
RVBD0363c	fba	fba_nonES	fba_nonES-3	ATGTGCGACTGGAAC
RVBD0363c	fba	fba_nonES	fba_nonES-4	GCTGTCCAACTTGTCCTT
RVBD0363c	fba	fba_nonES	fba_nonES-5	AGCCGAATTCTGCGCCACCGGT
RVBD0363c	fba	fba_nonES	fba_nonES-6	GACCTCGGGCGTTGCGA
RVBD0450c	mmpL4	mmpL4_nonES	mmpL4_nonES-1	ATTGGGCGCCCTCGGAGATGTC
RVBD0450c	mmpL4	mmpL4_nonES	mmpL4_nonES-2	GTTCTTGAAAACCTCGGGTGGAAG
RVBD0450c	mmpL4	mmpL4_nonES	mmpL4_nonES-3	GTGGCCATCTCGTCGGCCTGCT
RVBD0450c	mmpL4	mmpL4_nonES	mmpL4_nonES-4	GCCTTTAGCCAGCTTGTCCAGGA
RVBD0450c	mmpL4	mmpL4_nonES	mmpL4_nonES-5	GGGCGATCGCGCAGGTGGCGA
RVBD0450c	mmpL4	mmpL4_nonES	mmpL4_nonES-6	ACGACGCAAACTGCCAGCCAGC
RVBD0462	lpdC	lpdC_med	lpdC_med-1	GGCAATAATGATCGATT
RVBD0462	lpdC	lpdC_med	lpdC_med-2	AGCTGGCAACGTTTGGCTG
RVBD0462	lpdC	lpdC_med	lpdC_med-3	GCTTGCTGCTCGGTGAGCCCGAAG
RVBD0462	lpdC	lpdC_weak	lpdC_weak-1	ACCCGCCGGGACCGGCTC
RVBD0462	lpdC	lpdC_weak	lpdC_weak-2	GTTGCGCAACAGCGCCTTGG
RVBD0462	lpdC	lpdC_weak	lpdC_weak-3	ACACATCGGCGTCCTCGT
RVBD0465c	ramB	RVBD0465c_nonES	RVBD0465c_nonES-1	ATCCAGTGCCCGCCCCAAGGC
RVBD0465c	ramB	RVBD0465c_nonES	RVBD0465c_nonES-2	ACAGCGGGCAGGTGCCGCCGCT
RVBD0465c	ramB	RVBD0465c_nonES	RVBD0465c_nonES-3	GCGATGGTCTCGTAGCTCACCGA
RVBD0465c	ramB	RVBD0465c_nonES	RVBD0465c_nonES-4	GCCGACAGCCGCTCGACGTCGTA
RVBD0465c	ramB	RVBD0465c_nonES	RVBD0465c_nonES-5	GCATGTAGATAGTTCTGGCGTTG
RVBD0465c	ramB	RVBD0465c_nonES	RVBD0465c_nonES-6	GTTCAGATAGCTCGGCGAGATCT
RVBD0467	icl1	icl1_nonES	icl1_nonES-1	GGGTAGGTGTGCCCGGACAGG
RVBD0467	icl1	icl1_nonES	icl1_nonES-2	GGTACGGGCGATCACCACCG
RVBD0467	icl1	icl1_nonES	icl1_nonES-3	GCTCGATGCCGTTCTTGGTGCG
RVBD0467	icl1	icl1_nonES	icl1_nonES-4	AAGCCGGCCAGCGTGATGAA
RVBD0467	icl1	icl1_nonES	icl1_nonES-5	ACATCGAGTAGTTCAGCGC
RVBD0467	icl1	icl1_nonES	icl1_nonES-6	GACGAATTCGGGTCCACGGTG	Not present in inoculum library - excluded from MAGeCK analysis
RVBD0554	bpoC	bpoC_nonES	bpoC_nonES-1	GTGATGCACCGATATCCAGCCG
RVBD0554	bpoC	bpoC_nonES	bpoC_nonES-2	AGAGTTCGGCCTCGGCTTTGTT
RVBD0554	bpoC	bpoC_nonES	bpoC_nonES-3	GTCATCGTTGAGCGTCTTTCG
RVBD0554	bpoC	bpoC_nonES	bpoC_nonES-4	GGGGTGGACTTAATCGGCCAC
RVBD0554	bpoC	bpoC_nonES	bpoC_nonES-5	GTGTTGACGGCTTCCGGCCGCTC
RVBD0554	bpoC	bpoC_nonES	bpoC_nonES-6	GCGCTCAGGCCTTGACACTGGC
RVBD0558	menH	menH_med	menH_med-1	GCGCAGCGCCCGCCG
RVBD0558	menH	menH_med	menH_med-2	GGTGGCGTCACCGGCGACCT
RVBD0558	menH	menH_med	menH_med-3	ACAACGCATTGGTGGGCGT
RVBD0558	menH	menH_strong	menH_strong-1	ACGCATTGGTGGGCGT
RVBD0558	menH	menH_strong	menH_strong-2	AACAACGCATTGGTGGGCGT
RVBD0558	menH	menH_strong	menH_strong-3	GAACAACGCATTGGTGGGCGT
RVBD0558	menH	menH_weak	menH_weak-1	ATCGAACATCGACGCCACGTCG
RVBD0558	menH	menH_weak	menH_weak-2	GTGGCGTCACCGGCGACC
RVBD0558	menH	menH_weak	menH_weak-3	ACCCGGCCCGCGAAATCTGGTGCG
RVBD0642c	mmaA4	mmaA4_nonES	mmaA4_nonES-1	AGGTAGGTCACCAGGCTGCAGT
RVBD0642c	mmaA4	mmaA4_nonES	mmaA4_nonES-2	GGTAGGTCACCAGGCTGCAGT
RVBD0642c	mmaA4	mmaA4_nonES	mmaA4_nonES-3	ATCTCGGTGGACGGCAGGCGGCCGC
RVBD0642c	mmaA4	mmaA4_nonES	mmaA4_nonES-4	GCATGATGTTGAAACACCGCTT
RVBD0642c	mmaA4	mmaA4_nonES	mmaA4_nonES-5	GGTCGGGTCCTGGAACAGGGC
RVBD0642c	mmaA4	mmaA4_nonES	mmaA4_nonES-6	GGGTCGGGTCCTGGAACAGGGC
RVBD0757	phoP	phoP_nonES	phoP_nonES-1	GTCCATCCCGGGCATCATCACAT
RVBD0757	phoP	phoP_nonES	phoP_nonES-2	GTTCCTTGTTGCCCTTGCCCGCGCGTC
RVBD0757	phoP	phoP_nonES	phoP_nonES-3	AGTCGTAGCGCCAAACGTGGT
RVBD0757	phoP	phoP_nonES	phoP_nonES-4	AAGTCGTAGCGCCAAACGTGGT
RVBD0805	RVBD0805	RVBD0805_nonES	RVBD0805_nonES-1	AGATGAGTGTCGCTGATATGTA
RVBD0805	RVBD0805	RVBD0805_nonES	RVBD0805_nonES-2	GATGAGTGTCGCTGATATGTA
RVBD0805	RVBD0805	RVBD0805_nonES	RVBD0805_nonES-3	GCCATCGATGGCGCTTCGTCCAG
RVBD0808	purF	purF_med	purF_med-1	GTTTTCGTCCATGAACGTCAG
RVBD0808	purF	purF_med	purF_med-2	ATACGCAGCCCTTGGGCGTGGGG
RVBD0808	purF	purF_med	purF_med-3	GCGAGGGGAAGTCGATACC
RVBD0808	purF	purF_strong	purF_strong-1	ACCGTGGGCCAGCAGCGCCC
RVBD0808	purF	purF_strong	purF_strong-2	GTTCTTCATCAGACCCTGCCCAT
RVBD0808	purF	purF_strong	purF_strong-3	GGCGATCAACTCGGCCGGCGA
RVBD0808	purF	purF_weak	purF_weak-1	GCGGGCGCGGGCGGCA
RVBD0808	purF	purF_weak	purF_weak-2	AACGCTCCCCGCACTGTGG
RVBD0808	purF	purF_weak	purF_weak-3	AGCGTGTCGGCCCCG
RVBD0812	pabC	RVBD0812_med	RVBD0812_med-1	GCGCCACCTGGGGAGATCCGGTT
RVBD0812	pabC	RVBD0812_med	RVBD0812_med-2	ATTGGATACCACGGAGGCGGCG
RVBD0812	pabC	RVBD0812_med	RVBD0812_med-3	GATACCAACCAAATACC
RVBD0812	pabC	RVBD0812_weak	RVBD0812_weak-1	GCAGCAGCGGCATACCCGGCT
RVBD0812	pabC	RVBD0812_weak	RVBD0812_weak-2	GACGTCGCCGGCGCCCTGCCGG	Not present in inoculum library - excluded from MAGeCK analysis
RVBD0812	pabC	RVBD0812_weak	RVBD0812_weak-3	ATAGCGGCGTCCACCAAT
RVBD0818	RVBD0818	RVBD0818_nonES	RVBD0818_nonES-1	ACTCCAACAAGCCCCTCCAGCGTCG
RVBD0818	RVBD0818	RVBD0818_nonES	RVBD0818_nonES-2	ATCTCAGCGGGCCCGGTGCTGAGCA
RVBD0818	RVBD0818	RVBD0818_nonES	RVBD0818_nonES-3	ATCAACAGTCCGGGTGCCCCC
RVBD0818	RVBD0818	RVBD0818_nonES	RVBD0818_nonES-4	ACATCAACAGTCCGGGTGCCCCC
RVBD0820	phoT	phoT_nonES	phoT_nonES-1	ATGAACGCCGTGACGCTGCGGG
RVBD0820	phoT	phoT_nonES	phoT_nonES-2	GTCCCACAGGTTTGCGCCGCGCAG
RVBD0820	phoT	phoT_nonES	phoT_nonES-3	GCCATGGTGGAGATTGGGTCCAG
RVBD0820	phoT	phoT_nonES	phoT_nonES-4	GCTTTCCCACCGCTTCCAGGTT
RVBD0820	phoT	phoT_nonES	phoT_nonES-5	GGTGGCCTTCTGGTTCGGGTT
RVBD0820	phoT	phoT_nonES	phoT_nonES-6	GTCCTCGGTGGCCTTCTGGTTCGGGTT
RVBD0928	pstS3	pstS3_nonES	pstS3_nonES-1	ACGTGGGGCCGTCCAAATTTAGC
RVBD0928	pstS3	pstS3_nonES	pstS3_nonES-2	GGACGCGGCCTGCAGGTACCT
RVBD0928	pstS3	pstS3_nonES	pstS3_nonES-3	GTTGGACGCGGCCTGCAGGTACCT
RVBD0928	pstS3	pstS3_nonES	pstS3_nonES-4	GGAGCCGGGACGCTTCGGCCG
RVBD0928	pstS3	pstS3_nonES	pstS3_nonES-5	ATTTCGTATGTCGCTAACACGATCGG
RVBD0928	pstS3	pstS3_nonES	pstS3_nonES-6	GTATGTCGCTAACACGATCGG
RVBD0946c	pgi	pgi_med	pgi_med-1	GGCAGGTCGTCGAGGGGT
RVBD0946c	pgi	pgi_med	pgi_med-2	GTCGGCAGGTCGTCGAGGGGT
RVBD0946c	pgi	pgi_med	pgi_med-3	AAGTCATTGGAATACG
RVBD0946c	pgi	pgi_weak	pgi_weak-1	GCACCAGCCGGGTGCCCTGGT
RVBD0946c	pgi	pgi_weak	pgi_weak-2	GTACCACAGTCCGATCAGGC
RVBD0946c	pgi	pgi_weak	pgi_weak-3	AAGGCGCCCATCGCGT
RVBD0951	sucC	sucC_med	sucC_med-1	GTGTCCTTTGATGTCCAGGC
RVBD0951	sucC	sucC_med	sucC_med-2	GGTGTCGAGCACCTCGG
RVBD0951	sucC	sucC_med	sucC_med-3	GGCATGGCCAGGCTG
RVBD0951	sucC	sucC_strong	sucC_strong-1	AGGTAGGTGCGGTTGGCCCGGT
RVBD0951	sucC	sucC_strong	sucC_strong-2	GGGTGATCTTGGCATCCAGCG
RVBD0951	sucC	sucC_strong	sucC_strong-3	GAAGCGCCGCCGCCGATATC
RVBD0951	sucC	sucC_weak	sucC_weak-1	GTGCGGTTGGCCCGGTCGA
RVBD0951	sucC	sucC_weak	sucC_weak-2	GATCTCCATGCCGCCCTCCAC
RVBD0951	sucC	sucC_weak	sucC_weak-3	ACCAGGGGGTGGTTGGCCTCGG
RVBD1121	zwf1	zwf1_nonES	zwf1_nonES-1	GCGCTCGAGCCGATACAACGC
RVBD1121	zwf1	zwf1_nonES	zwf1_nonES-2	GACATGTCGTCACTGGCCACAC
RVBD1121	zwf1	zwf1_nonES	zwf1_nonES-3	AGCTCGACGACGGGCTGCTTGC
RVBD1121	zwf1	zwf1_nonES	zwf1_nonES-4	GGGATCCAGCGGCGCCATCGC
RVBD1121	zwf1	zwf1_nonES	zwf1_nonES-5	AGGCCAATGCCGGAACTCGGC
RVBD1121	zwf1	zwf1_nonES	zwf1_nonES-6	GTTCACCGAGGTCCACCGCGAA
RVBD1122	gnd2	gnd2_med	gnd2_med-1	GCAGGATGTTCAATCCCTCCGC
RVBD1122	gnd2	gnd2_med	gnd2_med-2	AGGATGTTCAATCCCTCCGC
RVBD1122	gnd2	gnd2_med	gnd2_med-3	GCGATCGCGGTCAAATCCAGCAG
RVBD1122	gnd2	gnd2_strong	gnd2_strong-1	GCCCTCGCCAGAGTCGGAGACCCGTCC
RVBD1122	gnd2	gnd2_strong	gnd2_strong-2	GCCAGAGTCGGAGACCCGTCC
RVBD1122	gnd2	gnd2_strong	gnd2_strong-3	AGAGTCGGAGACCCGTCC
RVBD1122	gnd2	gnd2_weak	gnd2_weak-1	ATCCCCGCCGATCAT
RVBD1122	gnd2	gnd2_weak	gnd2_weak-2	AGTCGTACTGGTAGCAC
RVBD1122	gnd2	gnd2_weak	gnd2_weak-3	AGCGCGGTGGTCAGCACCGGCG
RVBD1127c	ppdK	ppdK_nonES	ppdK_nonES-1	ACTTTCCGACCAGGCAGACAATG
RVBD1127c	ppdK	ppdK_nonES	ppdK_nonES-2	ACCTCGGTGACAATGCCTTGCGCGG
RVBD1127c	ppdK	ppdK_nonES	ppdK_nonES-3	GGCAACGGCGCGAGGTGAGTT
RVBD1127c	ppdK	ppdK_nonES	ppdK_nonES-4	ACCGCGTCGGTCATGCCCACGT
RVBD1127c	ppdK	ppdK_nonES	ppdK_nonES-5	GCACGCCCACCTCGGTGGTAAT
RVBD1127c	ppdK	ppdK_nonES	ppdK_nonES-6	GTCGATGCCGTGGCCTTTGTTGC
RVBD1129c	prpR	RVBD1129c_nonES	RVBD1129c_nonES-1	GTCGGCAGCGGTGGTCTTGGCCAC
RVBD1129c	prpR	RVBD1129c_nonES	RVBD1129c_nonES-2	GGTGGAATTCGCGGTAGGGGAG
RVBD1129c	prpR	RVBD1129c_nonES	RVBD1129c_nonES-3	GTGGATGTAGTTGTTGCGGTC
RVBD1129c	prpR	RVBD1129c_nonES	RVBD1129c_nonES-4	GATGTAGTTGTTGCGGTCGTA
RVBD1129c	prpR	RVBD1129c_nonES	RVBD1129c_nonES-5	ACCAACCGTGCGTCGGAATCCGA
RVBD1129c	prpR	RVBD1129c_nonES	RVBD1129c_nonES-6	GACAGGTCAAACCGCTCGGTAA
RVBD1130	prpD	prpD_nonES	prpD_nonES-1	ATCTTGTAGGCCATGTGCTCGGTGCA
RVBD1130	prpD	prpD_nonES	prpD_nonES-2	GCCGGGTGCGAATAGTCGGCGG
RVBD1130	prpD	prpD_nonES	prpD_nonES-3	AGATGGTCTCTTGGTCGAGCC
RVBD1130	prpD	prpD_nonES	prpD_nonES-4	AGTGTTGCTTGGTGTAGCTGT
RVBD1130	prpD	prpD_nonES	prpD_nonES-5	AACGGCGCGCCCGCTCGGGCGC
RVBD1130	prpD	prpD_nonES	prpD_nonES-6	GTCCACTCGGGATCCTCGACG
RVBD1133c	metE	metE_med	metE_med-1	AGATCGCAGGCCGGTTGCTCAC
RVBD1133c	metE	metE_med	metE_med-2	AGCGACAGCAGCTCCGAATAGA
RVBD1133c	metE	metE_med	metE_med-3	GCGCCGAGCAGCACCGCGGTAT
RVBD1133c	metE	metE_strong	metE_strong-1	ACGCCGGAGGTGGCCAA
RVBD1133c	metE	metE_strong	metE_strong-2	GCCCGATGATCACCGGACGTG
RVBD1133c	metE	metE_strong	metE_strong-3	GCGAAATAGCGGTCCAGCCCG
RVBD1133c	metE	metE_weak	metE_weak-1	GACTTCGCGCACCTTT
RVBD1133c	metE	metE_weak	metE_weak-2	GAGTACGGCACGTGCAGTGT
RVBD1133c	metE	metE_weak	metE_weak-3	AGCATTTGGTCGTAGTA
RVBD1182	papA3	papA3_nonES	papA3_nonES-1	ATGCACATGATCCACACTTGC
RVBD1182	papA3	papA3_nonES	papA3_nonES-2	AGCTGAACGTGTGTTGTCGGCG
RVBD1182	papA3	papA3_nonES	papA3_nonES-3	GTTTCGATGGGTCACCAAGTGGGA
RVBD1182	papA3	papA3_nonES	papA3_nonES-4	ATTGAGCCGTCTGCTCTTCAT
RVBD1182	papA3	papA3_nonES	papA3_nonES-5	GCCTGCGTCGAGGAAGTTGACGA
RVBD1182	papA3	papA3_nonES	papA3_nonES-6	AAGCGGAGCCGCGCCTGCGTC
RVBD1238	sugC	sugC_nonES	sugC_nonES-1	ACAACCGGAAGGCCCTACCAGGA
RVBD1238	sugC	sugC_nonES	sugC_nonES-2	AGCGTCGTGGTCTTGCCACAA
RVBD1238	sugC	sugC_nonES	sugC_nonES-3	GATCCAGAAGGTTGGTCAGGT
RVBD1238	sugC	sugC_nonES	sugC_nonES-4	ACAATTGTGAGGGCTTGCGAT
RVBD1238	sugC	sugC_nonES	sugC_nonES-5	GTCCGATCGCGGTCAGCCTGGC
RVBD1238	sugC	sugC_nonES	sugC_nonES-6	ACTCGACCAAGTTGACCTTCAC
RVBD1240	mdh	mdh_nonES	mdh_nonES-1	ACCGATCTCCACCCCGGACAACAG
RVBD1240	mdh	mdh_nonES	mdh_nonES-2	GTGGTCCAGCCGGGTGAGCGC
RVBD1240	mdh	mdh_nonES	mdh_nonES-3	ATTGTGGTCCAGCCGGGTGAGCGC
RVBD1240	mdh	mdh_nonES	mdh_nonES-4	GCCGCCCTTGGTGGTGACCGGAAA
RVBD1240	mdh	mdh_nonES	mdh_nonES-5	GTCCAGTTGCCGCCCTTGGTGGTGA
RVBD1240	mdh	mdh_nonES	mdh_nonES-6	GTTGACTTGTCGATCCGGCCGCG
RVBD1248c	hoaS	RVBD1248c_nonES	RVBD1248c_nonES-1	GTCGATGAGAACCGAATGCCGCTG
RVBD1248c	hoaS	RVBD1248c_nonES	RVBD1248c_nonES-2	GTTGTGCCCGCGGCGGCGGTAGC
RVBD1248c	hoaS	RVBD1248c_nonES	RVBD1248c_nonES-3	ATGCAACATCAGCGGCACCAC
RVBD1248c	hoaS	RVBD1248c_nonES	RVBD1248c_nonES-4	GCCTCGGCGGCGTTGAGCTTGC
RVBD1248c	hoaS	RVBD1248c_nonES	RVBD1248c_nonES-5	AGCCACTCCTTTTGTTCGGGGT
RVBD1248c	hoaS	RVBD1248c_nonES	RVBD1248c_nonES-6	ACTCGTGCCAGCTGGGATCGAC
RVBD1308	atpA	atpA_med	atpA_med-1	AGTTCTGCCGCTGGT
RVBD1308	atpA	atpA_med	atpA_med-2	GCCTCACGGCCGGGCGGACGGCGCA
RVBD1308	atpA	atpA_med	atpA_med-3	GCCCTGGTTGAACAGGTCGGTTT
RVBD1308	atpA	atpA_strong	atpA_strong-1	ATTGCGCTCTGGATGTCATCAG
RVBD1308	atpA	atpA_strong	atpA_strong-2	GGGCGACGCCGAGGATTCCGCC
RVBD1308	atpA	atpA_strong	atpA_strong-3	AGTCCAGGTGACCGCCGGTGCC
RVBD1308	atpA	atpA_weak	atpA_weak-1	ACGTGTGCGATGCCGTCC
RVBD1308	atpA	atpA_weak	atpA_weak-2	AAAGCCGCGAATGCAG
RVBD1308	atpA	atpA_weak	atpA_weak-3	GCCGGACGTCCTCGA
RVBD1328	glgP	glgP_nonES	glgP_nonES-1	GCCGTCCGCGGTAAGCGATTG
RVBD1328	glgP	glgP_nonES	glgP_nonES-2	GCCCGCACCCCGCCGATGCCGG
RVBD1328	glgP	glgP_nonES	glgP_nonES-3	ATCCGGCGTGGCCCTCGTTCAT
RVBD1328	glgP	glgP_nonES	glgP_nonES-4	AACCGCGCCCGGACGTCCTCCA
RVBD1328	glgP	glgP_nonES	glgP_nonES-5	GCACCCCGCGTTCATCGCGCTC
RVBD1328	glgP	glgP_nonES	glgP_nonES-6	GCCAGCGGCAGCGGCGTCGTCGT
RVBD1348	irtA	irtA_med	irtA_med-1	GAGCGTGGATCTCGGACTT
RVBD1348	irtA	irtA_med	irtA_med-2	AGCAGCCTTGACAGCTCGACCA
RVBD1348	irtA	irtA_med	irtA_med-3	ATGCAGTCGATGGGCGATTA
RVBD1348	irtA	irtA_strong	irtA_strong-1	GGGCTCAGCCTCCGCATC
RVBD1348	irtA	irtA_strong	irtA_strong-2	AGCGTGGATCTCGGACTT
RVBD1348	irtA	irtA_strong	irtA_strong-3	GCCGCTGCCAGGCGA
RVBD1348	irtA	irtA_weak	irtA_weak-1	GTTGCTCGGTGGGTGCCC
RVBD1348	irtA	irtA_weak	irtA_weak-2	GCTGGTGAACCAGCCCA
RVBD1348	irtA	irtA_weak	irtA_weak-3	ACCGCGGCGACCGCGTCCGGA
RVBD1349	irtB	irtB_med	irtB_med-1	GTGCGGTCACGGCGT
RVBD1349	irtB	irtB_med	irtB_med-2	AAACCAATCCAACCGGACAA
RVBD1349	irtB	irtB_med	irtB_med-3	GCAAGCAGAAGCTGACCCCGT
RVBD1349	irtB	irtB_weak	irtB_weak-1	GCCACGCCGAGCTGCCAGGAGA
RVBD1349	irtB	irtB_weak	irtB_weak-2	GCAGACCGCCTGCTGCGCC
RVBD1349	irtB	irtB_weak	irtB_weak-3	GCGCTGGTCGCCTCGTCGACCA
RVBD1415	ribA2	ribA2_med	ribA2_med-1	GACGGCCTTACCCGCCGCAATG	Not present in inoculum library - excluded from MAGeCK analysis
RVBD1415	ribA2	ribA2_med	ribA2_med-2	GTGTGGCCGGGCCGGC
RVBD1415	ribA2	ribA2_med	ribA2_med-3	AGCACTCCGAATGCACCCGGA
RVBD1415	ribA2	ribA2_strong	ribA2_strong-1	ACGGCCTTACCCGCCGCAATG
RVBD1415	ribA2	ribA2_strong	ribA2_strong-2	AGATGGCACCGTCCA
RVBD1415	ribA2	ribA2_strong	ribA2_strong-3	GCGAAACTCCCCATGACGAG
RVBD1415	ribA2	ribA2_weak	ribA2_weak-1	ACCATCCTTGGCCCGCA
RVBD1415	ribA2	ribA2_weak	ribA2_weak-2	GGCCCTCGTGGCCACGCATGT
RVBD1415	ribA2	ribA2_weak	ribA2_weak-3	GATCCCGTAATCCCTTGCG
RVBD1421	RVBD1421	RVBD1421_nonES	RVBD1421_nonES-1	GCCTTCCGAACGATTCTCGACGCCC
RVBD1421	RVBD1421	RVBD1421_nonES	RVBD1421_nonES-2	GTCGGCGGTGGCGCGAACCGGTG
RVBD1421	RVBD1421	RVBD1421_nonES	RVBD1421_nonES-3	ATCGGCAGGCCGTACTTGAACCC
RVBD1421	RVBD1421	RVBD1421_nonES	RVBD1421_nonES-4	ACCGACAGTTGCTGATCGGAGC
RVBD1437	pgk	pgk_med	pgk_med-1	GTAATGGTGCCGTCCTCGTCGA
RVBD1437	pgk	pgk_med	pgk_med-2	AAGATGGTCCCGGCGTTGG
RVBD1437	pgk	pgk_med	pgk_med-3	ATACTCCCATCGGCCCGTT
RVBD1437	pgk	pgk_strong	pgk_strong-1	ACCACCACCTTGGCGTCGGCGT
RVBD1437	pgk	pgk_strong	pgk_strong-2	GAATACTCCCATCGGCCCGTT
RVBD1437	pgk	pgk_strong	pgk_strong-3	GCTCACGGCTCAGTACCTCGATGC
RVBD1437	pgk	pgk_weak	pgk_weak-1	ACGTTGAGATCGGAGCGCA
RVBD1437	pgk	pgk_weak	pgk_weak-2	ACCAGCGTGCCGGCGTAGT
RVBD1437	pgk	pgk_weak	pgk_weak-3	ATATCCAGGCCCATCAAGCCAT
RVBD1438	tpi	tpi_med	tpi_med-1	GGTCGTAATACTTGTCCGGCAA
RVBD1438	tpi	tpi_med	tpi_med-2	GGTCGTAATACTTGT
RVBD1438	tpi	tpi_med	tpi_med-3	AACTGCACCCCAACTTGG
RVBD1438	tpi	tpi_weak	tpi_weak-1	GCGCCGCTGACGTCACCCGTA
RVBD1438	tpi	tpi_weak	tpi_weak-2	GCCGTAGAGCACCCGCACCGTA
RVBD1438	tpi	tpi_weak	tpi_weak-3	GCGTTCACCGAGCCGCCGT
RVBD1449c	tkt	tkt_med	tkt_med-1	ATCGACACCACCCGAG
RVBD1449c	tkt	tkt_med	tkt_med-2	GTCCTCGATCGAGATCTGGTTGCGGTC
RVBD1449c	tkt	tkt_med	tkt_med-3	ACGGAGCCAGGCTCATCGCCGTT
RVBD1449c	tkt	tkt_strong	tkt_strong-1	GCTGCACCTCCGAGCCGGTGGCGA
RVBD1449c	tkt	tkt_strong	tkt_strong-2	ACCAGTGCGCGGTGTACTCCTTG
RVBD1449c	tkt	tkt_strong	tkt_strong-3	GCCGAATCGATCTCGGTCCAGTAG
RVBD1449c	tkt	tkt_weak	tkt_weak-1	GGGCCTCGAACCACTC
RVBD1449c	tkt	tkt_weak	tkt_weak-2	AGGCGTAGGCTGTCTCG
RVBD1449c	tkt	tkt_weak	tkt_weak-3	GTAAGCCCGGGTGGGTCCGT
RVBD1464	csd	csd_med	csd_med-1	ACCCCGCATGATGCGCTTGAGGAT
RVBD1464	csd	csd_med	csd_med-2	GACCGCGCCGTTGGACGCGG
RVBD1464	csd	csd_med	csd_med-3	GCGGCGGCCAACCCGACCAC
RVBD1464	csd	csd_strong	csd_strong-1	GTGTCAGCACCCCGGTCACA
RVBD1464	csd	csd_strong	csd_strong-2	AGCACACCGATTCCGTTGGGGC
RVBD1464	csd	csd_strong	csd_strong-3	GTTTCGATCATCGAACCGCCGG
RVBD1464	csd	csd_weak	csd_weak-1	GCTCGAAACGGCTGTCCC
RVBD1464	csd	csd_weak	csd_weak-2	GCACCCGACTGGTGGGC
RVBD1464	csd	csd_weak	csd_weak-3	GTTCGTGCAGGTCAACCGGCTGGT
RVBD1475c	acn	acn_med	acn_med-1	ATCACCTCGTGGTTGCCGCGG
RVBD1475c	acn	acn_med	acn_med-2	GGTTTCTTCGTCGAT
RVBD1475c	acn	acn_med	acn_med-3	AAAGCGCCTTGGCCCCAGCG
RVBD1475c	acn	acn_strong	acn_strong-1	AGTATGTTGCGCAGCACGTACT
RVBD1475c	acn	acn_strong	acn_strong-2	GCTGCGATGGCCAGATATCGC
RVBD1475c	acn	acn_strong	acn_strong-3	GTGGTGCAGCCGTAGCCGACCAG
RVBD1475c	acn	acn_weak	acn_weak-1	GTCGTTGACCACTTGCGAGCCC
RVBD1475c	acn	acn_weak	acn_weak-2	AGGTTGAGTTCGAGGTATTC
RVBD1475c	acn	acn_weak	acn_weak-3	GTCAACCTGAAACCCACGACCC
RVBD1492	mutA	mutA_nonES	mutA_nonES-1	GGGCGGTAGTCGGCGCCGGCGT
RVBD1492	mutA	mutA_nonES	mutA_nonES-2	GGCCGCGGTCGCGCCCAGGTT
RVBD1492	mutA	mutA_nonES	mutA_nonES-3	GCCGAAGGCCGCCAGCGTGCAGC
RVBD1492	mutA	mutA_nonES	mutA_nonES-4	GCGCGCAAAGCCGGCCGCCGTGC
RVBD1492	mutA	mutA_nonES	mutA_nonES-5	AGCCGCCACGGGCCTCGATGGC
RVBD1492	mutA	mutA_nonES	mutA_nonES-6	GCACTCGGCGATCTGGCCGGC
RVBD1538c	ansA	ansA_nonES	ansA_nonES-1	ATCGGCGCCGGGGGCATCGGCGC
RVBD1589	bioB	bioB_nonES	bioB_nonES-1	GTCGGGTAGCTGCAGCACCG
RVBD1589	bioB	bioB_nonES	bioB_nonES-2	GGTCCACTTGCTCGGCGG
RVBD1589	bioB	bioB_nonES	bioB_nonES-3	ACCTCGTCGGGGCCCAGC
RVBD1589	bioB	bioB_nonES	bioB_nonES-4	GGGGTACCGGGCCGCGGGT
RVBD1589	bioB	bioB_nonES	bioB_nonES-5	GCCTTCAGCGGCATCTGTAGCTCGT
RVBD1589	bioB	bioB_nonES	bioB_nonES-6	GGCTGGCGTTGAGTGCCTTCA
RVBD1595	nadB	nadB_med	nadB_med-1	GCCCGGCAGGATGCCGTGACTGT
RVBD1595	nadB	nadB_med	nadB_med-2	GGGTCAATGCCGGCAGCCCG
RVBD1595	nadB	nadB_med	nadB_med-3	GCGGCCGCCCACCACCAAACCCT
RVBD1595	nadB	nadB_strong	nadB_strong-1	GTGGCCGGTGCGGATAT
RVBD1595	nadB	nadB_strong	nadB_strong-2	GTCCGGCAAAAAGCATCGTGGG
RVBD1595	nadB	nadB_strong	nadB_strong-3	GCCGCCGCAGCTGTAGTGCGCA
RVBD1595	nadB	nadB_weak	nadB_weak-1	GGCCAATGCCGCCGCCAGC
RVBD1595	nadB	nadB_weak	nadB_weak-2	GATATCGAGCATCCCG
RVBD1595	nadB	nadB_weak	nadB_weak-3	GCCAGCGGCGTACAACC
RVBD1612	trpB	trpB_med	trpB_med-1	GCCGAAATGGCCGCCGGAA
RVBD1612	trpB	trpB_med	trpB_med-2	ACCTCTTCGATCACCGCCATCAGCGCCT
RVBD1612	trpB	trpB_med	trpB_med-3	GAAATCGCGCACCATGG
RVBD1612	trpB	trpB_strong	trpB_strong-1	AGCCTGTCTAGGTCGT
RVBD1612	trpB	trpB_strong	trpB_strong-2	GTAGATGACACAGTCCAGGC
RVBD1612	trpB	trpB_strong	trpB_strong-3	GCCTCCATGCCGATGATTCG
RVBD1612	trpB	trpB_weak	trpB_weak-1	GTCTTGCCCATCCTGCGCG
RVBD1612	trpB	trpB_weak	trpB_weak-2	GAGAAACGCATGAAAAATACCA
RVBD1612	trpB	trpB_weak	trpB_weak-3	GGTCTGACCGTCCTCGTCTT
RVBD1617	pykA	pykA_med	pykA_med-1	ATCTTCGGGCCCTGCAGGTCGG
RVBD1617	pykA	pykA_med	pykA_med-2	GACCATGACGGCGTCGAACG
RVBD1617	pykA	pykA_med	pykA_med-3	GACCCCACGCTTGGTCC
RVBD1617	pykA	pykA_strong	pykA_strong-1	GACATCGGCCGGGGAGCGGACG
RVBD1617	pykA	pykA_strong	pykA_strong-2	GATGCGCGACATTGTCCGGACC
RVBD1617	pykA	pykA_strong	pykA_strong-3	ACCCCACGCTTGGTCC
RVBD1617	pykA	pykA_weak	pykA_weak-1	ACCATGACGGCGTCGAACG
RVBD1617	pykA	pykA_weak	pykA_weak-2	GCTCGCTTCTGTACCA
RVBD1617	pykA	pykA_weak	pykA_weak-3	ATGCCATCGGTGGACTGCATCT
RVBD1621c	cydD	cydD_nonES	cydD_nonES-1	GGTGTTGGTGAGGGTGACTCGC
RVBD1621c	cydD	cydD_nonES	cydD_nonES-2	GTGTTGGTGAGGGTGACTCGC
RVBD1621c	cydD	cydD_nonES	cydD_nonES-3	GCAATTCGAGCACCAGGGCCGA
RVBD1621c	cydD	cydD_nonES	cydD_nonES-4	GTTCCGCGATGCGTTGTTCCGGG
RVBD1621c	cydD	cydD_nonES	cydD_nonES-5	ATCACGGCGACGGTGGCCGGGG
RVBD1621c	cydD	cydD_nonES	cydD_nonES-6	GCACGCAACCCCCACAGCACCA
RVBD1698	mctB	mctB_nonES	mctB_nonES-1	ATGAACCCACCGTCCAAGAAAAC
RVBD1698	mctB	mctB_nonES	mctB_nonES-2	ACACTACGCCCATGGCCAGCGC
RVBD1698	mctB	mctB_nonES	mctB_nonES-3	GCAAGCTGGACAGCAAAGTATC
RVBD1698	mctB	mctB_nonES	mctB_nonES-4	GTCGTCGTGGGCATCCGGGGT
RVBD1698	mctB	mctB_nonES	mctB_nonES-5	GTGCTCAACTGGCTACCGGCCG
RVBD1698	mctB	mctB_nonES	mctB_nonES-6	GCCTCCGTTGATCAGGTCATGCAGGG
RVBD1780	RVBD1780	RVBD1780_nonES	RVBD1780_nonES-1	GGTCCGGGGTAACTGCTACCTC
RVBD1780	RVBD1780	RVBD1780_nonES	RVBD1780_nonES-2	GCTGCTTGTCGAGGCGCAGGTCAA
RVBD1780	RVBD1780	RVBD1780_nonES	RVBD1780_nonES-3	GCTGCTTGTCGAGGCGCAGGT
RVBD1780	RVBD1780	RVBD1780_nonES	RVBD1780_nonES-4	ACCGCTGCTTGTCGAGGCGCAGGT
RVBD1780	RVBD1780	RVBD1780_nonES	RVBD1780_nonES-5	GAATCTCACCGTCAACGCCTG
RVBD1780	RVBD1780	RVBD1780_nonES	RVBD1780_nonES-6	GCCGAATCTCACCGTCAACGCCTG
RVBD1837c	glcB	glcB_med	glcB_med-1	ACCCAGCGAACCACGTAGC
RVBD1837c	glcB	glcB_med	glcB_med-2	GGATTTCATCGCCGGTGCGGTC
RVBD1837c	glcB	glcB_med	glcB_med-3	ACGACCTTGTCGACGCCCGC
RVBD1837c	glcB	glcB_strong	glcB_strong-1	AGTTCCGGTCCCTAT
RVBD1837c	glcB	glcB_strong	glcB_strong-2	AAACCGTGATTGATTA
RVBD1837c	glcB	glcB_strong	glcB_strong-3	ATTGCTTCCTCCCTTA
RVBD1837c	glcB	glcB_weak	glcB_weak-1	GCGCATGCAGGGTGGCCGCA
RVBD1837c	glcB	glcB_weak	glcB_weak-2	GACGACAGCGGAACACTGTCGT	Not present in inoculum library - excluded from MAGeCK analysis
RVBD1837c	glcB	glcB_weak	glcB_weak-3	ATCTCGGTGAGGAACTGGCGG
RVBD1843c	guaB1	guaB1_nonES	guaB1_nonES-1	ATAGGTGCAGGTGCTGCGCACG
RVBD1843c	guaB1	guaB1_nonES	guaB1_nonES-2	ATGACCACCGAGCTGCCTTGCC
RVBD1843c	guaB1	guaB1_nonES	guaB1_nonES-3	AGAAGCGCATTCGAGCACAGC
RVBD1843c	guaB1	guaB1_nonES	guaB1_nonES-4	ACCAATCCGATCGGGCGACCCT
RVBD1843c	guaB1	guaB1_nonES	guaB1_nonES-5	GCCGGGATCGGCAGATCCTGCG
RVBD1843c	guaB1	guaB1_nonES	guaB1_nonES-6	GTCGTACCCGGGTGGGTGCCCGT
RVBD1850	ureC	ureC_nonES	ureC_nonES-1	ACCGGCCAACCGTCCAGTGACT
RVBD1850	ureC	ureC_nonES	ureC_nonES-2	GGTTGAGGTGGTGGCACACCA
RVBD1850	ureC	ureC_nonES	ureC_nonES-3	GGGTTGAGGTGGTGGCACACCA
RVBD1872c	lldD2	lldD2_nonES	lldD2_nonES-1	ATGGTCCGGATCACACCTGTCT
RVBD1872c	lldD2	lldD2_nonES	lldD2_nonES-2	GCCCGACATGATGCCGGTGTCCA
RVBD1872c	lldD2	lldD2_nonES	lldD2_nonES-3	GTTCGCGTGCCACGTGGGGCAACAG
RVBD1872c	lldD2	lldD2_nonES	lldD2_nonES-4	ACCACCGCGGGTGTCCCATCGCGT
RVBD1872c	lldD2	lldD2_nonES	lldD2_nonES-5	GCGACCGGGACGTCGACCGTGA
RVBD1872c	lldD2	lldD2_nonES	lldD2_nonES-6	GCGCACACGGTGGTGACGTCAC
RVBD1908c	katG	katG_nonES	katG_nonES-1	ATACCCATGTCGAGCAGGTTCAC
RVBD1908c	katG	katG_nonES	katG_nonES-2	GTAAGCAGGTTCGCCTTGTCGA
RVBD1908c	katG	katG_nonES	katG_nonES-3	GTTGCCCTTTCCGAGGTAGTT
RVBD1908c	katG	katG_nonES	katG_nonES-4	ACCCGCAGCGAGAGGTCAGTGG
RVBD1908c	katG	katG_nonES	katG_nonES-5	ATGGGTGGGTGTTGCTCGGGC
RVBD1908c	katG	katG_nonES	katG_nonES-6	GTTGCTCGGGCACAGCATTCCTT
RVBD1909c	furA	furA_nonES	furA_nonES-1	GATGACCTCCGCCTCGTCCAA
RVBD1909c	furA	furA_nonES	furA_nonES-2	AGATGACCTCCGCCTCGTCCAA
RVBD1915	aceAa	aceAa_nonES	aceAa_nonES-1	GCAAAGAGTTCGCGCAGACGCTC
RVBD1915	aceAa	aceAa_nonES	aceAa_nonES-2	GCCGGGCACCCGCATGATGTCGAG
RVBD1915	aceAa	aceAa_nonES	aceAa_nonES-3	GGTACGTCGAGCTTGGTCGCGC
RVBD1915	aceAa	aceAa_nonES	aceAa_nonES-4	GTACGTCGAGCTTGGTCGCGC
RVBD1915	aceAa	aceAa_nonES	aceAa_nonES-5	GTTCGTAAAACGCCGCACCATTGC
RVBD1915	aceAa	aceAa_nonES	aceAa_nonES-6	GTACTCGCTGTCGCCAAGCGCAT
RVBD1925	fadD31	fadD31_nonES	fadD31_nonES-1	GCCGGCAATGCGATGCCGCCG
RVBD1925	fadD31	fadD31_nonES	fadD31_nonES-2	ACATAGTCGATGCCCTGTGGTG
RVBD1925	fadD31	fadD31_nonES	fadD31_nonES-3	GGTGCCTGCCTTGATTGCAGC
RVBD1925	fadD31	fadD31_nonES	fadD31_nonES-4	GCTTTCGCAGGCGCGGAACGTTGT
RVBD1925	fadD31	fadD31_nonES	fadD31_nonES-5	GTTTCGGTTGAGCAGGTCGATCG
RVBD1925	fadD31	fadD31_nonES	fadD31_nonES-6	GCGTGGAATGGCGCCGGCCGG
RVBD2124c	metH	metH_nonES	metH_nonES-1	GGCCGCCATCGCCCGATCCCC
RVBD2124c	metH	metH_nonES	metH_nonES-2	AAAACCGACCGCGCTGCTGGCG
RVBD2124c	metH	metH_nonES	metH_nonES-3	GGCCCTTGACGATCCGCGAACC
RVBD2124c	metH	metH_nonES	metH_nonES-4	GCGTTCGTTCGCTCCCCGATCA
RVBD2124c	metH	metH_nonES	metH_nonES-5	AGTAGGTCCTGGCAGGTTTCCA
RVBD2124c	metH	metH_nonES	metH_nonES-6	ATCTCGTTGCAGCCCTCCAGGCC
RVBD2131c	cysQ	cysQ_nonES	cysQ_nonES-1	ACGCGTCGGCGATGGCACCGA
RVBD2131c	cysQ	cysQ_nonES	cysQ_nonES-2	GCCACGCGTCGGCGATGGCACCGA
RVBD2131c	cysQ	cysQ_nonES	cysQ_nonES-3	AGGAACGCCGGCCGGCGCGGCG
RVBD2131c	cysQ	cysQ_nonES	cysQ_nonES-4	GGAACGCCGGCCGGCGCGGCG
RVBD2131c	cysQ	cysQ_nonES	cysQ_nonES-5	GCCCAGTCGTCGCGACCCGGTGT
RVBD2201	asnB	asnB_med	asnB_med-1	GTTGTAGATCTCGCCGTTGAACA
RVBD2201	asnB	asnB_med	asnB_med-2	GAACGGATCTCGCGC
RVBD2201	asnB	asnB_med	asnB_med-3	ATATGCTTGGCCACCGAGTCCT
RVBD2201	asnB	asnB_strong	asnB_strong-1	ACCGGCCGGGGCCGCGACGAAGG
RVBD2201	asnB	asnB_strong	asnB_strong-2	GTGCCCCAGTGGTGATAGCCGG
RVBD2201	asnB	asnB_strong	asnB_strong-3	GTGGAGTCGATACCCCCGG
RVBD2201	asnB	asnB_weak	asnB_weak-1	GTTCCGGCACGTACT
RVBD2201	asnB	asnB_weak	asnB_weak-2	GACTGGCCGCAAATC
RVBD2201	asnB	asnB_weak	asnB_weak-3	GCTGACCACCTTGGCGATGTGA
RVBD2210c	ilvE	ilvE_med	ilvE_med-1	AGCCGCGCCGATCCGCCGCTGC
RVBD2210c	ilvE	ilvE_med	ilvE_med-2	ATCAACAGGTAACGGTATTGG
RVBD2210c	ilvE	ilvE_med	ilvE_med-3	GATCCAGCTCGATCGGGCCAT
RVBD2210c	ilvE	ilvE_strong	ilvE_strong-1	GATCCGCCGCTGCCGAGCAC
RVBD2210c	ilvE	ilvE_strong	ilvE_strong-2	ATGAACACCGCGTCGGGCAGTT
RVBD2210c	ilvE	ilvE_strong	ilvE_strong-3	GGATCCAGCTCGATCGGGCCAT
RVBD2210c	ilvE	ilvE_weak	ilvE_weak-1	GCGATTCTGAACTCG
RVBD2210c	ilvE	ilvE_weak	ilvE_weak-2	AACGAATCCCGTGTGATCCCGG
RVBD2210c	ilvE	ilvE_weak	ilvE_weak-3	AGGGATTCGATGAACACCGCGT
RVBD2215	dlaT	dlaT_nonES	dlaT_nonES-1	GCTCTCACCGAGTGCCGGCATCTGGAC
RVBD2215	dlaT	dlaT_nonES	dlaT_nonES-2	ATCACGGCCTTGGCGAAGAACGG
RVBD2215	dlaT	dlaT_nonES	dlaT_nonES-3	GGGCATCGATCACGGCCTTGGC
RVBD2215	dlaT	dlaT_nonES	dlaT_nonES-4	GCATGGCGGCCTGCGGCGGAA
RVBD2215	dlaT	dlaT_nonES	dlaT_nonES-5	GCTTGACGATCGCCCCGGTGC
RVBD2215	dlaT	dlaT_nonES	dlaT_nonES-6	GAGGCGGTGCTTGATCGTGGT
RVBD2217	lipB	lipB_nonES	lipB_nonES-1	GCGGACAGCTTCGACCGG
RVBD2217	lipB	lipB_nonES	lipB_nonES-2	ATCGCGGACAGCTTCGACCGG
RVBD2217	lipB	lipB_nonES	lipB_nonES-3	AGACCGCGGGGTGTTCCAACA
RVBD2217	lipB	lipB_nonES	lipB_nonES-4	GTGTAGACCGCGGGGTGTTCCA
RVBD2217	lipB	lipB_nonES	lipB_nonES-5	ACCTTGCGCGCCGGCCTGC
RVBD2217	lipB	lipB_nonES	lipB_nonES-6	GCGACCTTGCGCGCCGGCCTGC
RVBD2220	glnA1	glnA1_med	glnA1_med-1	GCATGATGCCAGGCAGGTC
RVBD2220	glnA1	glnA1_med	glnA1_med-2	GATGGCGTCCACCTCGTA
RVBD2220	glnA1	glnA1_med	glnA1_med-3	AACCGGGAACCAGCCGCTT
RVBD2220	glnA1	glnA1_strong	glnA1_strong-1	GTCGGGCGTCTTTTCCGTC
RVBD2220	glnA1	glnA1_strong	glnA1_strong-2	GCTCCAGGGTGAACGGGTCGTGCAC
RVBD2220	glnA1	glnA1_strong	glnA1_strong-3	GTCGAAGCTCACCGAATCGAAAAT
RVBD2220	glnA1	glnA1_weak	glnA1_weak-1	GAAGTGCTGCATGATGC
RVBD2220	glnA1	glnA1_weak	glnA1_weak-2	GATATTCAGCGTCTTGGCCGC
RVBD2220	glnA1	glnA1_weak	glnA1_weak-3	GCCGTGTCCGACAGA
RVBD2241	aceE	aceE_nonES	aceE_nonES-1	GCCGCCGCCCGGGTGCGACTTGCC
RVBD2241	aceE	aceE_nonES	aceE_nonES-2	AAGGCGCGCGCGTAGATTCCC
RVBD2241	aceE	aceE_nonES	aceE_nonES-3	ACCCATCGACACGGTGGGGAATTC
RVBD2241	aceE	aceE_nonES	aceE_nonES-4	GATGACGTTCCAGCCGGCACC
RVBD2241	aceE	aceE_nonES	aceE_nonES-5	GCGTAGCCTTTGATGGTCTTGG
RVBD2241	aceE	aceE_nonES	aceE_nonES-6	AGCCATCTGGTCGGCCGCGGC
RVBD2249c	glpD1	glpD1_nonES	glpD1_nonES-1	GACCGATCCGGGTCCGGCGGT
RVBD2249c	glpD1	glpD1_nonES	glpD1_nonES-2	ACATTCGACGCGCCCACGTAAG
RVBD2249c	glpD1	glpD1_nonES	glpD1_nonES-3	GCACCCGCAAAGCGTCGCCGGC
RVBD2249c	glpD1	glpD1_nonES	glpD1_nonES-4	GTTGCGGCATGGCATGCACGAGA
RVBD2249c	glpD1	glpD1_nonES	glpD1_nonES-5	GATGAGGAGCGTTGCGTGTCA
RVBD2249c	glpD1	glpD1_nonES	glpD1_nonES-6	GCCACCGTCAGACCGCGGGTG
RVBD2332	mez	mez_nonES	mez_nonES-1	GGTCGAGCGTGAGCACGGCCG
RVBD2332	mez	mez_nonES	mez_nonES-2	GTCCGCGTTGCCCGCGGTATTCGTC
RVBD2332	mez	mez_nonES	mez_nonES-3	GTCCTCGAAATGCAGAATGGCAC
RVBD2332	mez	mez_nonES	mez_nonES-4	AGTAATCCGTGCCGTATGTGT
RVBD2332	mez	mez_nonES	mez_nonES-5	GCGGTTTTTCGCGTACGGCAC	Not present in inoculum library - excluded from MAGeCK analysis
RVBD2332	mez	mez_nonES	mez_nonES-6	ACAATGACGCCCAGTCCGATGC
RVBD2358	smtB	smtB_nonES	smtB_nonES-1	ACCATATTGGAGTCTTCACCT
RVBD2358	smtB	smtB_nonES	smtB_nonES-2	GTCACCATATTGGAGTCTTCACCT
RVBD2358	smtB	smtB_nonES	smtB_nonES-3	ACGCAGCAGCTCGCCGGCAGCGT
RVBD2358	smtB	smtB_nonES	smtB_nonES-4	GCAGCAGCTCGCCGGCAGCGT
RVBD2358	smtB	smtB_nonES	smtB_nonES-5	GCTCCCCGGTGACCACGCCCGCCGCCT
RVBD2359	zur	zur_nonES	zur_nonES-1	GTGCAGTGTGTCCACCAGTCC
RVBD2359	zur	zur_nonES	zur_nonES-2	GTGTGCAGTGTGTCCACCAGTCC
RVBD2359	zur	zur_nonES	zur_nonES-3	ACCAGATGGTGGTGATGGTGCTC
RVBD2359	zur	zur_nonES	zur_nonES-4	ATCTCGATGGTGTGGCTGACGTC
RVBD2374c	hrcA	hrcA_nonES	hrcA_nonES-1	GTCGAGATCGACACCGGATTC
RVBD2374c	hrcA	hrcA_nonES	hrcA_nonES-2	GTCGTCGAGATCGACACCGGATTC
RVBD2383c	mbtB	mbtB_nonES	mbtB_nonES-1	ACGGCGTCGAGGTGATCGTTGAG
RVBD2383c	mbtB	mbtB_nonES	mbtB_nonES-2	GCCGCGGCAGCGCCGCCGGCGT
RVBD2383c	mbtB	mbtB_nonES	mbtB_nonES-3	GCACGGAATCGCCGCCCAGGGC
RVBD2383c	mbtB	mbtB_nonES	mbtB_nonES-4	GACGCAGGTCGGCAACACTGA	Not present in inoculum library - excluded from MAGeCK analysis
RVBD2383c	mbtB	mbtB_nonES	mbtB_nonES-5	GGATGCGCTGGGTGCCGTCGGG
RVBD2383c	mbtB	mbtB_nonES	mbtB_nonES-6	AACGAGGTTGGCGCCGGGGTGC
RVBD2384	mbtA	mbtA_nonES	mbtA_nonES-1	GAGCAGGCCCGGGCAGGCCAG
RVBD2384	mbtA	mbtA_nonES	mbtA_nonES-2	ACTTCGGTGTCACCGGCTCCCACTC
RVBD2384	mbtA	mbtA_nonES	mbtA_nonES-3	GGCGGACCAGGTCGCCGCTGCG
RVBD2384	mbtA	mbtA_nonES	mbtA_nonES-4	GCGGACCAGGTCGCCGCTGCG
RVBD2384	mbtA	mbtA_nonES	mbtA_nonES-5	GTCAGGTAGTCCCACCGCCGCGGC
RVBD2384	mbtA	mbtA_nonES	mbtA_nonES-6	AGGTAGTCCCACCGCCGCGGC
RVBD2428	ahpC	ahpC_nonES	ahpC_nonES-1	GAACGTGAAGTCTTTCGGCCA
RVBD2428	ahpC	ahpC_nonES	ahpC_nonES-2	AATTCGCTGTCAATCGAAACCC
RVBD2428	ahpC	ahpC_nonES	ahpC_nonES-3	GTCGTTGTGCTGTGCACGCCA
RVBD2428	ahpC	ahpC_nonES	ahpC_nonES-4	GCGCTTGATGTCGGAGAGCAT
RVBD2428	ahpC	ahpC_nonES	ahpC_nonES-5	GCTGAGTTCGCGCTTGATGTCGG
RVBD2428	ahpC	ahpC_nonES	ahpC_nonES-6	GATCCCGGTTAGGCCGAAGCCT
RVBD2476c	gdh	gdh_nonES	gdh_nonES-1	GAACCAACGACGCGAAGGCGC
RVBD2476c	gdh	gdh_nonES	gdh_nonES-2	GCGACACCCTGCTCGTCGCGT
RVBD2476c	gdh	gdh_nonES	gdh_nonES-3	GTGTTCCCCCGAACTCGCGGA
RVBD2476c	gdh	gdh_nonES	gdh_nonES-4	GCACCGTTGGTAGCCCAGCAG
RVBD2476c	gdh	gdh_nonES	gdh_nonES-5	GGTGCACGTCGAACACCGGGG
RVBD2476c	gdh	gdh_nonES	gdh_nonES-6	AGCAGCACCGTAACGGAATCCA
RVBD2540c	aroF	aroF_med	aroF_med-1	AATTTTTCCAGCGCCGCCCGGG
RVBD2540c	aroF	aroF_med	aroF_med-2	ACACCCAGCGCCTGCC
RVBD2540c	aroF	aroF_med	aroF_med-3	GCCGCGCGTCGTCGAAGCCGTATT
RVBD2540c	aroF	aroF_strong	aroF_strong-1	GCCGCGGCGGCGCGCGGT
RVBD2540c	aroF	aroF_strong	aroF_strong-2	ACACCCAGCGCCTGCCT
RVBD2540c	aroF	aroF_strong	aroF_strong-3	GTGCTGCCGTGGCGTATCCCGG
RVBD2540c	aroF	aroF_weak	aroF_weak-1	GGTCGACGGTGGCCAGCGCGC
RVBD2540c	aroF	aroF_weak	aroF_weak-2	GTCTCGCGGGCGCTGGCCCGCT
RVBD2540c	aroF	aroF_weak	aroF_weak-3	GCCGTGGCGTATCCCGG
RVBD2678c	hemE	hemE_med	hemE_med-1	GTTCCACCGCCGGCCAGCCCG
RVBD2678c	hemE	hemE_med	hemE_med-2	GTCCCAACCCCGAAGTGCGTCA
RVBD2678c	hemE	hemE_med	hemE_med-3	GCGGCACCACGATGTCGGAGA
RVBD2678c	hemE	hemE_strong	hemE_strong-1	GCGAGACCAGGTCGGCCAGCACC
RVBD2678c	hemE	hemE_strong	hemE_strong-2	GCGTCGATTTGGCCGA
RVBD2678c	hemE	hemE_strong	hemE_strong-3	GGCTCGGTCCGCCCTCCACGAG
RVBD2678c	hemE	hemE_weak	hemE_weak-1	ACGAGCGAGACCAGGTCGG
RVBD2678c	hemE	hemE_weak	hemE_weak-2	GGTTGCCCTGTAACGCCGTGC
RVBD2678c	hemE	hemE_weak	hemE_weak-3	GCGCGCCGGCGAAACCGATCA
RVBD2702	ppgK	ppgK_nonES	ppgK_nonES-1	GCCCGGCGGCATCAGCGTCGT
RVBD2702	ppgK	ppgK_nonES	ppgK_nonES-2	AGCCCGGCGGCATCAGCGTCGT
RVBD2702	ppgK	ppgK_nonES	ppgK_nonES-3	GTCCAGTCGTTCTTTTCCTTTAC
RVBD2711	ideR	ideR_nonES	ideR_nonES-1	AGCCGCTCGGCGATC
RVBD2711	ideR	ideR_nonES	ideR_nonES-2	GAAGTAGCCCATCGCGCTCCAT
RVBD2711	ideR	ideR_nonES	ideR_nonES-3	AACCCGATGACATCGA
RVBD2711	ideR	ideR_nonES	ideR_nonES-4	AACGGGGACGTGGTCGGGTTGT
RVBD2711	ideR	ideR_nonES	ideR_nonES-5	GGCCCGGGATCGGGTTGCCGAA
RVBD2711	ideR	ideR_nonES	ideR_nonES-6	GTTTCGACGGTTACTCGTGCGT
RVBD2786c	ribF	ribF_med	ribF_med-1	GTGCGGGTGCGTCCGGAGAAG
RVBD2786c	ribF	ribF_med	ribF_med-2	ATCGGCGGCGCCACGTTCGCGG
RVBD2786c	ribF	ribF_med	ribF_med-3	GGGTGCGGGTCGAACGTCA
RVBD2786c	ribF	ribF_strong	ribF_strong-1	GCTTCGACGGTGCGGGTGCGTCC
RVBD2786c	ribF	ribF_strong	ribF_strong-2	GCGCCACGTTCGCGG
RVBD2786c	ribF	ribF_strong	ribF_strong-3	GCAGGACCGGATGTAGGTGGA
RVBD2786c	ribF	ribF_weak	ribF_weak-1	GTCACGTGCCCGCTCGGTA
RVBD2786c	ribF	ribF_weak	ribF_weak-2	GTCACCGGCCCATGCC
RVBD2786c	ribF	ribF_weak	ribF_weak-3	AGCTTCATGAAATCGGTGGTGA
RVBD2794c	pptT	pptT_med	pptT_med-1	AAACCCAGCCACCTCTTGGTCA
RVBD2794c	pptT	pptT_med	pptT_med-2	GCCACCTCTTGGTCA
RVBD2794c	pptT	pptT_med	pptT_med-3	ACGGTTCGCCCTTGTCGCCCT
RVBD2794c	pptT	pptT_strong	pptT_strong-1	ACCCAGCCACCTCTTGGTCA
RVBD2794c	pptT	pptT_strong	pptT_strong-2	AACCCAGCCACCTCTTGGTCA
RVBD2794c	pptT	pptT_strong	pptT_strong-3	GCACGGTTCGCCCTTGTCGCCCT
RVBD2794c	pptT	pptT_weak	pptT_weak-1	GCGGGGCATGTCGGCGCGCTCGG
RVBD2794c	pptT	pptT_weak	pptT_weak-2	ATGAATTCGTTGCGCCGC
RVBD2794c	pptT	pptT_weak	pptT_weak-3	GGGTGGGTCGGAGTACAAC
RVBD2930	fadD26	fadD26_nonES	fadD26_nonES-1	GGCTTGGAATCCTGCAACACC
RVBD2930	fadD26	fadD26_nonES	fadD26_nonES-2	AGCCGCCCCGGTGTGCTGACG
RVBD2930	fadD26	fadD26_nonES	fadD26_nonES-3	GCCACCAGCGGTGCGCAAATTC
RVBD2930	fadD26	fadD26_nonES	fadD26_nonES-4	GCTCGAAGGCGAAATTCGGTGCC
RVBD2930	fadD26	fadD26_nonES	fadD26_nonES-5	GCCCATGATGAACAGCTCACCA
RVBD2930	fadD26	fadD26_nonES	fadD26_nonES-6	ATGGGAATCGAACCAGGTGACA
RVBD2934	ppsD	ppsD_nonES	ppsD_nonES-1	GTCGTCATCCGACCCGACGCC
RVBD2934	ppsD	ppsD_nonES	ppsD_nonES-2	GGCTGCGCGCTTTCGTACGTA
RVBD2934	ppsD	ppsD_nonES	ppsD_nonES-3	GCGGCATCTCGATGTGCGCGC
RVBD2934	ppsD	ppsD_nonES	ppsD_nonES-4	AACCTTGGCCGTGGCGTGTCG
RVBD2934	ppsD	ppsD_nonES	ppsD_nonES-5	AGCACCCGCACCAGCCCTTTC
RVBD2934	ppsD	ppsD_nonES	ppsD_nonES-6	ACCCAATAGCGAAGCGGCGGA
RVBD2935	ppsE	ppsE_nonES	ppsE_nonES-1	ACTCCTTACCGCGCCGAAGGTTGCT
RVBD2935	ppsE	ppsE_nonES	ppsE_nonES-2	GCGCGGCCAGCGGCGGGAACCC
RVBD2935	ppsE	ppsE_nonES	ppsE_nonES-3	GTAGTGCCTTGTTCTTTAGGC
RVBD2935	ppsE	ppsE_nonES	ppsE_nonES-4	ACGGGCAAATGGATAACCCGGC
RVBD2935	ppsE	ppsE_nonES	ppsE_nonES-5	AACGCGGTGACGATGTCGGTCG
RVBD2935	ppsE	ppsE_nonES	ppsE_nonES-6	GCGGATGGGCGGTATGCGCGT
RVBD2936	drrA	drrA_nonES	drrA_nonES-1	ATCGAGCGGCGTACACCGGCCGGT
RVBD2936	drrA	drrA_nonES	drrA_nonES-2	ATCGAGCCCGGTGGTGGGCTCGTC
RVBD2936	drrA	drrA_nonES	drrA_nonES-3	GCGATGATTATGCCGTGATCGA
RVBD2936	drrA	drrA_nonES	drrA_nonES-4	ATCCTTCAGATCGCGGGGCACTATTTC
RVBD2936	drrA	drrA_nonES	drrA_nonES-5	GTAATGCGGTCTGAGTCGGGCG
RVBD2936	drrA	drrA_nonES	drrA_nonES-6	GTCGATCCGGCGCGCTGCCTCGA
RVBD2937	drrB	drrB_nonES	drrB_nonES-1	GTTCCACGGTATGGCGAACGGGAT
RVBD2937	drrB	drrB_nonES	drrB_nonES-2	ACTAGCGATATCACCAAACCCGT
RVBD2937	drrB	drrB_nonES	drrB_nonES-3	AAATGGGCAAGCTCAGCAGCG
RVBD2937	drrB	drrB_nonES	drrB_nonES-4	GAACAAATGGATGGATCCAGT
RVBD2937	drrB	drrB_nonES	drrB_nonES-5	GCGAACAAATGGATGGATCCAGT
RVBD2937	drrB	drrB_nonES	drrB_nonES-6	AAACAATGGTGGATGAAAGCG
RVBD2940c	mas	mas_nonES	mas_nonES-1	GTTTCAACGTGGGTACGCATCT
RVBD2940c	mas	mas_nonES	mas_nonES-2	GCGAGCCGAGCAATGCCGCTCC
RVBD2940c	mas	mas_nonES	mas_nonES-3	GCCGAGTGCAGCACACCGCGCA
RVBD2940c	mas	mas_nonES	mas_nonES-4	GTCCACATCGATCAAGGTGGTGC
RVBD2940c	mas	mas_nonES	mas_nonES-5	GTCGCCCGGTGAACTCTCGGGT
RVBD2940c	mas	mas_nonES	mas_nonES-6	GGCACCACCCCGTGCCGCAGTG
RVBD2986c	hupB	hupB_weak	hupB_weak-1	GAGCGGTTGCCTTCTTG
RVBD2986c	hupB	hupB_weak	hupB_weak-2	AGCGGTTGCCTTCTTG
RVBD2986c	hupB	hupB_weak	hupB_weak-3	GGCGGCCTTTGTCGCCTTC
RVBD2986c	hupB	hupB_weak	hupB_weak-4	AACAGCGGGTCCTTCTG
RVBD2986c	hupB	hupB_weak	hupB_weak-5	ACCGCTTTGAATTGCGCGCCCGG
RVBD2986c	hupB	hupB_weak	hupB_weak-6	GGTCCGAGCCCAATTTCTGTG
RVBD2987c	leuD	leuD_med	leuD_med-1	GCTCAATGAGCTTCC
RVBD2987c	leuD	leuD_med	leuD_med-2	AATCGGGATGAGATAACCAC
RVBD2987c	leuD	leuD_med	leuD_med-3	GCTTCAGAAAGACCG
RVBD2987c	leuD	leuD_weak	leuD_weak-1	ATTCGATCTTGAAGA
RVBD2987c	leuD	leuD_weak	leuD_weak-2	AGGAGTTCCACATCGTCT
RVBD2987c	leuD	leuD_weak	leuD_weak-3	ATCCGGTGCCGAAATCGGGC
RVBD3003c	ilvB1	ilvB1_med	ilvB1_med-1	GCCAGCTGAACGTGCACTGGCCCT
RVBD3003c	ilvB1	ilvB1_med	ilvB1_med-2	GGAATGTCGTCACCGGAGCGGA
RVBD3003c	ilvB1	ilvB1_med	ilvB1_med-3	ACACCGGCAGCACCGCACCGC
RVBD3003c	ilvB1	ilvB1_strong	ilvB1_strong-1	ACCAGTCGGCCATCTCGATGGTGC
RVBD3003c	ilvB1	ilvB1_strong	ilvB1_strong-2	AGGCCTCGGCCAGCACCC
RVBD3003c	ilvB1	ilvB1_strong	ilvB1_strong-3	GTGATGCCCGAGATGTCGGCCTC
RVBD3003c	ilvB1	ilvB1_weak	ilvB1_weak-1	ACGGCCTTGACGTCACCGACGA
RVBD3003c	ilvB1	ilvB1_weak	ilvB1_weak-2	GAGGTTTTGCCGGTGGCTG
RVBD3003c	ilvB1	ilvB1_weak	ilvB1_weak-3	GTTTGGTGTTGGGCTTGTAGC
RVBD3010c	pfkA	pfkA_nonES	pfkA_nonES-1	ACTCGTCGAGACCACCCTCGC
RVBD3010c	pfkA	pfkA_nonES	pfkA_nonES-2	AGATGAAATGCGAGTCCCCGCG
RVBD3010c	pfkA	pfkA_nonES	pfkA_nonES-3	GATGAAATGCGAGTCCCCGCG
RVBD3010c	pfkA	pfkA_nonES	pfkA_nonES-4	GCATGCCTACCCATCACCTCCA
RVBD3010c	pfkA	pfkA_nonES	pfkA_nonES-5	GTCGGGGTGCACCCGGGCCGTGC
RVBD3010c	pfkA	pfkA_nonES	pfkA_nonES-6	GCCGGGACAGTCGCCGCCTCCGG
RVBD3025c	iscS	iscS_med	iscS_med-1	GCCCGCCGTGCACGTGCCACCGCCC
RVBD3025c	iscS	iscS_med	iscS_med-2	ACCCTCGACCAGACGATCCC
RVBD3025c	iscS	iscS_med	iscS_med-3	ACAACTGACATTTCGGCGATCG
RVBD3025c	iscS	iscS_strong	iscS_strong-1	GCCGTGCACGTGCCACCGCCC
RVBD3025c	iscS	iscS_strong	iscS_strong-2	ATCCAGGTAGGCCATGACGCAC
RVBD3025c	iscS	iscS_strong	iscS_strong-3	GTAGGCCATGACGCAC
RVBD3025c	iscS	iscS_weak	iscS_weak-1	GCCCGCCGTGCACGTGCCACCGCC
RVBD3025c	iscS	iscS_weak	iscS_weak-2	GGTCATCGGCGCCGTT
RVBD3025c	iscS	iscS_weak	iscS_weak-3	ACGCAGGTGACGTCGCGGC
RVBD3042c	serB2	serB2_med	serB2_med-1	GGCCCCACGACCCGGCCGG
RVBD3042c	serB2	serB2_med	serB2_med-2	ACCGTCGCGGGCAGCCCCGCCAAG
RVBD3042c	serB2	serB2_med	serB2_med-3	GTCGTCGCGCAGCGCGGTACCG
RVBD3042c	serB2	serB2_strong	serB2_strong-1	ATCTCACCGCGAGTCACGCCCAA
RVBD3042c	serB2	serB2_strong	serB2_strong-2	GCTCGATGATCCGCCGAAAGCCG
RVBD3042c	serB2	serB2_strong	serB2_strong-3	GGCCGGTGACCGGGTAG
RVBD3042c	serB2	serB2_weak	serB2_weak-1	GCGGCGACCTGTCCC
RVBD3042c	serB2	serB2_weak	serB2_weak-2	AACGTCCAGCGGGCACGACA
RVBD3042c	serB2	serB2_weak	serB2_weak-3	GATCCATGCCGGTGACCGTGA
RVBD3279c	birA	birA_nonES	birA_nonES-1	GCGCGACCCAATGGTCAGGCTG
RVBD3279c	birA	birA_nonES	birA_nonES-2	GGTGCCGCCACTCCGAGGT
RVBD3279c	birA	birA_nonES	birA_nonES-3	GAGGTCCAGCAATGAGGTCGCG
RVBD3279c	birA	birA_nonES	birA_nonES-4	GGGGGGCCACCGAAT
RVBD3279c	birA	birA_nonES	birA_nonES-5	GACCACACGCACACCGACCG
RVBD3279c	birA	birA_nonES	birA_nonES-6	GCCCGGGCCAGCAAGTCGGCGTTG
RVBD3283	sseA	sseA_nonES	sseA_nonES-1	GACAAGGTGGGGCTAGGGTCTG
RVBD3283	sseA	sseA_nonES	sseA_nonES-2	ACAAGGTGGGGCTAGGGTCTG
RVBD3283	sseA	sseA_nonES	sseA_nonES-3	AGCCAGAGGTCACGGCCGCCGT
RVBD3283	sseA	sseA_nonES	sseA_nonES-4	GCCAGAGGTCACGGCCGCCGT
RVBD3285	accA3	accA3_med	accA3_med-1	GCGAAGTCGGCATTTTCCGC
RVBD3285	accA3	accA3_med	accA3_med-2	GCGTCCTCGCCGTTGAT
RVBD3285	accA3	accA3_med	accA3_med-3	GTTTTCCATCTTCATCGCCT
RVBD3285	accA3	accA3_strong	accA3_strong-1	GCGCACCGCCGACTCGTACAGCT
RVBD3285	accA3	accA3_strong	accA3_strong-2	GAAGGCGCGTGTTGACCTC
RVBD3285	accA3	accA3_strong	accA3_strong-3	GCTTTTCGCCGTTGGCGAT
RVBD3285	accA3	accA3_weak	accA3_weak-1	GACCGGATCGGGGGTAC
RVBD3285	accA3	accA3_weak	accA3_weak-2	GGGGCCGGACGGCGG
RVBD3285	accA3	accA3_weak	accA3_weak-3	GGCTTACTTGATCTCGG
RVBD3339c	icd1	icd1_nonES	icd1_nonES-1	AGTCCAAGCGGATGTCGAGAT
RVBD3339c	icd1	icd1_nonES	icd1_nonES-2	ATAGTCCAAGCGGATGTCGAGAT
RVBD3339c	icd1	icd1_nonES	icd1_nonES-3	GTCCAAGCGGATGTCGAGATAGG
RVBD3339c	icd1	icd1_nonES	icd1_nonES-4	GCGGATGTCGAGATAGGGAAGGA
RVBD3339c	icd1	icd1_nonES	icd1_nonES-5	GGATGTCGAGATAGGGAAGGA
RVBD3341	metA	metA_med	metA_med-1	GCCCGGTGGAGCCGCGGCAGCCGC
RVBD3341	metA	metA_med	metA_med-2	GGCACGCGCACCGACCGCCA
RVBD3341	metA	metA_med	metA_med-3	ATGCCGCCCACCACCACCGGCAC
RVBD3341	metA	metA_strong	metA_strong-1	ACCTGGTCACGTATCGAGATCA
RVBD3341	metA	metA_strong	metA_strong-2	GTGGCTGTTGAGCGCCTCGG
RVBD3341	metA	metA_strong	metA_strong-3	GGCCTCGGTTTCCAC
RVBD3341	metA	metA_weak	metA_weak-1	AGCCCCAAGGCTTTCCGTCG
RVBD3341	metA	metA_weak	metA_weak-2	AGCTGCCGGCGTCGAA
RVBD3341	metA	metA_weak	metA_weak-3	ACTCGCAGCCCGGCGCAGC
RVBD3484	cpsA	cpsA_nonES	cpsA_nonES-1	GCACCCAGTCGTCGCGGGGGAT
RVBD3484	cpsA	cpsA_nonES	cpsA_nonES-2	GCCGAGGGTCTGGGCCAAATC
RVBD3484	cpsA	cpsA_nonES	cpsA_nonES-3	GCCGCCGAGGGTCTGGGCCAAATC
RVBD3484	cpsA	cpsA_nonES	cpsA_nonES-4	GCATTCAACCGTTGACGCCCGGC
RVBD3484	cpsA	cpsA_nonES	cpsA_nonES-5	ATTCAACCGTTGACGCCCGGC
RVBD3484	cpsA	cpsA_nonES	cpsA_nonES-6	GTGGCCTCGTCGGGTGCCGGTAG
RVBD3498c	mce4B	mce4B_nonES	mce4B_nonES-1	ATCCGGCTGGCCGCCGATCGGCA
RVBD3498c	mce4B	mce4B_nonES	mce4B_nonES-2	GTCACCGAGCAGAAGTAGATGTT
RVBD3498c	mce4B	mce4B_nonES	mce4B_nonES-3	GTAGCCAGCGGCCGGGCGTTTT
RVBD3498c	mce4B	mce4B_nonES	mce4B_nonES-4	GGTCGCGTGCGCCCAGCGCCGC
RVBD3498c	mce4B	mce4B_nonES	mce4B_nonES-5	GTAGACGGTTGTGGGACCAAA
RVBD3498c	mce4B	mce4B_nonES	mce4B_nonES-6	ACCACCAGACCGGCGGCCACCA
RVBD3499c	mce4A	mce4A_nonES	mce4A_nonES-1	GTGTTCAGGTCCCCGGCGGCG
RVBD3499c	mce4A	mce4A_nonES	mce4A_nonES-2	GGTGTTCAGGTCCCCGGCGGCG
RVBD3499c	mce4A	mce4A_nonES	mce4A_nonES-3	GTTGGCCACCACCGCCGCCTT
RVBD3499c	mce4A	mce4A_nonES	mce4A_nonES-4	ACGTTGGCCACCACCGCCGCCTT
RVBD3569c	hsaD	hsaD_nonES	hsaD_nonES-1	ACCGGATGCTCATCTGCCACCTC
RVBD3569c	hsaD	hsaD_nonES	hsaD_nonES-2	GTTCTCCCGGGTGGGCGCAAC
RVBD3569c	hsaD	hsaD_nonES	hsaD_nonES-3	GGTTCTCCCGGGTGGGCGCAAC
RVBD3569c	hsaD	hsaD_nonES	hsaD_nonES-4	GCGCCAGCACCGCGATATTACG
RVBD3602c	panC	panC_med	panC_med-1	GCAGCCTGGTGGTGCCAAGCCGG
RVBD3602c	panC	panC_med	panC_med-2	GTGGTGCCAAGCCGGGCAGCAA
RVBD3602c	panC	panC_med	panC_med-3	ACATTGAGTTCACCGGG
RVBD3602c	panC	panC_strong	panC_strong-1	GCTGCTGGTAGTCCTTCTCACC
RVBD3602c	panC	panC_strong	panC_strong-2	GCAGCAGCTTTAGCACGACCG
RVBD3602c	panC	panC_strong	panC_strong-3	ACACATTGAGTTCACCGGG
RVBD3602c	panC	panC_weak	panC_weak-1	AGTTTCTCCAATGTGATT
RVBD3602c	panC	panC_weak	panC_weak-2	AGCCCGTCGGCTTCGCGCACGG
RVBD3602c	panC	panC_weak	panC_weak-3	ACACGACGACGACCGATC
RVBD3696c	glpK	glpK_nonES	glpK_nonES-1	ACCATGGCCGCATGCTGATCAC
RVBD3696c	glpK	glpK_nonES	glpK_nonES-2	GGCGCCGACGATGCGATCTCGG
RVBD3696c	glpK	glpK_nonES	glpK_nonES-3	GCGCGGACTCCATCGACATTTT
RVBD3696c	glpK	glpK_nonES	glpK_nonES-4	GGATCCACTGCAGCTTGCCGCC
RVBD3696c	glpK	glpK_nonES	glpK_nonES-5	GCTCCACCCAGCCGGCCCGGG
RVBD3696c	glpK	glpK_nonES	glpK_nonES-6	AGGACTCGGCCAATTGCTCTC
RVBD3838c	pheA	pheA_med	pheA_med-1	GCCCCTGCCGCTGGCCCCGTCGG
RVBD3838c	pheA	pheA_med	pheA_med-2	GCACCGGGCTGGTTGTCGATGC
RVBD3838c	pheA	pheA_med	pheA_med-3	GCTGGTTGTCGATGC
RVBD3838c	pheA	pheA_strong	pheA_strong-1	GTGGCCGACGCAATCCAC
RVBD3838c	pheA	pheA_strong	pheA_strong-2	GCCGGGCCGCGTCCGCG
RVBD3838c	pheA	pheA_strong	pheA_strong-3	GCTGCAGTGCATCGGGCCCGGTCT
RVBD3838c	pheA	pheA_weak	pheA_weak-1	AACCAGGACGAAGCGGGTG
RVBD3838c	pheA	pheA_weak	pheA_weak-2	AGCCGGCCGCAGGTCGGCGG
RVBD3838c	pheA	pheA_weak	pheA_weak-3	AGTGCTGCGGGCGCGCTCTCGA
RVBD3859c	gltB	gltB_med	gltB_med-1	GCGAATCCGAACTCTTCTGCCC
RVBD3859c	gltB	gltB_med	gltB_med-2	GGCCATGTGGTGCACCTCG
RVBD3859c	gltB	gltB_med	gltB_med-3	GTCCTGCAAATCGAG
RVBD3859c	gltB	gltB_strong	gltB_strong-1	GTCCAACCGCCTCGTTCACAGT
RVBD3859c	gltB	gltB_strong	gltB_strong-2	ATGCCCATCTTCGACATCACTT
RVBD3859c	gltB	gltB_strong	gltB_strong-3	GTCCAACACACCGGCC
RVBD3859c	gltB	gltB_weak	gltB_weak-1	GGACCCGTTTGTAGTCAC
RVBD3859c	gltB	gltB_weak	gltB_weak-2	GCCTCAGGGATCATCA
RVBD3859c	gltB	gltB_weak	gltB_weak-3	ACCTGCCGGAAGGTGGGC
RVBD3869	eccB1	eccB1_nonES	eccB1_nonES-1	ATGGCGTGTTCGAGCCGGCGCA
RVBD3869	eccB1	eccB1_nonES	eccB1_nonES-2	ATGCCAAGAGCGATCGAGCGGCT
RVBD3869	eccB1	eccB1_nonES	eccB1_nonES-3	ACGCCAGCAGCGCGGCACCCG
RVBD3869	eccB1	eccB1_nonES	eccB1_nonES-4	GATGACCGCGGTCTGCACTACC
RVBD3869	eccB1	eccB1_nonES	eccB1_nonES-5	GTGTGACTGGAGCGGATCGATC
RVBD3869	eccB1	eccB1_nonES	eccB1_nonES-6	GTAGTACATCGATTCGGTGTAT
RVBD3883c	mycP1	mycP1_nonES	mycP1_nonES-1	GACCCGGCTCCACCACCGGGG
RVBD3883c	mycP1	mycP1_nonES	mycP1_nonES-2	GGACCCGGCTCCACCACCGGGG
RVBD3883c	mycP1	mycP1_nonES	mycP1_nonES-3	GTCCACCCACGGTCCGTGCAT
RVBD3883c	mycP1	mycP1_nonES	mycP1_nonES-4	ACGTCCACCCACGGTCCGTGCAT
RVBD3883c	mycP1	mycP1_nonES	mycP1_nonES-5	GCAACGCCAGCGCCACCGTGA
RVBD3883c	mycP1	mycP1_nonES	mycP1_nonES-6	ATCAGAAAGATACGGTGCACTC
negative	negative	negative	negative-1	ACCCGGCGATTCTAACTCCCTA
negative	negative	negative	negative-2	GAAGGAGCTTTGTACCAAT
negative	negative	negative	negative-3	GCAGTCGCGACTTAAAGAGGT
negative	negative	negative	negative-4	GACGAAGGAGCTTTGTACCAAT	Not present in inoculum library - excluded from MAGeCK analysis
negative	negative	negative	negative-5	GTGCGGAGGTTAACAGATAACC
negative	negative	negative	negative-6	AGGACACTGGAGGGAGCTTAT
negative	negative	negative	negative-7	GGCGCTCTATACGGAGAGTT
negative	negative	negative	negative-8	GTGACGCGCGGCGTTAAATTA
negative	negative	negative	negative-9	GCAGGGTCCGACCTTATACGGAG
negative	negative	negative	negative-10	GCGTCATCCCTAGTAGACTGGT
negative	negative	negative	negative-11	ACCGCGGCTCTACTTGCAATGT
negative	negative	negative	negative-12	GCAGCAGGGTATAATTCCTC
negative	negative	negative	negative-13	ACACCGGAGCTTGTAATCTA
negative	negative	negative	negative-14	GGGTCCGACCTTATACGGAG
negative	negative	negative	negative-15	GGCGACTTCTAGTCTACAAATA
negative	negative	negative	negative-16	ACCGTCCGACCTAAACCCTGTGT
negative	negative	negative	negative-17	ACCCGCAGAACTAACACAGG
negative	negative	negative	negative-18	GCCCGGAGAACAGTTAATATC
negative	negative	negative	negative-19	GGTGGGATGCATTCTAAA
negative	negative	negative	negative-20	ACCGAACGCAGGCACATTTCA
negative	negative	negative	negative-21	GTTCGACCCGTTACGCCTAAGT
negative	negative	negative	negative-22	GGCGGGTCTGATTCTAATCGAA
negative	negative	negative	negative-23	GTGGGCCCTTTCTGTCTA
negative	negative	negative	negative-24	ACGAGGCAGTCTATCATAG
negative	negative	negative	negative-25	GACAGCAATGGTAATCTCAAG
negative	negative	negative	negative-26	GGGTGCCCGCCTAAGTCCCAT
negative	negative	negative	negative-27	AGCCGCCATCCAGAGAATAATG
negative	negative	negative	negative-28	GGCGCTCACTCGTCCCTAGG
negative	negative	negative	negative-29	GTAGAGGCTCCAATTATTAGG
negative	negative	negative	negative-30	GCGAGATAGCTCATTAAAGCA
negative	negative	negative	negative-31	GCTGCCTCCGATTCAGTCTCT
negative	negative	negative	negative-32	AGATGCTGCCTCTAATTAG
negative	negative	negative	negative-33	GATTCTCAACAATCAGGAGAGG
negative	negative	negative	negative-34	ACTGCGCGCAGTAGGCTGAAA
negative	negative	negative	negative-35	GGCTCGTTCCACCTAATA
negative	negative	negative	negative-36	ACGCGGCAGGGATCTCTAAAT
negative	negative	negative	negative-37	GAGGCAGGTCATTGTTAGTGAG
negative	negative	negative	negative-38	GACGGAACTATCCACATA	Not present in inoculum library - excluded from MAGeCK analysis
negative	negative	negative	negative-39	AGTGGCGGCAGGTATGGTTAG
negative	negative	negative	negative-40	GACCGCCCGACTTAATAACAG
negative	negative	negative	negative-41	ACCGGACCCTTTGTGAGCTAGA
negative	negative	negative	negative-42	AATGAGAGCACTATAGATAGGG
negative	negative	negative	negative-43	GGCCGGACAGCAGAGTTAAA
negative	negative	negative	negative-44	GGCTTTAGAGGCTGTAATATAC
negative	negative	negative	negative-45	GCCACGTCCCTCCTAAAG
negative	negative	negative	negative-46	GCCCGTCCGCCTTAATGTAT
negative	negative	negative	negative-47	GCCAGCGCCTAGAGTAGCCTT
negative	negative	negative	negative-48	GGGACCACGAATCCGTGTAAG
negative	negative	negative	negative-49	GTGTAGCAGCTACTTAGAACA
negative	negative	negative	negative-50	ACAGATGCCGACTTATACGAGA
