# Supplementary material for: CRISPR Interference Reveals That All-Trans-Retinoic Acid Promotes Macrophage Control of Mycobacterium tuberculosis by Limiting Bacterial Access to Cholesterol and Propionyl Coenzyme A
Source: mBio. 2022 Jan 18;13(1):e03683-21. doi: 10.1128/mbio.03683-21 (PMC8764544; doi:10.1128/mbio.03683-21)
Supplement: TABLE S3 [file mbio.03683-21-st003.xlsx]

## Sheet: CRISPRi Results by Gene
Gene	# of sgRNAs	Experiment #1 - CRISPRi library grown in axenic broth culture (with and without ATc) and in BMDM															Experiment #2 - CRISPRi library grown with ATc in MO-GMCSF
		Analysis #1 - Baseline = inoculum; compared to axenic culture (with and without ATc), normalized to total sgRNAs						Analysis #2 - Baseline = inoculum; compared to BMDM infection (with DMSO treatment), normalized to total sgRNAs			Analysis #3 - Baseline = axenic culture +ATc; compared to BMDM infection with DMSO treatment, normalized to negative sgRNAs			Analysis #4 - Baseline = BMDM with DMSO treatment; compared to BMDM with ATRA treatment, normalized to negative sgRNAs			Analysis - Baseline = MO-GMCSF with DMSO treatment; compared to MO-GMCSF with ATRA treatment, normalized to negative sgRNAs
		NoATc|beta	NoATc|z	NoATc|wald-p-value	ATc|beta	ATc|z	ATc|wald-p-value	DMSO|beta	DMSO|z	DMSO|wald-p-value	BMDM_DMSO|beta	BMDM_DMSO|z	BMDM_DMSO|wald-p-value	ATRA|beta	ATRA|z	ATRA|wald-p-value	ATRA|beta	ATRA|z	ATRA|wald-p-value
ino1_med	3	0.11505	0.26523	0.79083	-2.9019	-6.6242	3.4912e-11	-2.4848	-4.4782	7.5261e-06	0.47161	1.4009	0.16124	-1.364	-3.3891	0.0007012	-0.52789	-1.7487	0.08034
ino1_strong	3	0.14755	0.40846	0.68294	-4.6559	-11.815	3.2559e-32	-4.7561	-7.6879	1.4956e-14	-0.03285	-0.12896	0.89739	-0.48702	-2.065	0.038925	0.051101	0.12935	0.89708
ino1_weak	3	-0.037567	-0.21881	0.8268	0.41517	2.4182	0.015596	0.5226	1.092	0.27481	0.093811	0.60875	0.54269	-0.47312	-2.7764	0.0054958	-0.20993	-1.2849	0.19884
icd2_nonES	6	-0.051561	-0.82567	0.40899	-0.10839	-1.735	0.08274	-0.24081	-1.7491	0.080282	-0.14264	-2.0799	0.037532	-0.051458	-0.4368	0.66226	0.015145	0.19173	0.84795
mce1C_nonES	6	-0.034803	-0.41349	0.67925	0.29866	3.5488	0.00038705	-0.21182	-1.3722	0.17	-0.52339	-4.7221	2.3345e-06	-0.52619	-4.1383	3.4983e-05	-0.16083	-1.4221	0.155
ilvD_med	3	-0.048178	-0.074625	0.94051	-3.8962	-5.6123	1.9961e-08	-5.1851	-2.8695	0.0041114	-1.6816	-3.5834	0.00033917	0.43602	1.7353	0.082688	0.40752	1.7356	0.082632
ilvD_strong	3	-0.046589	-0.13106	0.89573	-3.3465	-9.2715	1.8357e-20	-3.1304	-4.7375	2.1635e-06	0.27893	0.51406	0.60721	-1.1301	-1.9653	0.04938	0.33876	1.4232	0.15467
ilvD_weak	3	-0.13807	-0.42223	0.67286	-0.55171	-1.6869	0.091617	-0.92577	-2.0244	0.042927	0.0088381	0.11785	0.90618	0.03024	0.23291	0.81583	0.17932	1.4008	0.16128
mmpL11_nonES	6	-0.076467	-1.5973	0.1102	0.10856	2.2678	0.023339	0.13822	0.92594	0.35448	0.018437	0.2423	0.80855	-0.20239	-1.6752	0.093889	0.1269	1.124	0.261
pckA_nonES	6	-0.17038	-1.4508	0.14683	-0.43383	-3.6926	0.00022196	-0.65697	-2.7021	0.0068901	-0.096997	-0.75272	0.45162	-0.68129	-4.2321	2.3149e-05	-0.27773	-3.5896	0.00033116
fba_nonES	6	0.0094981	0.1042	0.91701	0.091413	1.0028	0.31594	0.080827	0.85306	0.39363	-0.012053	-0.25693	0.79723	-0.19726	-2.8962	0.0037771	-0.18026	-1.9168	0.055262
mmpL4_nonES	6	-0.034805	-0.68948	0.49052	0.16048	3.1791	0.0014773	-0.078736	-0.82713	0.40816	-0.26364	-4.0775	4.5513e-05	-0.038106	-0.41806	0.6759	0.42094	3.3277	0.00087566
lpdC_med	3	-0.090078	-0.34106	0.73306	-0.6538	-2.4739	0.013363	-1.1151	-2.6337	0.0084467	-0.27299	-1.6302	0.10305	-0.28774	-1.5842	0.11316	0.16585	1.4072	0.15936
lpdC_weak	3	-0.012764	-0.046478	0.96293	-0.68431	-2.4904	0.01276	-1.2059	-2.6061	0.0091577	-0.2865	-1.8456	0.064952	-0.091605	-0.62085	0.5347	0.099065	1.4343	0.15148
RVBD0465c_nonES	6	0.0017266	0.03339	0.97336	0.17692	3.4215	0.00062285	-0.4035	-2.6794	0.0073749	-0.59437	-5.8491	4.941e-09	0.059945	0.61872	0.5361	-0.16939	-1.5664	0.11726
icl1_nonES	5	-0.03134	-0.20619	0.83664	-0.41284	-2.7146	0.0066362	-2.8203	-6.4332	1.2493e-10	-2.3842	-9.5151	1.8153e-21	0.00018473	0.00092605	0.99926	-0.39696	-2.3949	0.016627
bpoC_nonES	6	-0.042206	-0.53358	0.59363	0.21881	2.7668	0.0056604	-0.29674	-1.8317	0.066998	-0.51009	-5.0151	5.3017e-07	0.069079	0.57482	0.56541	-0.15533	-1.3379	0.18093
menH_med	3	0.036826	0.12397	0.90134	-1.291	-4.3201	1.5595e-05	-0.45517	-2.1464	0.031838	0.89613	2.0668	0.038758	0.0067331	0.063507	0.94936	0.12482	0.52543	0.59928
menH_strong	3	0.19058	0.5873	0.557	-2.5592	-7.8488	4.2016e-15	-1.5482	-3.7732	0.00016114	1.0857	1.9816	0.047524	0.14349	1.6136	0.10663	0.10142	0.80271	0.42214
menH_weak	3	-0.13209	-1.9709	0.048735	-0.0026222	-0.039127	0.96879	0.19131	0.99999	0.31732	0.1718	1.5519	0.12068	0.21903	1.3874	0.16531	0.28044	2.6169	0.0088732
mmaA4_nonES	6	-0.00036417	-0.0081647	0.99349	0.081574	1.8288	0.067437	-0.04898	-0.28461	0.77595	-0.14205	-1.4609	0.14404	0.17599	1.4875	0.13689	0.6557	3.2807	0.0010356
phoP_nonES	4	0.1246	0.99035	0.322	-0.49072	-3.8998	9.6264e-05	-1.5025	-4.2913	1.7764e-05	-0.98828	-5.8179	5.9601e-09	-0.027022	-0.23267	0.81602	1.0395	2.2921	0.021898
RVBD0805_nonES	3	0.063204	0.59283	0.5533	0.24324	2.2815	0.022519	-0.22029	-1.3426	0.1794	-0.48476	-4.1799	2.9167e-05	-0.11189	-1.2547	0.2096	-0.18695	-2.2545	0.024167
purF_med	3	-0.085109	-0.25274	0.80047	-4.5851	-13.19	9.9837e-40	-4.208	-7.0942	1.3008e-12	0.44879	1.2747	0.20242	0.86744	1.4722	0.14096	0.20408	1.2452	0.21307
purF_strong	3	-0.082571	-0.23209	0.81646	-4.3188	-11.397	4.3306e-30	-3.9623	-6.0649	1.32e-09	0.37561	0.88694	0.37511	-0.99967	-1.7644	0.077661	-0.1988	-0.42711	0.6693
purF_weak	3	0.0043206	0.022228	0.98227	-0.23196	-1.1932	0.23278	-0.085507	-0.43235	0.66549	0.21122	1.9159	0.055382	0.16847	1.4393	0.15007	-0.020968	-0.16435	0.86945
RVBD0812_med	3	0.047602	0.2135	0.83094	-0.38868	-1.7427	0.081393	-0.25703	-0.94653	0.34388	0.19952	1.2372	0.21602	0.0049349	0.032453	0.97411	-0.2034	-1.4394	0.15003
RVBD0812_weak	2	0.0049906	0.018704	0.98508	-0.27152	-1.0165	0.30937	0.23007	0.74793	0.4545	0.50518	1.3678	0.17137	-0.046452	-0.34369	0.73108	-0.059399	-0.31188	0.75513
RVBD0818_nonES	4	-0.15875	-0.60449	0.54552	-0.75545	-2.8758	0.0040306	-0.81303	-2.6144	0.0089376	0.15957	1.7783	0.075349	-0.25761	-2.2788	0.022678	0.071089	0.76151	0.44635
phoT_nonES	6	0.092187	0.81008	0.4179	-0.31172	-2.7391	0.0061607	-0.12897	-1.1913	0.23352	0.21354	3.7151	0.0002031	-0.20941	-2.4262	0.015257	0.14654	1.7603	0.07835
pstS3_nonES	6	-0.075957	-0.67	0.50285	-0.24097	-2.124	0.033671	-0.17166	-1.1289	0.25894	0.11448	1.485	0.13754	-0.2803	-2.304	0.021224	0.29288	2.9096	0.0036191
pgi_med	3	0.32346	0.66263	0.50757	-1.2376	-2.5272	0.011496	-0.67594	-2.4975	0.012506	0.70783	1.4501	0.14703	-0.18914	-1.8607	0.062782	-0.057536	-0.53117	0.5953
pgi_weak	3	0.14637	0.682	0.49524	0.48609	2.2649	0.023518	0.40211	1.5146	0.12986	-0.10924	-1.8516	0.064079	-0.092791	-1.2439	0.21355	0.10089	1.0963	0.27296
sucC_med	3	0.034013	0.10367	0.91743	-2.9998	-9.0923	9.6957e-20	-4.3313	-7.4439	9.7775e-14	-1.3338	-4.853	1.2161e-06	0.27781	1.0294	0.30329	0.21188	1.4571	0.14509
sucC_strong	3	0.099256	0.25165	0.80131	-2.1194	-5.2262	1.7306e-07	-2.4019	-3.9254	8.6576e-05	-0.19391	-1.0057	0.31456	-0.13611	-0.48647	0.62663	-0.42379	-1.0851	0.27787
sucC_weak	3	-0.052725	-0.15752	0.87484	-1.6729	-4.9739	6.5612e-07	-1.6892	-3.1628	0.0015625	0.26519	0.98189	0.32615	0.52791	0.95289	0.34065	-0.016824	-0.11564	0.90794
zwf1_nonES	6	-0.072867	-0.67204	0.50156	-0.15698	-1.4472	0.14784	-0.27639	-1.5848	0.113	-0.084369	-1.0548	0.29151	-0.16698	-1.2007	0.22985	0.085971	0.80584	0.42033
gnd2_med	3	-0.084195	-0.28316	0.77705	-1.8379	-6.1644	7.075e-10	-3.045	-5.7694	7.9554e-09	-1.1954	-4.8602	1.1724e-06	-0.095892	-0.50528	0.61337	0.50569	1.538	0.12404
gnd2_strong	3	-0.10865	-0.33266	0.73939	-2.974	-8.9188	4.7149e-19	-4.885	-8.8625	7.8225e-19	-1.9616	-6.6148	3.7211e-11	0.29519	1.148	0.25099	0.53529	1.119	0.26316
gnd2_weak	3	-0.047172	-0.68984	0.4903	0.1143	1.6719	0.094542	0.037585	0.30808	0.75802	-0.098715	-1.2381	0.21569	-0.057682	-0.42664	0.66964	0.066267	0.40562	0.68502
ppdK_nonES	6	0.060969	0.73306	0.46352	0.28722	3.4535	0.00055343	0.17163	1.3135	0.189	-0.13405	-2.0674	0.0387	-0.38083	-3.2106	0.0013248	0.17271	1.7964	0.072428
RVBD1129c_nonES	6	-0.05042	-0.89187	0.37246	0.11653	2.0613	0.039276	-0.46984	-3.1201	0.001808	-0.61536	-5.8955	3.7354e-09	-0.24274	-2.3772	0.017445	-0.026738	-0.32229	0.74724
prpD_nonES	6	-0.087893	-0.94414	0.3451	-0.15551	-1.6679	0.095328	-2.9777	-6.0103	1.8513e-09	-2.8324	-5.4837	4.1657e-08	0.25003	1.2222	0.22165	-0.088559	-0.85938	0.39013
metE_med	3	-0.041013	-0.12606	0.89968	-2.922	-8.8284	1.0617e-18	-4.9658	-8.3705	5.7383e-17	-2.0745	-7.4302	1.0845e-13	0.77215	1.357	0.17479	0.29845	0.83989	0.40097
metE_strong	3	-0.02353	-0.071768	0.94279	-3.0473	-8.7842	1.5748e-18	-5.3213	-7.9105	2.5628e-15	-2.311	-6.1892	6.0467e-10	0.52411	0.99854	0.31802	0.91966	1.137	0.25553
metE_weak	3	0.21205	0.90653	0.36466	0.50518	2.1597	0.030797	0.49998	1.5373	0.12422	-0.028489	-0.63641	0.52451	-0.042772	-0.48221	0.62966	-0.056679	-0.45204	0.65124
papA3_nonES	6	-0.070323	-1.0236	0.30601	0.094652	1.3778	0.16827	0.062575	0.58634	0.55765	-0.02002	-0.41198	0.68035	-0.074371	-1.2288	0.21917	-0.12355	-1.6865	0.091694
sugC_nonES	6	0.021318	0.20399	0.83836	-0.02311	-0.22111	0.82501	-0.017588	-0.11745	0.9065	0.051667	0.69673	0.48597	-0.20134	-2.7362	0.006215	-0.15706	-1.6536	0.098218
mdh_nonES	6	-0.17048	-0.78786	0.43078	-2.4567	-11.224	3.1093e-29	-3.9948	-7.061	1.6526e-12	-1.548	-5.3734	7.7259e-08	0.22525	0.51537	0.60629	0.033898	0.21734	0.82794
RVBD1248c_nonES	6	-0.047085	-0.19696	0.84386	-1.6879	-7.0354	1.9864e-12	-2.0771	-6.2894	3.186e-10	-0.32069	-2.0073	0.044716	-0.54382	-3.0463	0.0023167	-0.00056617	-0.0037251	0.99703
atpA_med	3	0.11402	0.30977	0.75673	-3.5116	-9.087	1.0177e-19	-3.635	-6.9468	3.7356e-12	-0.21484	-0.81726	0.41378	-0.44047	-1.8076	0.070674	-0.5033	-2.082	0.037343
atpA_strong	3	-0.092304	-0.26195	0.79336	-4.7888	-12.678	7.845e-37	-6.3254	-9.912	3.6905e-23	-1.6594	-5.6799	1.3475e-08	0.61249	1.6802	0.09291	0.31145	1.174	0.24039
atpA_weak	3	-0.019903	-0.05943	0.95261	-0.59855	-1.7871	0.073923	-1.027	-1.8978	0.057728	0.24407	0.99487	0.3198	-0.22239	-1.4702	0.14152	0.038394	0.21029	0.83344
glgP_nonES	6	-0.0023285	-0.039561	0.96844	0.20234	3.4378	0.00058645	0.11515	0.96759	0.33325	-0.096024	-1.4638	0.14324	-0.074494	-1.1243	0.26089	-0.037462	-0.50018	0.61695
irtA_med	3	0.029695	0.081538	0.93501	-1.7339	-4.7249	2.3018e-06	-2.0094	-3.9318	8.4319e-05	0.021925	0.037839	0.96982	0.43996	0.90174	0.3672	0.53238	1.765	0.077563
irtA_strong	3	-0.014639	-0.041507	0.96689	-2.6621	-7.5323	4.9848e-14	-2.9881	-6.0187	1.7581e-09	-0.33463	-2.7749	0.0055218	1.3199	1.4247	0.15424	0.10744	0.38498	0.70026
irtA_weak	3	-0.074863	-0.88875	0.37414	0.071026	0.8432	0.39912	0.092153	0.94546	0.34442	0.0056776	0.1276	0.89846	0.032613	0.32553	0.74478	0.19688	1.2309	0.21837
irtB_med	3	0.15278	0.42814	0.66855	-0.59405	-1.6644	0.096033	-1.2124	-2.7677	0.0056461	-0.34191	-3.1226	0.0017925	0.15458	0.71785	0.47285	0.70136	1.9665	0.049236
irtB_weak	3	-0.11326	-1.7093	0.087395	0.1123	1.6949	0.090087	0.14685	0.94263	0.34587	0.012028	0.14119	0.88772	-0.055779	-0.55986	0.57558	0.29658	1.639	0.1012
ribA2_med	2	0.070043	0.16274	0.87073	-3.8066	-8.8352	9.9887e-19	-4.0063	-4.4359	9.1671e-06	-0.21723	-0.36646	0.71402	-0.24801	-0.47822	0.63249	-0.36372	-1.1794	0.23826
ribA2_strong	3	-0.033043	-0.093305	0.92566	-5.2497	-14.7	6.4893e-49	-6.2701	-10.442	1.5878e-25	-1.0521	-3.6035	0.00031397	0.34204	0.90338	0.36632	-0.049716	-0.206	0.83679
ribA2_weak	3	3.5435e-05	0.00017441	0.99986	-0.30917	-1.5212	0.12821	-0.33546	-1.3269	0.18453	0.069033	0.69669	0.486	0.19147	1.371	0.17039	-0.22923	-2.0647	0.038947
RVBD1421_nonES	4	-0.092286	-1.1016	0.27064	-0.21668	-2.5858	0.009714	-0.016413	-0.18871	0.85032	0.17307	2.3063	0.021093	0.24039	1.1624	0.24505	0.043584	0.39927	0.68969
pgk_med	3	0.12474	0.56244	0.57382	-1.0328	-4.6563	3.2197e-06	-0.16519	-1.3872	0.16539	0.85264	2.1923	0.028354	-0.18356	-2.1993	0.027855	0.56208	2.5474	0.010852
pgk_strong	3	0.074503	0.22971	0.81832	-2.2159	-6.7573	1.4057e-11	-1.8759	-3.6572	0.00025494	0.48952	1.6867	0.091664	-0.16501	-1.4115	0.15811	1.1944	1.6791	0.093129
pgk_weak	3	-0.027606	-0.36263	0.71688	0.19068	2.5049	0.01225	0.26913	1.4333	0.15179	0.054761	0.94857	0.34284	0.28917	2.2228	0.026233	-0.066912	-0.85804	0.39087
tpi_med	3	0.0041633	0.010708	0.99146	-1.3772	-3.5379	0.00040335	-2.3141	-4.3124	1.615e-05	-0.2425	-1.1527	0.24904	-0.03758	-0.24181	0.80892	0.41932	1.9446	0.051823
tpi_weak	3	0.25838	1.4369	0.15074	0.28289	1.5724	0.11586	0.33347	1.0333	0.30145	0.027574	0.19565	0.84489	-0.033546	-0.19031	0.84907	-0.18383	-1.0335	0.30136
tkt_med	3	0.026467	0.07414	0.9409	-3.3485	-9.237	2.5343e-20	-4.7773	-8.6368	5.78e-18	-1.5033	-5.1037	3.3304e-07	0.75413	1.3199	0.18686	0.41012	1.5744	0.1154
tkt_strong	3	-0.15492	-0.40025	0.68897	-2.7368	-6.8389	7.9829e-12	-3.0744	-4.5067	6.5859e-06	-0.18524	-0.5393	0.58968	0.30787	0.63771	0.52366	-0.071287	-0.17703	0.85948
tkt_weak	3	0.071188	0.57881	0.56272	0.16148	1.3129	0.18923	0.1647	1.189	0.23444	-0.0038129	-0.046574	0.96285	0.086166	1.0219	0.30681	0.024963	0.23136	0.81704
csd_med	3	-0.11437	-0.30045	0.76383	-3.0901	-7.9967	1.2785e-15	-3.6613	-5.7289	1.0107e-08	-0.5081	-1.5682	0.11684	0.73303	1.3689	0.17102	-0.64939	-2.775	0.0055208
csd_strong	3	-0.082623	-0.2538	0.79965	-3.4088	-10.46	1.3148e-25	-5.4726	-9.3372	9.8911e-21	-2.0888	-7.0063	2.4468e-12	0.43372	1.444	0.14873	-0.40865	-1.5745	0.11536
csd_weak	3	-0.052014	-0.18806	0.85083	-0.39012	-1.4099	0.15857	-0.49919	-1.2958	0.19506	0.11293	1.0188	0.30828	0.082159	0.50992	0.61011	-0.11205	-0.71507	0.47456
acn_med	3	0.015274	0.03506	0.97203	-1.3246	-3.007	0.0026383	-1.3858	-2.8318	0.004629	0.28104	1.0472	0.29502	-0.21369	-1.3666	0.17175	-0.17061	-1.1568	0.24737
acn_strong	3	-0.13026	-0.38778	0.69818	-3.3943	-9.8562	6.4421e-23	-3.845	-5.961	2.5067e-09	-0.34059	-1.0207	0.30739	-0.029823	-0.071275	0.94318	-0.25618	-1.7226	0.084969
acn_weak	3	-0.05473	-0.19777	0.84322	-0.65894	-2.3803	0.017299	-1.0068	-2.7562	0.0058481	-0.21519	-2.7338	0.0062615	-0.0005765	-0.0037884	0.99698	0.073585	0.65832	0.51033
mutA_nonES	6	-0.026329	-0.13318	0.89405	-0.45647	-2.3065	0.02108	-0.19134	-1.2378	0.21577	0.34268	1.8936	0.058284	-0.014232	-0.12106	0.90364	-0.019499	-0.12507	0.90047
ansA_nonES	1	-0.00077185	-0.0073927	0.9941	-0.11756	-1.126	0.26017	-0.14861	-0.85981	0.38989	-0.055102	-0.71179	0.47659	0.18757	1.2297	0.21882	-0.12238	-0.48119	0.63038
bioB_nonES	6	0.0455	0.38846	0.69768	0.17231	1.4711	0.14127	-0.20525	-1.3882	0.16508	-0.33341	-4.169	3.0596e-05	-0.24736	-2.5178	0.01181	-0.029595	-0.2997	0.76441
nadB_med	3	-0.047452	-0.10619	0.91543	-4.1036	-9.1667	4.8787e-20	-2.9667	-4.6155	3.9209e-06	1.1433	1.2639	0.20628	-0.48455	-1.2888	0.19746	-0.75909	-3.8878	0.00010116
nadB_strong	3	0.014291	0.036711	0.97072	-3.5851	-8.789	1.5083e-18	-3.245	-5.6314	1.7876e-08	0.33473	0.70938	0.47809	0.47933	0.54451	0.58609	-0.73257	-2.9192	0.0035088
nadB_weak	3	-0.056182	-0.15926	0.87346	-1.1639	-3.2888	0.0010061	-1.1131	-2.4727	0.013408	0.26747	1.122	0.26187	-0.20982	-1.6012	0.10934	-0.29744	-2.1467	0.031816
trpB_med	3	-0.0075559	-0.022918	0.98172	-2.9096	-8.6259	6.358e-18	-5.053	-5.571	2.5325e-08	-2.1781	-5.2877	1.2386e-07	0.53135	1.4473	0.1478	0.34343	1.4009	0.16124
trpB_strong	3	0.079235	0.24473	0.80667	-3.1161	-9.5062	1.9781e-21	-5.0482	-9.828	8.5302e-23	-1.9886	-7.5042	6.1801e-14	0.74987	0.85957	0.39003	0.62519	1.7777	0.07545
trpB_weak	3	-0.026941	-0.087082	0.93061	-0.46788	-1.5121	0.13051	-1.0856	-2.1844	0.028929	-0.2784	-1.5063	0.13198	0.17467	0.95389	0.34014	0.20569	1.1079	0.26789
pykA_med	3	-0.04429	-0.1292	0.8972	-1.3155	-3.8083	0.0001399	-0.94004	-1.9815	0.047537	0.63121	1.8719	0.061218	0.23642	1.4986	0.13398	0.53006	2.3201	0.020337
pykA_strong	3	-0.093137	-0.29715	0.76635	-2.5574	-7.8749	3.4093e-15	-3.1001	-5.7707	7.8934e-09	-0.5875	-2.5609	0.010441	-0.0017263	-0.0074585	0.99405	1.0049	1.9277	0.053893
pykA_weak	3	-0.072858	-0.42335	0.67204	-0.20844	-1.2111	0.22585	0.2527	1.1385	0.25489	0.46966	1.9226	0.054537	-0.019539	-0.15182	0.87933	-0.053575	-0.62418	0.53251
cydD_nonES	6	-0.03184	-0.23417	0.81485	-0.85553	-6.2875	3.2252e-10	0.056976	0.55131	0.58142	0.89069	3.1451	0.0016602	0.069106	0.73024	0.46524	0.02453	0.30423	0.76095
mctB_nonES	6	0.030355	0.25596	0.79798	0.21112	1.7803	0.075019	-0.018381	-0.15883	0.8738	-0.22456	-2.8726	0.0040716	-0.020136	-0.19356	0.84652	0.01316	0.11486	0.90856
RVBD1780_nonES	6	-0.011257	-0.084694	0.9325	-0.33271	-2.5016	0.012364	-0.22583	-1.571	0.11618	0.19234	2.4926	0.01268	-0.19668	-2.4158	0.015701	-0.058752	-0.7292	0.46588
glcB_med	3	-0.069307	-0.26125	0.7939	-1.3453	-5.0654	4.0763e-07	-3.1659	-5.9813	2.2139e-09	-1.7989	-6.5619	5.3136e-11	0.16509	1.0296	0.30319	-0.18694	-1.1112	0.26648
glcB_strong	3	0.12746	0.44356	0.65736	-0.59471	-2.0695	0.038501	-1.7821	-3.7175	0.00020118	-0.69373	-3.4019	0.00066921	-0.29474	-3.1282	0.001759	-0.24862	-2.1099	0.03487
glcB_weak	2	0.0079725	0.050379	0.95982	0.32359	2.0449	0.040862	0.204	1.0651	0.28681	-0.14301	-1.8249	0.068017	-0.17758	-1.1453	0.25208	-0.0082924	-0.062611	0.95008
guaB1_nonES	6	-0.060569	-0.77966	0.43559	0.14725	1.8957	0.057997	0.075887	0.59391	0.55257	-0.071937	-1.0779	0.28107	-0.044313	-0.41824	0.67577	-0.12765	-1.4368	0.15076
ureC_nonES	3	-0.11661	-1.4222	0.15496	-0.1143	-1.3938	0.16336	-0.3591	-1.8819	0.059853	-0.23111	-2.549	0.010802	-0.23968	-2.013	0.044113	-0.00031929	-0.0020122	0.99839
lldD2_nonES	6	-0.094128	-1.0738	0.2829	0.078597	0.89664	0.36991	-0.51664	-3.0781	0.0020834	-0.58403	-6.4455	1.152e-10	0.060281	0.80784	0.41918	0.4051	3.4231	0.00061919
katG_nonES	6	-0.0039585	-0.046297	0.96307	0.30014	3.5104	0.00044746	0.2487	1.8492	0.064425	-0.067231	-1.5021	0.13307	0.089016	1.5252	0.12721	-0.031534	-0.67258	0.50122
furA_nonES	2	-0.045637	-0.32851	0.74253	0.28623	2.0604	0.039365	0.2349	1.132	0.25765	-0.076336	-1.1227	0.26158	0.088045	0.67343	0.50068	-0.15523	-1.0321	0.30205
aceAa_nonES	6	-0.11236	-2.2508	0.024399	0.12073	2.4188	0.015574	0.0065608	0.052313	0.95828	-0.12844	-1.7227	0.084947	-0.0032331	-0.024609	0.98037	0.048667	0.48554	0.62729
fadD31_nonES	6	-0.007604	-0.13232	0.89473	0.16706	2.9073	0.0036455	0.65585	2.0085	0.044586	0.47162	3.5838	0.00033861	-0.138	-1.4737	0.14055	0.035486	0.33475	0.73781
metH_nonES	6	-0.11501	-1.6442	0.10014	-0.028655	-0.40963	0.68208	-0.063161	-0.48341	0.62881	-0.030902	-0.45017	0.65259	0.0016654	0.014953	0.98807	-0.035504	-0.36632	0.71412
cysQ_nonES	5	0.052335	0.46724	0.64033	-0.13191	-1.1766	0.23935	-0.19466	-1.619	0.10545	-0.040022	-0.58051	0.56157	0.039516	0.43009	0.66713	-0.26518	-2.5049	0.012248
asnB_med	3	-0.069852	-0.21466	0.83003	-2.2993	-7.0225	2.1795e-12	-4.3087	-7.8152	5.4889e-15	-1.8649	-6.5943	4.2727e-11	0.3537	1.1673	0.24307	0.13067	0.73937	0.45968
asnB_strong	3	-0.0069044	-0.021673	0.98271	-3.3517	-10.468	1.2112e-25	-6.1094	-10.678	1.2965e-26	-2.7833	-9.2485	2.2765e-20	0.79332	1.4976	0.13423	0.59127	1.7271	0.084143
asnB_weak	3	0.02848	0.13276	0.89438	-0.15875	-0.73994	0.45933	-0.50831	-1.7274	0.084097	-0.22142	-2.6178	0.00885	-0.11685	-1.0049	0.31494	0.087431	0.5051	0.61349
ilvE_med	3	0.011159	0.031465	0.9749	-2.1103	-5.8079	6.3253e-09	-2.4698	-4.8741	1.0928e-06	-0.42936	-1.8587	0.063064	0.084304	0.47509	0.63473	0.020866	0.098447	0.92158
ilvE_strong	3	0.1058	0.32269	0.74693	-3.5895	-10.476	1.1086e-25	-4.9174	-6.5703	5.0228e-11	-1.4113	-4.3589	1.3073e-05	0.28058	1.0388	0.29889	0.048531	0.32564	0.7447
ilvE_weak	3	0.078931	0.47977	0.63139	-0.22259	-1.3499	0.17705	0.33255	1.3762	0.16875	0.55733	2.2765	0.022815	-0.20613	-1.3656	0.17208	-0.17234	-1.3227	0.18593
dlaT_nonES	6	0.010401	0.050299	0.95988	-2.0814	-10.012	1.3507e-23	-3.593	-9.7326	2.1888e-22	-1.5714	-8.6335	5.9493e-18	-0.32223	-1.9398	0.052405	0.47286	3.4589	0.00054244
lipB_nonES	6	-0.064104	-0.96245	0.33582	0.18511	2.7792	0.0054498	0.070655	0.76254	0.44574	-0.13455	-2.4093	0.015983	-0.099651	-1.7014	0.088861	-0.014343	-0.22531	0.82174
glnA1_med	3	0.16534	0.49842	0.61819	-2.3524	-7.0603	1.6615e-12	-3.2514	-5.865	4.4902e-09	-0.89652	-3.7611	0.0001692	0.016002	0.049057	0.96087	-0.33769	-0.88103	0.3783
glnA1_strong	3	-0.13044	-0.36678	0.71378	-2.8334	-7.8405	4.4865e-15	-4.5023	-6.8641	6.6897e-12	-1.7591	-4.344	1.3992e-05	0.37325	0.73388	0.46302	0.30733	1.3186	0.18729
glnA1_weak	3	0.026799	0.079276	0.93681	-0.30436	-0.90017	0.36803	-0.88715	-1.7763	0.075684	-0.21193	-1.4845	0.13769	0.12038	0.55013	0.58223	0.28941	1.3993	0.16173
aceE_nonES	6	-0.052116	-1.7403	0.081805	-0.050222	-1.6769	0.093571	-0.20429	-1.9594	0.050068	-0.17255	-2.8217	0.0047763	-0.40472	-4.7503	2.0312e-06	0.36544	2.8777	0.0040058
glpD1_nonES	6	0.0068603	0.095988	0.92353	0.2365	3.3092	0.0009355	0.1675	1.4581	0.14481	-0.086121	-1.5839	0.11322	-0.049654	-0.71449	0.47492	-0.056439	-0.72222	0.47016
mez_nonES	5	0.0081219	0.099708	0.92058	0.20612	2.5308	0.01138	0.20081	1.3336	0.18235	-0.01348	-0.21751	0.82781	-0.032969	-0.44672	0.65508	-0.025945	-0.30894	0.75737
smtB_nonES	5	-0.040387	-0.20684	0.83614	-1.4548	-7.4474	9.52e-14	-1.452	-4.7868	1.6948e-06	-0.0095017	-0.10327	0.91775	-0.34425	-3.0034	0.00267	0.22098	1.8002	0.071832
zur_nonES	4	-0.1051	-0.51324	0.60779	-1.24	-6.0441	1.5024e-09	-1.3886	-4.3523	1.347e-05	-0.17578	-2.3906	0.016823	0.11103	1.359	0.17415	0.055193	0.55108	0.58158
hrcA_nonES	2	-0.091995	-0.39407	0.69353	-0.81528	-3.4852	0.00049171	-0.21305	-1.0062	0.3143	0.58486	1.9669	0.04919	-0.068886	-0.41977	0.67465	-0.35754	-2.2492	0.024497
mbtB_nonES	5	-0.036213	-0.40624	0.68456	0.035974	0.40351	0.68657	-0.17535	-1.2362	0.21638	-0.19494	-2.547	0.010866	-0.49057	-4.2209	2.4329e-05	0.078637	0.70925	0.47817
mbtA_nonES	6	-0.078214	-1.192	0.23324	-0.078976	-1.2027	0.22907	-0.080797	-0.57955	0.56222	-0.017398	-0.18713	0.85156	-0.28237	-2.3643	0.018064	-0.10678	-1.0221	0.30671
ahpC_nonES	6	-0.072854	-1.2003	0.23004	0.19047	3.138	0.001701	0.24437	1.8745	0.060858	0.029733	0.55407	0.57953	0.055187	0.70878	0.47846	0.1138	1.212	0.22551
gdh_nonES	6	-0.048892	-1.0081	0.31342	-0.06373	-1.3138	0.18891	-0.068378	-0.78184	0.43431	-0.0087059	-0.18824	0.85069	-0.13574	-1.9653	0.04938	0.19656	1.8734	0.061008
aroF_med	3	-0.071564	-0.19972	0.8417	-4.6368	-11.749	7.1794e-32	-3.9237	-6.3685	1.909e-10	0.65255	0.98528	0.32449	0.45202	1.0654	0.28672	-0.35001	-1.0114	0.31183
aroF_strong	3	0.026855	0.026679	0.97872	-4.606	-4.2526	2.1134e-05	-4.0685	-1.9442	0.051867	0.39084	0.58131	0.56103	-1.244	-1.9402	0.052349	1.0719	1.6275	0.10363
aroF_weak	3	0.03367	0.080556	0.9358	-1.228	-2.9362	0.0033229	-0.9081	-1.7503	0.080061	0.70663	1.4842	0.13776	0.03667	0.19426	0.84598	-0.57936	-3.3008	0.00096393
hemE_med	3	-0.070526	-0.15732	0.87499	-2.3065	-5.0929	3.5258e-07	-2.8788	-4.5393	5.6434e-06	0.078555	0.28472	0.77586	-0.2272	-0.6114	0.54094	0.11586	0.35855	0.71993
hemE_strong	3	-0.091615	-0.26328	0.79234	-4.0122	-11.144	7.6892e-29	-5.3045	-7.3148	2.5767e-13	-1.3368	-3.7809	0.00015624	0.59493	1.2954	0.19519	0.7805	1.4412	0.14951
hemE_weak	3	-0.020841	-0.20079	0.84087	0.24754	2.385	0.01708	0.19398	1.7512	0.079904	-0.077798	-2.2977	0.021578	0.048773	0.77836	0.43635	0.024338	0.19703	0.8438
ppgK_nonES	3	0.050993	0.46654	0.64083	0.26903	2.4614	0.01384	0.60907	1.1641	0.24439	0.31236	1.7467	0.080685	-0.32491	-1.5014	0.13326	-0.035066	-0.32058	0.74853
ideR_nonES	6	0.0031809	0.021483	0.98286	0.034344	0.23193	0.81659	0.38704	2.0109	0.044337	0.36263	2.2699	0.023212	-0.15314	-1.6388	0.10125	0.087101	1.082	0.27926
ribF_med	3	-0.057119	-0.16367	0.86999	-4.3781	-12.075	1.4371e-33	-3.9894	-4.9837	6.2374e-07	0.41957	0.63297	0.52675	-2.1654	-2.0269	0.04267	-0.30696	-1.2034	0.22882
ribF_strong	3	0.022895	0.060351	0.95188	-3.5999	-9.067	1.2233e-19	-4.4947	-6.2436	4.2761e-10	-1.0026	-2.9866	0.0028212	1.9424	0.67216	0.50148	-0.22512	-0.68802	0.49144
ribF_weak	3	-0.033427	-0.072164	0.94247	-1.7246	-3.6986	0.00021682	-2.6796	-4.3514	1.353e-05	-0.21604	-0.95672	0.33871	0.041644	0.14573	0.88413	-0.2443	-1.4476	0.14773
pptT_med	3	-0.090124	-0.25581	0.7981	-4.2027	-11.821	3.045e-32	-5.3026	-8.8623	7.8353e-19	-1.1266	-4.6518	3.2902e-06	-0.084086	-0.3379	0.73544	0.15201	0.81477	0.4152
pptT_strong	3	-0.10823	-0.32385	0.74605	-3.9265	-11.479	1.6725e-30	-4.1878	-5.4644	4.6439e-08	-0.20352	-0.47688	0.63344	-1.041	-1.6119	0.10698	-1.1919	-2.2961	0.021667
pptT_weak	3	-0.041633	-0.37381	0.70855	0.28583	2.5665	0.010272	0.46105	1.0719	0.28376	0.16303	0.95793	0.3381	-0.25318	-1.6464	0.099679	-0.060968	-0.4432	0.65762
fadD26_nonES	6	-0.095478	-1.0399	0.2984	0.32146	3.5026	0.00046069	-0.13114	-1.1722	0.24112	-0.46386	-4.9191	8.6927e-07	0.19405	2.2996	0.021473	0.19267	1.5842	0.11315
ppsD_nonES	6	-0.032222	-0.24198	0.8088	0.44889	3.3726	0.00074449	0.15888	1.3231	0.1858	-0.30964	-4.2967	1.7337e-05	0.016575	0.18976	0.8495	0.13228	1.2179	0.22325
ppsE_nonES	6	-0.031098	-0.35869	0.71982	0.29729	3.4295	0.00060479	-0.14032	-1.6668	0.09556	-0.46152	-5.8915	3.826e-09	0.13273	1.6306	0.10297	0.060972	0.69018	0.49008
drrA_nonES	6	-0.079033	-1.9712	0.048701	0.045388	1.132	0.25762	-0.29164	-1.9645	0.049467	-0.32983	-3.5182	0.00043447	-0.15183	-1.6696	0.094996	-0.38278	-3.6565	0.00025572
drrB_nonES	6	0.050927	0.89682	0.36982	0.15439	2.7186	0.0065556	-0.26772	-1.6013	0.10932	-0.43942	-4.2125	2.5251e-05	-0.26686	-2.32	0.020341	-0.26146	-2.3273	0.019949
mas_nonES	6	-0.024222	-0.2436	0.80754	0.11146	1.121	0.2623	-0.14815	-1.0217	0.30691	-0.23382	-2.5565	0.010573	-0.049258	-0.54277	0.58729	0.038176	0.61664	0.53748
hupB_weak	6	0.079972	0.7563	0.44947	-0.10843	-1.0254	0.30519	-0.19968	-1.0427	0.2971	-0.0046085	-0.053822	0.95708	-0.20751	-2.0234	0.043034	-0.13044	-2.0366	0.041691
leuD_med	3	-0.088038	-0.44264	0.65803	-0.47828	-2.4043	0.016204	-0.33074	-1.3521	0.17633	0.18409	1.4615	0.14389	-0.37522	-2.5091	0.012102	0.19256	1.313	0.1892
leuD_weak	3	-0.028556	-0.29413	0.76865	0.15923	1.6401	0.10098	0.12448	0.84475	0.39825	-0.045497	-0.65385	0.51321	-0.038052	-0.35536	0.72232	-0.13937	-1.243	0.21387
ilvB1_med	3	-0.028268	-0.072247	0.94241	-4.8333	-11.723	9.6985e-32	-3.6278	-4.4776	7.5469e-06	1.0695	1.5606	0.11862	0.13767	0.55353	0.5799	0.11481	0.38917	0.69715
ilvB1_strong	3	-0.13651	-0.36103	0.71808	-4.8015	-12.673	8.3154e-37	-4.8292	-5.9243	3.1368e-09	-0.044154	-0.10114	0.91944	-0.11835	-0.27561	0.78284	0.13355	0.4906	0.62371
ilvB1_weak	3	-0.090881	-0.27173	0.78583	-0.35686	-1.065	0.28687	-0.33298	-1.2823	0.19972	0.13145	0.39548	0.69249	0.22904	2.1051	0.035285	0.021711	0.11995	0.90452
pfkA_nonES	6	-0.020097	-0.3049	0.76044	-0.14152	-2.1449	0.031964	-0.30913	-1.7418	0.081549	-0.16853	-1.8276	0.067615	-0.06103	-0.56883	0.56947	-0.1161	-0.86717	0.38585
iscS_med	3	-0.10562	-0.40631	0.68451	-1.2169	-4.6768	2.9135e-06	-1.3001	-3.428	0.00060813	-0.057166	-0.57485	0.56539	-0.21277	-1.4916	0.13581	0.14609	1.348	0.17766
iscS_strong	3	-0.094796	-0.291	0.77105	-2.061	-6.079	1.2092e-09	-2.6492	-4.8035	1.5591e-06	-0.52256	-3.0916	0.0019906	-0.10207	-0.24985	0.8027	-0.11958	-0.89651	0.36998
iscS_weak	3	-0.085402	-0.65026	0.51553	0.048051	0.36586	0.71447	0.29127	0.93519	0.34969	0.23659	1.3989	0.16185	-0.10717	-0.6265	0.53098	-0.19538	-1.2628	0.20668
serB2_med	3	-0.11342	-0.3338	0.73853	-2.9899	-8.6057	7.582e-18	-3.5129	-5.8568	4.719e-09	-0.53039	-2.7989	0.0051276	0.37654	1.4816	0.13844	0.7654	2.1494	0.031602
serB2_strong	3	-0.094682	-0.28021	0.77931	-3.586	-10.027	1.1561e-23	-5.676	-7.8172	5.4014e-15	-2.1133	-6.5289	6.6267e-11	-0.016791	-0.071673	0.94286	0.27258	1.3662	0.17189
serB2_weak	3	-0.045898	-0.13575	0.89202	-0.65271	-1.93	0.053606	-0.64717	-1.7655	0.077482	0.25121	1.2552	0.20939	-0.18183	-1.4796	0.13898	0.22502	1.7548	0.0793
birA_nonES	6	0.072506	0.5259	0.59896	-0.35419	-2.5621	0.010403	-0.60334	-2.702	0.0068926	-0.16186	-1.8804	0.060049	0.17049	1.272	0.20336	0.13608	1.1266	0.25991
sseA_nonES	4	0.093386	0.8292	0.40699	-0.38558	-3.4227	0.00062006	-0.73938	-3.2816	0.0010324	-0.37182	-4.3343	1.4619e-05	0.47821	2.7814	0.0054131	0.020837	0.24489	0.80654
accA3_med	3	0.0082657	0.022444	0.98209	-5.3384	-14.41	4.5045e-47	-5.7104	-11.337	8.626e-30	-0.39411	-2.0359	0.041765	-0.13664	-0.51015	0.60995	-0.69277	-2.7018	0.0068971
accA3_strong	3	-0.090542	-0.24318	0.80787	-4.2354	-10.765	5.0212e-27	-4.4636	-4.9132	8.9579e-07	-0.28795	-0.61859	0.53619	0.58464	1.1879	0.23488	1.8448	0.65227	0.51423
accA3_weak	3	-0.027932	-0.075309	0.93997	-0.8298	-2.2363	0.025333	-0.90506	-1.9376	0.052677	0.37771	1.3796	0.1677	-0.26902	-1.2538	0.20991	0.11951	0.44416	0.65692
icd1_nonES	5	0.049216	0.80607	0.4202	-0.079434	-1.3009	0.19328	-0.13582	-1.6064	0.10819	-0.066987	-1.8078	0.070643	-0.15577	-2.703	0.0068712	-0.039115	-0.47576	0.63425
metA_med	3	-0.16016	-0.49715	0.61908	-1.2781	-3.9489	7.8497e-05	-1.9992	-3.5521	0.00038222	-0.59444	-2.3114	0.020811	-0.75931	-2.7539	0.0058885	-0.37255	-2.2316	0.025643
metA_strong	3	-0.071396	-0.18277	0.85498	-5.1848	-12.94	2.6824e-38	-6.1443	-11.32	1.0506e-29	-0.97397	-3.8583	0.00011417	-0.04301	-0.20949	0.83407	0.0016629	0.0066824	0.99467
metA_weak	3	-0.066847	-0.65292	0.51381	0.25648	2.5052	0.012238	0.21845	0.88819	0.37444	-0.062423	-0.58698	0.55722	0.075399	0.63344	0.52645	-0.017158	-0.14982	0.8809
cpsA_nonES	6	-0.020575	-0.39715	0.69125	-0.095137	-1.8351	0.066492	-0.45673	-2.7945	0.0051988	-0.3761	-3.7788	0.00015757	-0.8965	-4.8158	1.4658e-06	-0.31465	-3.627	0.00028671
mce4B_nonES	6	0.024003	0.37632	0.70668	0.091106	1.428	0.15328	0.26905	1.5692	0.1166	0.16953	1.9051	0.056772	-0.70747	-5.0678	4.0235e-07	-0.38785	-4.0653	4.7973e-05
mce4A_nonES	4	0.021654	0.35375	0.72353	0.15261	2.4931	0.012664	0.30411	1.3685	0.17116	0.13501	1.4708	0.14134	-0.67483	-4.4885	7.1717e-06	-0.47276	-2.9877	0.0028107
hsaD_nonES	4	-0.095559	-0.55431	0.57937	-0.46972	-2.7214	0.0064998	-1.4541	-4.1423	3.4381e-05	-0.95047	-5.6532	1.5752e-08	-0.42042	-2.9569	0.0031071	-0.24059	-2.0743	0.038051
panC_med	3	0.015481	0.042946	0.96574	-5.3019	-13.747	5.3362e-43	-4.4036	-7.3247	2.3945e-13	0.81002	1.7424	0.081442	0.70318	2.1026	0.035503	-0.37026	-1.4456	0.14828
panC_strong	3	-0.073879	-0.20399	0.83836	-5.0503	-12.316	7.4087e-35	-4.8263	-6.5223	6.9244e-11	0.14331	0.38473	0.70044	0.052473	0.13758	0.89057	-0.27125	-1.1249	0.26065
panC_weak	3	0.0020563	0.0046101	0.99632	-1.4948	-3.3399	0.00083799	-0.98755	-2.2404	0.025063	0.93971	1.4804	0.13877	0.35608	1.7692	0.076865	-0.12866	-0.56111	0.57472
glpK_nonES	6	-0.028953	-0.20345	0.83878	-0.72726	-5.1051	3.3062e-07	-0.71951	-3.0557	0.0022455	0.072451	0.71999	0.47153	0.19912	1.8463	0.064844	0.46954	3.4754	0.00051005
pheA_med	3	0.0015107	0.0043104	0.99656	-2.9421	-8.2797	1.2349e-16	-1.806	-3.8729	0.00010756	1.2695	1.6444	0.10009	0.15818	1.2642	0.20615	0.29362	1.7102	0.087223
pheA_strong	3	-0.15415	-0.45967	0.64576	-3.8615	-10.781	4.2315e-27	-5.38	-4.8263	1.391e-06	-1.6702	-2.5367	0.011191	0.94211	1.668	0.095324	0.2043	1.0547	0.29156
pheA_weak	3	0.06664	0.20358	0.83868	-0.35006	-1.0659	0.28647	-0.084036	-0.3621	0.71728	0.32449	0.94605	0.34412	0.031915	0.24015	0.81022	0.032433	0.33742	0.7358
gltB_med	3	-0.076692	-0.20073	0.84091	-3.3354	-8.6825	3.8699e-18	-3.4624	-5.6535	1.5723e-08	-0.066955	-0.23035	0.81782	-0.75138	-1.8269	0.067722	-1.0579	-2.8371	0.0045524
gltB_strong	3	0.044654	0.090961	0.92752	-3.6742	-7.2779	3.3902e-13	-4.1485	-3.9234	8.7295e-05	-0.44588	-0.94847	0.34289	-0.6407	-1.2438	0.21356	0.33344	0.58587	0.55796
gltB_weak	3	-0.099779	-0.29439	0.76846	-0.97303	-2.8595	0.004243	-0.57025	-1.2915	0.19652	0.6972	1.7986	0.072084	-0.17622	-0.67846	0.49748	-0.36511	-1.9792	0.047798
eccB1_nonES	6	-0.080411	-0.7748	0.43846	-0.13758	-1.3256	0.18496	-0.38088	-2.038	0.041553	-0.22231	-2.264	0.023574	-0.04001	-0.45541	0.64881	-0.048248	-0.65954	0.50955
mycP1_nonES	6	0.0029835	0.028584	0.9772	-0.066995	-0.64181	0.52099	-0.40421	-2.3796	0.017329	-0.31309	-3.6829	0.00023056	0.010608	0.099727	0.92056	-0.1035	-1.448	0.14761
negative-1	1	0.10911	0.32722	0.7435	0.42927	1.2874	0.19797	0.38945	0.92938	0.35269	NA	NA	NA	NA	NA	NA	NA	NA	NA
negative-2	1	-0.06899	-0.47773	0.63284	0.20442	1.4155	0.15692	0.22035	0.92601	0.35444	NA	NA	NA	NA	NA	NA	NA	NA	NA
negative-3	1	0.22591	0.71201	0.47646	0.37599	1.185	0.236	0.53224	0.86068	0.38941	NA	NA	NA	NA	NA	NA	NA	NA	NA
negative-5	1	-0.1533	-1.2689	0.20447	0.12275	1.0161	0.3096	0.2173	1.0118	0.31166	NA	NA	NA	NA	NA	NA	NA	NA	NA
negative-6	1	-0.03191	-0.16552	0.86854	0.27463	1.4245	0.15431	0.35332	0.94876	0.34274	NA	NA	NA	NA	NA	NA	NA	NA	NA
negative-7	1	0.21743	0.46614	0.64112	0.54829	1.1755	0.23981	0.57086	0.84352	0.39894	NA	NA	NA	NA	NA	NA	NA	NA	NA
negative-8	1	0.15025	0.42424	0.67139	0.44344	1.2521	0.21054	0.51823	0.85565	0.39219	NA	NA	NA	NA	NA	NA	NA	NA	NA
negative-9	1	-0.10946	-0.84263	0.39943	0.17071	1.3141	0.1888	0.2427	1.0053	0.31476	NA	NA	NA	NA	NA	NA	NA	NA	NA
negative-10	1	0.19187	0.99427	0.32009	0.21266	1.102	0.27047	0.29383	0.94813	0.34306	NA	NA	NA	NA	NA	NA	NA	NA	NA
negative-11	1	0.15442	0.56197	0.57414	0.35164	1.2797	0.20066	0.63089	0.81561	0.41472	NA	NA	NA	NA	NA	NA	NA	NA	NA
negative-12	1	-0.0076135	-0.032851	0.97379	0.32237	1.391	0.16423	0.38504	0.8916	0.37261	NA	NA	NA	NA	NA	NA	NA	NA	NA
negative-13	1	0.050427	0.18162	0.85588	0.37447	1.3487	0.17743	0.45643	0.88888	0.37407	NA	NA	NA	NA	NA	NA	NA	NA	NA
negative-14	1	-0.10843	-0.76614	0.44359	0.18826	1.3302	0.18345	0.2474	1.0004	0.31712	NA	NA	NA	NA	NA	NA	NA	NA	NA
negative-15	1	0.080212	0.27372	0.7843	0.38742	1.3221	0.18614	0.35627	0.762	0.44606	NA	NA	NA	NA	NA	NA	NA	NA	NA
negative-16	1	0.12975	0.39361	0.69387	0.42257	1.2819	0.19989	0.54357	0.85922	0.39022	NA	NA	NA	NA	NA	NA	NA	NA	NA
negative-17	1	0.064182	0.21095	0.83292	0.40389	1.3275	0.18434	0.37686	0.93913	0.34767	NA	NA	NA	NA	NA	NA	NA	NA	NA
negative-18	1	-0.051725	-0.28159	0.77826	0.26084	1.42	0.15561	0.34508	0.93581	0.34937	NA	NA	NA	NA	NA	NA	NA	NA	NA
negative-19	1	-0.075663	-0.46656	0.64081	0.22572	1.3918	0.16397	0.24674	0.96575	0.33417	NA	NA	NA	NA	NA	NA	NA	NA	NA
negative-20	1	-0.13612	-0.90468	0.36563	0.19276	1.2811	0.20016	0.30826	0.96855	0.33277	NA	NA	NA	NA	NA	NA	NA	NA	NA
negative-21	1	0.12832	0.37385	0.70851	0.43789	1.2757	0.20205	0.48187	0.87785	0.38002	NA	NA	NA	NA	NA	NA	NA	NA	NA
negative-22	1	-0.035447	-0.19161	0.84805	0.2569	1.3887	0.16493	0.19875	0.80211	0.42249	NA	NA	NA	NA	NA	NA	NA	NA	NA
negative-23	1	0.12407	0.36965	0.71165	0.43021	1.2818	0.19992	0.43958	0.90972	0.36297	NA	NA	NA	NA	NA	NA	NA	NA	NA
negative-24	1	-0.039932	-0.21388	0.83064	0.2663	1.4263	0.15378	0.28786	0.95714	0.3385	NA	NA	NA	NA	NA	NA	NA	NA	NA
negative-25	1	-0.038175	-0.20401	0.83835	0.26623	1.4228	0.1548	0.24413	0.97852	0.32782	NA	NA	NA	NA	NA	NA	NA	NA	NA
negative-26	1	-0.0041717	-0.021523	0.98283	0.27553	1.4215	0.15516	0.30831	0.89793	0.36922	NA	NA	NA	NA	NA	NA	NA	NA	NA
negative-27	1	0.085193	0.28557	0.77521	0.39142	1.312	0.1895	0.38888	0.92858	0.35311	NA	NA	NA	NA	NA	NA	NA	NA	NA
negative-28	1	0.022794	0.078497	0.93743	0.38982	1.3424	0.17945	0.38492	0.92988	0.35244	NA	NA	NA	NA	NA	NA	NA	NA	NA
negative-29	1	0.046537	0.16228	0.87109	0.38574	1.3451	0.17859	0.33843	0.943	0.34568	NA	NA	NA	NA	NA	NA	NA	NA	NA
negative-30	1	-0.13578	-0.75626	0.4495	0.23612	1.3151	0.18846	0.32757	0.87619	0.38093	NA	NA	NA	NA	NA	NA	NA	NA	NA
negative-31	1	-0.046139	-0.24045	0.80998	0.2724	1.4195	0.15574	0.32548	0.9441	0.34512	NA	NA	NA	NA	NA	NA	NA	NA	NA
negative-32	1	-0.041047	-0.20602	0.83677	0.28239	1.4173	0.15638	0.25268	0.99582	0.31934	NA	NA	NA	NA	NA	NA	NA	NA	NA
negative-33	1	0.02611	0.1061	0.91551	0.3401	1.382	0.16698	0.32707	0.92517	0.35488	NA	NA	NA	NA	NA	NA	NA	NA	NA
negative-34	1	-0.040401	-0.19857	0.8426	0.28716	1.4114	0.15814	0.31668	0.92386	0.35556	NA	NA	NA	NA	NA	NA	NA	NA	NA
negative-35	1	0.13086	0.36627	0.71416	0.45217	1.2656	0.20565	0.4808	0.88552	0.37588	NA	NA	NA	NA	NA	NA	NA	NA	NA
negative-36	1	-0.024196	-0.13062	0.89608	0.26278	1.4186	0.15602	0.32438	0.96741	0.33334	NA	NA	NA	NA	NA	NA	NA	NA	NA
negative-37	1	-0.036416	-0.18789	0.85096	0.27492	1.4185	0.15605	0.19851	1.0037	0.31552	NA	NA	NA	NA	NA	NA	NA	NA	NA
negative-39	1	-0.056452	-0.27638	0.78225	0.28589	1.3997	0.16161	0.20098	0.99132	0.32153	NA	NA	NA	NA	NA	NA	NA	NA	NA
negative-40	1	-0.012747	-0.081309	0.9352	0.22725	1.4496	0.14718	0.26562	0.96965	0.33222	NA	NA	NA	NA	NA	NA	NA	NA	NA
negative-41	1	0.0094408	0.036707	0.97072	0.35369	1.3752	0.16907	0.2758	0.98507	0.32459	NA	NA	NA	NA	NA	NA	NA	NA	NA
negative-42	1	0.16747	0.39776	0.69081	0.51312	1.2187	0.22296	0.46191	0.89674	0.36986	NA	NA	NA	NA	NA	NA	NA	NA	NA
negative-43	1	-0.044668	-0.24098	0.80957	0.25977	1.4015	0.16107	0.17461	0.85664	0.39164	NA	NA	NA	NA	NA	NA	NA	NA	NA
negative-44	1	-0.16871	-1.0973	0.27251	0.17546	1.1412	0.25379	0.26064	0.92999	0.35238	NA	NA	NA	NA	NA	NA	NA	NA	NA
negative-45	1	-0.0032928	-0.014817	0.98818	0.31236	1.4056	0.15985	0.21518	0.93597	0.34929	NA	NA	NA	NA	NA	NA	NA	NA	NA
negative-46	1	0.0063298	0.027791	0.97783	0.31875	1.3995	0.16167	0.25456	0.95234	0.34092	NA	NA	NA	NA	NA	NA	NA	NA	NA
negative-47	1	0.069773	0.22721	0.82026	0.40576	1.3213	0.1864	0.37912	0.93685	0.34884	NA	NA	NA	NA	NA	NA	NA	NA	NA
negative-48	1	-0.078047	-0.48384	0.6285	0.22741	1.4098	0.1586	0.26901	0.98312	0.32555	NA	NA	NA	NA	NA	NA	NA	NA	NA
negative-49	1	-0.12213	-0.74565	0.45588	0.2177	1.3291	0.1838	0.24553	0.84672	0.39715	NA	NA	NA	NA	NA	NA	NA	NA	NA
negative-50	1	0.0045631	0.019594	0.98437	0.3249	1.3951	0.16298	0.38907	0.93398	0.35031	NA	NA	NA	NA	NA	NA	NA	NA	NA

## Sheet: Raw Counts Data
sgRNA	Gene	Experiment #1													Experiment #2
		inoculum	Axenic culture in supplemented 7H9 media, 8 days						Infection (all with ATc) of murine BMDM, 7 days						inoculum	Infection (all with ATc) of hMDM, 7 days
			NoATc_1	NoATc_2	NoATc_3	ATc_1	ATc_2	ATc_3	DMSO-1	DMSO-2	DMSO-3	ATRA-1	ATRA-2	ATRA-3		18k-DMSO	18o-DMSO	18p-DMSO	18k-ATRA	18o-ATRA	18p-ATRA
ino1_med-1	ino1_med	449	307	354	407	41	48	44	23	45	30	7	3	29	122	70	50	26	32	41	36
ino1_med-2	ino1_med	1005	917	1098	1256	11	7	4	0	0	0	0	0	0	381	0	3	0	2	3	0
ino1_med-3	ino1_med	577	435	555	611	16	27	24	33	41	39	1	8	8	164	62	52	24	17	16	28
ino1_strong-1	ino1_strong	641	565	659	827	6	6	2	1	1	0	1	0	1	225	0	3	1	1	2	0
ino1_strong-2	ino1_strong	568	553	678	756	3	2	0	1	0	0	0	0	1	214	2	0	0	2	2	15
ino1_strong-3	ino1_strong	3278	2279	2582	2838	26	14	19	10	12	16	6	6	11	937	17	12	14	12	13	7
ino1_weak-1	ino1_weak	1086	747	799	940	1080	1389	1023	255	638	930	278	391	960	282	1923	1663	1050	1094	789	1605
ino1_weak-2	ino1_weak	953	630	755	804	967	1158	950	475	577	982	452	302	710	236	956	2143	962	1209	1204	909
ino1_weak-3	ino1_weak	1052	841	1020	1012	1146	1461	1192	1245	464	1189	347	386	1119	337	1589	1006	1826	2075	1027	1188
icd2_nonES-1	icd2_nonES	830	653	746	777	650	789	718	332	342	321	427	771	965	268	984	567	862	1254	873	1336
icd2_nonES-2	icd2_nonES	1941	1231	1555	1574	1089	1317	1137	536	845	593	382	291	855	519	1859	1534	1223	1406	927	1359
icd2_nonES-3	icd2_nonES	3161	2288	2688	2989	1680	2209	1792	1122	1185	1393	784	639	1776	953	1842	2079	2499	2613	1842	2742
icd2_nonES-4	icd2_nonES	934	659	849	829	555	700	608	197	424	188	146	484	445	284	555	426	786	525	405	954
icd2_nonES-5	icd2_nonES	793	551	629	738	647	839	682	384	389	252	233	237	695	225	764	424	850	722	561	863
icd2_nonES-6	icd2_nonES	392	255	276	306	143	166	147	85	63	42	40	32	66	125	243	102	302	193	229	230
mce1C_nonES-1	mce1C_nonES	417	257	323	297	350	478	346	128	385	139	141	108	106	110	304	125	227	425	480	443
mce1C_nonES-2	mce1C_nonES	694	530	632	676	683	825	710	146	222	165	76	130	150	224	632	243	419	297	336	241
mce1C_nonES-3	mce1C_nonES	606	521	547	589	584	709	584	210	346	98	109	79	308	208	404	468	355	435	329	231
mce1C_nonES-4	mce1C_nonES	891	656	777	857	939	1160	942	312	405	358	231	172	333	274	783	581	709	503	479	768
mce1C_nonES-5	mce1C_nonES	773	500	590	641	662	793	626	154	197	203	105	196	104	194	591	497	318	297	235	203
mce1C_nonES-6	mce1C_nonES	1459	985	1228	1249	1162	1577	1234	291	513	758	247	207	492	364	1074	613	783	1160	512	630
ilvD_med-1	ilvD_med	3017	1948	2201	2398	31	40	41	4	2	5	5	4	12	783	42	17	59	53	69	44
ilvD_med-2	ilvD_med	2527	2030	2508	2627	40	45	33	0	3	1	3	3	4	818	37	31	35	62	51	62
ilvD_med-3	ilvD_med	108	77	82	71	7	2	3	1	0	2	3	1	4	24	4	2	6	10	8	9
ilvD_strong-1	ilvD_strong	1792	1244	1434	1551	87	74	70	17	17	47	28	21	15	457	97	75	89	117	142	123
ilvD_strong-2	ilvD_strong	1548	1186	1423	1536	21	28	15	38	2	138	6	5	8	474	13	16	30	41	29	50
ilvD_strong-3	ilvD_strong	829	531	609	675	13	18	8	1	0	0	0	2	1	208	13	9	20	20	10	6
ilvD_weak-1	ilvD_weak	2349	1249	1513	1634	83	111	89	46	75	56	75	52	113	607	159	95	161	191	139	117
ilvD_weak-2	ilvD_weak	1924	1517	1708	1827	1428	1916	1446	858	783	815	827	769	951	594	2058	1521	2193	2455	1297	2589
ilvD_weak-3	ilvD_weak	777	660	655	779	859	921	798	322	725	668	289	823	864	252	768	601	971	1059	1084	1573
mmpL11_nonES-1	mmpL11_nonES	2101	1434	1801	1872	1804	2306	1862	1223	976	1334	809	1170	1834	589	3638	2588	2564	2930	2354	3417
mmpL11_nonES-2	mmpL11_nonES	847	581	769	736	747	856	762	327	378	792	414	456	1476	224	1006	495	872	989	1137	2290
mmpL11_nonES-3	mmpL11_nonES	1130	792	932	962	748	929	773	664	549	700	254	316	572	336	1247	1034	994	1108	1002	942
mmpL11_nonES-4	mmpL11_nonES	836	595	634	721	494	793	586	330	216	436	462	116	464	211	553	885	686	939	551	573
mmpL11_nonES-5	mmpL11_nonES	411	223	302	353	245	305	262	63	127	158	105	44	59	92	183	137	308	473	138	231
mmpL11_nonES-6	mmpL11_nonES	2191	1498	1708	1841	1915	2351	1802	1358	910	1247	994	623	1581	625	1941	2091	2176	2604	2031	3381
pckA_nonES-1	pckA_nonES	2581	1507	1776	1953	1185	1504	1250	521	409	611	170	325	632	691	1254	984	1514	911	743	1389
pckA_nonES-2	pckA_nonES	794	442	576	568	180	175	165	108	104	68	32	60	89	197	216	156	245	136	226	171
pckA_nonES-3	pckA_nonES	1126	745	832	930	540	581	545	220	96	127	37	117	142	327	420	382	705	323	216	364
pckA_nonES-4	pckA_nonES	793	482	602	639	548	684	549	382	354	988	218	78	277	237	650	612	567	560	462	838
pckA_nonES-5	pckA_nonES	2475	1471	1902	2008	1406	1695	1433	1563	1699	1477	823	988	2041	586	3116	2187	1920	1749	1754	2010
pckA_nonES-6	pckA_nonES	894	626	630	742	339	344	331	147	54	58	24	35	44	221	283	236	320	170	212	283
fba_nonES-1	fba_nonES	848	575	710	707	289	380	312	200	170	188	142	161	221	233	502	188	719	269	180	365
fba_nonES-2	fba_nonES	3285	2628	2984	3080	3133	3873	3088	1473	1699	1615	1172	787	2137	1005	4167	3775	4838	2951	3994	5348
fba_nonES-3	fba_nonES	4295	2943	3357	3682	3358	4058	3326	1720	2467	2494	1254	1267	1861	1210	3701	4387	5304	3050	2655	4150
fba_nonES-4	fba_nonES	2884	2139	2642	2816	2810	3665	2906	1478	1433	2348	1447	1846	3058	929	4774	4221	4336	3194	4997	6120
fba_nonES-5	fba_nonES	1279	1008	1305	1406	733	872	693	510	762	649	532	306	742	412	1008	910	1740	888	1240	1605
fba_nonES-6	fba_nonES	1469	1087	1188	1399	1504	1800	1453	705	870	680	588	754	1629	394	2187	1869	1651	1009	2466	2154
mmpL4_nonES-1	mmpL4_nonES	2779	2238	2588	2762	2137	2842	2263	1214	914	816	567	460	982	943	1850	1195	1586	2926	1860	3208
mmpL4_nonES-2	mmpL4_nonES	1978	1217	1364	1405	1203	1521	1288	581	579	741	694	513	899	527	905	712	912	1959	1551	1491
mmpL4_nonES-3	mmpL4_nonES	2624	1864	2295	2270	2196	2940	2358	1117	965	1239	1075	1048	4166	719	2047	1820	1804	2162	2859	3172
mmpL4_nonES-4	mmpL4_nonES	923	756	925	947	779	949	860	257	346	416	268	241	440	279	577	640	559	709	548	686
mmpL4_nonES-5	mmpL4_nonES	1154	765	844	924	794	1172	928	395	442	695	436	290	1218	304	1086	390	417	972	1112	1256
mmpL4_nonES-6	mmpL4_nonES	1445	977	1330	1353	1273	1671	1279	406	578	880	686	602	840	431	1003	1123	700	1463	1512	1694
lpdC_med-1	lpdC_med	946	705	861	927	885	1166	992	402	645	547	514	397	1113	321	812	937	1279	997	1289	1678
lpdC_med-2	lpdC_med	762	550	655	682	178	185	142	33	25	14	12	13	13	237	96	141	159	119	175	255
lpdC_med-3	lpdC_med	1066	632	713	819	190	240	190	129	135	148	47	68	102	285	370	187	436	310	415	342
lpdC_weak-1	lpdC_weak	1506	1028	1172	1289	146	184	158	41	27	19	18	9	52	383	200	261	221	288	258	405
lpdC_weak-2	lpdC_weak	2302	1690	2027	2089	803	1005	717	493	361	440	306	236	607	662	1302	1378	1601	1540	1170	1750
lpdC_weak-3	lpdC_weak	4135	3537	3917	4358	3515	4530	3748	1756	2333	2092	2199	1680	4246	1319	6115	5024	5084	6567	5177	6467
RVBD0465c_nonES-1	RVBD0465c_nonES	1609	1273	1476	1783	1349	1715	1405	498	477	509	367	378	985	508	1882	2128	2243	1146	1365	2712
RVBD0465c_nonES-2	RVBD0465c_nonES	1066	768	954	923	793	1105	890	437	291	336	315	288	843	312	1364	1485	1660	1321	1241	2084
RVBD0465c_nonES-3	RVBD0465c_nonES	1266	792	935	1023	872	1077	867	218	312	419	216	335	494	321	1255	1879	928	783	1169	1422
RVBD0465c_nonES-4	RVBD0465c_nonES	346	308	367	379	366	416	339	40	127	69	101	89	399	124	652	273	669	249	714	249
RVBD0465c_nonES-5	RVBD0465c_nonES	1869	1628	1834	1975	1658	2113	1799	734	545	750	446	405	791	651	2713	1565	2091	1507	1836	3017
RVBD0465c_nonES-6	RVBD0465c_nonES	1806	1018	1316	1391	1199	1639	1277	373	404	376	412	309	1056	458	1602	847	3552	1629	1316	2689
icl1_nonES-1	icl1_nonES	616	366	449	460	450	584	438	38	58	70	28	88	35	137	432	208	845	372	303	820
icl1_nonES-2	icl1_nonES	1603	1366	1467	1704	675	803	688	20	8	10	10	6	12	545	368	391	782	198	199	668
icl1_nonES-3	icl1_nonES	893	561	681	741	129	169	135	0	1	0	1	1	1	250	51	42	113	11	26	45
icl1_nonES-4	icl1_nonES	1785	1303	1460	1665	719	922	771	20	15	32	13	14	28	553	781	394	506	196	307	624
icl1_nonES-5	icl1_nonES	2874	2145	2666	2936	2066	2581	2207	198	144	178	115	171	548	876	1865	1408	2339	1060	875	2344
icl1_nonES-6	icl1_nonES	0	0	0	0	0	0	0	0	0	0	0	0	0	0	0	0	0	0	0	0
bpoC_nonES-1	bpoC_nonES	499	333	392	415	261	309	253	48	59	77	50	41	47	138	263	192	277	236	135	429
bpoC_nonES-2	bpoC_nonES	1454	1275	1530	1624	1534	1987	1486	621	713	550	673	380	1242	514	2620	1693	2489	2615	1937	2521
bpoC_nonES-3	bpoC_nonES	1761	1074	1406	1466	1598	2072	1618	414	665	829	720	1100	1490	452	1929	2050	2015	2353	2042	2279
bpoC_nonES-4	bpoC_nonES	400	252	298	333	302	435	314	67	93	84	149	157	210	110	399	712	652	230	450	257
bpoC_nonES-5	bpoC_nonES	1041	646	774	895	866	1092	849	264	589	475	245	367	1057	280	1200	1464	1181	864	569	2816
bpoC_nonES-6	bpoC_nonES	375	323	353	328	384	534	364	168	96	266	62	119	134	109	243	834	798	353	252	808
menH_med-1	menH_med	355	236	315	313	120	170	147	70	107	83	116	65	143	90	88	377	481	1058	112	989
menH_med-2	menH_med	2022	1433	1560	1665	370	450	429	547	1011	798	606	988	1462	575	927	848	567	666	790	542
menH_med-3	menH_med	2728	2410	2645	3114	273	331	250	623	563	443	444	421	671	935	441	320	323	374	303	243
menH_strong-1	menH_strong	2477	2311	2657	2891	176	183	167	303	311	332	322	373	684	929	204	149	120	192	195	121
menH_strong-2	menH_strong	2197	1945	2136	2306	133	147	117	271	299	238	273	267	393	716	179	120	155	209	129	139
menH_strong-3	menH_strong	1220	1095	1282	1379	50	29	45	52	51	37	49	61	85	422	56	37	50	66	51	94
menH_weak-1	menH_weak	1676	1008	1322	1344	949	1274	1034	518	777	1327	780	1489	1934	448	1087	1205	981	1485	1379	1481
menH_weak-2	menH_weak	2107	1411	1710	1700	1343	1694	1333	835	1270	1215	1249	858	1690	594	1391	1211	1224	1618	1854	2013
menH_weak-3	menH_weak	1719	1062	1300	1334	1443	1709	1358	529	943	1092	1421	676	1445	480	1228	1893	1503	1714	2108	2714
mmaA4_nonES-1	mmaA4_nonES	991	796	1002	1107	974	1062	876	439	926	488	361	597	980	328	568	1052	294	1119	1483	1426
mmaA4_nonES-2	mmaA4_nonES	1918	1770	2015	2111	1800	2158	1801	979	907	967	851	1106	1939	663	2194	1698	1365	4006	2890	3415
mmaA4_nonES-3	mmaA4_nonES	1353	895	950	1060	898	1176	945	410	879	314	425	491	1497	326	704	745	541	1911	1987	2324
mmaA4_nonES-4	mmaA4_nonES	848	589	728	890	493	644	455	136	301	237	225	228	603	289	680	511	516	674	815	1019
mmaA4_nonES-5	mmaA4_nonES	619	408	442	505	420	485	388	132	171	475	273	141	630	191	238	479	456	536	899	754
mmaA4_nonES-6	mmaA4_nonES	394	272	329	326	277	368	307	66	204	94	112	230	346	137	289	269	211	305	510	656
phoP_nonES-1	phoP_nonES	1711	1221	1356	1497	615	860	644	183	146	144	201	104	256	463	346	493	290	937	1278	1192
phoP_nonES-2	phoP_nonES	1141	983	1063	1134	554	712	620	156	194	331	196	124	247	405	371	340	250	1004	1117	630
phoP_nonES-3	phoP_nonES	2023	1876	2259	2323	732	953	779	146	98	159	153	109	283	736	534	536	423	1752	1624	1123
phoP_nonES-4	phoP_nonES	1021	902	1076	1219	407	514	442	86	47	56	70	53	109	400	426	370	141	759	983	828
RVBD0805_nonES-1	RVBD0805_nonES	1442	1259	1441	1519	1378	1866	1524	536	455	819	611	627	1241	442	3478	2418	1989	1628	2132	2228
RVBD0805_nonES-2	RVBD0805_nonES	2120	1858	2205	2378	2121	2720	2246	583	1150	722	598	497	1096	733	2221	2568	2115	2049	1525	2325
RVBD0805_nonES-3	RVBD0805_nonES	2363	1634	1686	2004	1456	1911	1536	486	662	593	369	427	734	576	1784	1780	1791	1352	1896	2268
purF_med-1	purF_med	3004	1999	2414	2523	26	15	16	10	13	6	9	16	44	802	15	8	17	23	16	29
purF_med-2	purF_med	4707	3304	3852	4134	40	38	35	29	91	44	133	120	243	1300	60	38	95	87	62	88
purF_med-3	purF_med	1337	911	950	1134	5	14	8	1	2	0	2	0	1	391	13	8	10	14	10	10
purF_strong-1	purF_strong	497	338	364	458	4	3	7	2	0	0	0	0	7	134	18	0	0	2	0	2
purF_strong-2	purF_strong	1736	1194	1422	1609	20	20	17	3	33	28	5	0	9	487	2	4	9	3	14	1
purF_strong-3	purF_strong	620	421	476	467	4	2	0	1	0	0	1	0	0	169	0	1	0	4	0	2
purF_weak-1	purF_weak	1634	1117	1380	1473	1451	1810	1585	1334	951	854	869	949	1288	430	1752	1608	1613	1208	1070	2773
purF_weak-2	purF_weak	3756	3044	3368	3833	951	1175	926	560	838	1046	1152	899	1774	1227	2289	2250	2397	1691	2096	3408
purF_weak-3	purF_weak	1049	765	795	906	724	778	585	451	561	473	709	595	936	302	1779	848	816	507	1473	1954
RVBD0812_med-1	RVBD0812_med	733	653	803	874	184	184	136	124	179	71	99	76	192	282	317	161	308	202	163	234
RVBD0812_med-2	RVBD0812_med	1320	906	1015	1240	658	695	605	499	276	575	358	359	943	377	1228	1026	594	610	575	692
RVBD0812_med-3	RVBD0812_med	1223	796	1004	1020	834	1200	1002	601	412	1123	609	499	1882	352	1443	734	2091	2009	1317	1618
RVBD0812_weak-1	RVBD0812_weak	635	515	535	650	169	204	159	375	315	192	202	167	435	214	311	212	430	275	189	150
RVBD0812_weak-2	RVBD0812_weak	0	0	0	0	0	0	0	0	0	0	0	0	0	0	0	0	0	0	0	0
RVBD0812_weak-3	RVBD0812_weak	3502	2412	2884	3005	2833	3857	2768	1390	2732	2042	1846	2103	4113	980	5799	2611	4120	4529	5315	6643
RVBD0818_nonES-1	RVBD0818_nonES	874	534	651	640	648	692	582	358	275	718	249	241	669	221	345	847	1208	544	766	1172
RVBD0818_nonES-2	RVBD0818_nonES	1972	1223	1390	1491	1510	1753	1433	906	1116	1315	807	545	2493	501	1774	1703	1124	1886	1649	2093
RVBD0818_nonES-3	RVBD0818_nonES	3216	1889	2415	2483	386	493	400	198	278	323	204	133	331	902	501	345	658	558	597	830
RVBD0818_nonES-4	RVBD0818_nonES	1533	1024	1193	1269	144	250	182	108	183	120	84	88	153	404	307	222	318	232	259	338
phoT_nonES-1	phoT_nonES	3387	2521	2932	3178	1015	1166	1017	647	811	745	409	334	1638	1008	1053	985	1324	1376	1197	1938
phoT_nonES-2	phoT_nonES	1981	1210	1369	1505	1071	1449	1152	653	1203	913	842	854	1136	563	1001	2310	1244	2022	1359	2311
phoT_nonES-3	phoT_nonES	1583	1030	1223	1300	830	1050	844	712	642	862	364	258	877	386	845	1353	700	1229	608	1531
phoT_nonES-4	phoT_nonES	2027	1948	2186	2277	561	682	553	365	435	344	350	171	617	733	683	884	759	797	642	1050
phoT_nonES-5	phoT_nonES	2044	2246	2519	2711	1571	1883	1579	1179	1313	1540	852	670	2501	817	1336	2059	1411	1586	1748	2665
phoT_nonES-6	phoT_nonES	1454	1381	1682	1806	1130	1362	1175	727	791	862	749	854	773	583	1529	1558	1033	1630	1839	2124
pstS3_nonES-1	pstS3_nonES	595	457	512	513	410	488	416	195	238	345	146	127	380	158	320	541	227	596	657	750
pstS3_nonES-2	pstS3_nonES	643	451	652	663	198	238	208	71	145	114	68	42	226	206	234	279	157	177	235	303
pstS3_nonES-3	pstS3_nonES	1961	1191	1427	1521	510	613	541	396	492	398	279	356	443	576	665	598	688	970	834	935
pstS3_nonES-4	pstS3_nonES	373	258	267	289	198	218	193	121	159	91	207	32	157	85	191	146	118	154	263	319
pstS3_nonES-5	pstS3_nonES	2170	1290	1487	1662	1693	2159	1677	611	2450	1652	859	824	1251	599	2468	2039	2107	1759	3172	3124
pstS3_nonES-6	pstS3_nonES	3620	2761	3197	3337	3134	3891	2974	1885	1714	2381	1275	1496	3135	1021	2720	2910	2593	3892	2900	5501
pgi_med-1	pgi_med	1201	1310	1504	1729	87	70	60	109	239	143	144	98	228	520	187	121	123	146	139	187
pgi_med-2	pgi_med	1049	1127	1280	1286	38	54	40	199	194	214	108	117	243	438	142	55	71	98	112	93
pgi_med-3	pgi_med	1807	1299	1540	1654	1611	2125	1663	612	811	654	537	462	1433	519	3035	3304	2272	2204	1989	3446
pgi_weak-1	pgi_weak	1390	1178	1272	1375	1370	1828	1385	656	1124	755	639	538	1349	424	1692	888	1566	1674	1436	2022
pgi_weak-2	pgi_weak	1308	1148	1189	1364	1372	1753	1300	775	724	773	703	700	929	421	2042	851	1732	1931	1518	2203
pgi_weak-3	pgi_weak	2035	1867	2216	2433	2562	3238	2671	1232	1289	1704	1063	1108	2630	752	3368	2974	4017	3181	2858	4719
sucC_med-1	sucC_med	1437	1162	1324	1344	68	75	41	17	14	16	23	12	31	430	136	83	164	96	95	187
sucC_med-2	sucC_med	836	607	699	772	38	44	34	0	3	2	5	4	4	226	63	34	49	88	91	92
sucC_med-3	sucC_med	1582	1307	1370	1520	39	35	35	1	1	3	4	2	5	520	28	33	52	54	40	65
sucC_strong-1	sucC_strong	570	588	647	725	15	19	15	4	8	5	18	19	24	243	11	8	36	19	33	42
sucC_strong-2	sucC_strong	190	173	156	150	3	5	5	0	1	1	0	0	1	49	6	1	5	10	2	3
sucC_strong-3	sucC_strong	706	454	552	612	109	132	124	25	66	99	40	48	35	171	146	390	261	61	33	338
sucC_weak-1	sucC_weak	2505	1787	2141	2283	337	360	288	214	269	251	280	314	777	710	1128	709	996	697	1028	2107
sucC_weak-2	sucC_weak	1074	712	762	866	31	36	36	3	2	0	26	7	8	297	42	35	79	34	52	53
sucC_weak-3	sucC_weak	2714	2108	2534	2673	792	942	764	691	833	1005	1206	1473	2123	811	2872	4028	2809	2263	2619	3816
zwf1_nonES-1	zwf1_nonES	295	230	270	262	243	351	272	158	64	227	132	73	257	95	469	142	310	633	287	361
zwf1_nonES-2	zwf1_nonES	1302	801	1003	996	794	1053	803	305	411	299	239	410	269	333	1587	707	890	835	958	1416
zwf1_nonES-3	zwf1_nonES	533	353	362	448	178	219	180	77	68	158	45	50	47	137	305	170	222	127	217	408
zwf1_nonES-4	zwf1_nonES	1312	965	994	1218	997	1214	996	303	907	773	440	524	547	362	1620	927	1160	818	1476	1891
zwf1_nonES-5	zwf1_nonES	1169	829	992	1051	280	362	324	201	181	212	106	383	180	338	376	393	513	425	415	414
zwf1_nonES-6	zwf1_nonES	1589	1093	1324	1330	1364	1771	1414	611	857	1264	689	1052	1571	457	1154	1863	2645	3403	1706	2323
gnd2_med-1	gnd2_med	1608	1221	1393	1495	97	134	122	5	6	3	13	10	27	468	29	15	81	69	62	240
gnd2_med-2	gnd2_med	2007	1409	1599	1672	289	353	357	53	84	91	69	45	75	562	206	182	312	207	313	731
gnd2_med-3	gnd2_med	942	557	644	732	85	143	103	19	27	24	20	10	35	244	68	67	130	65	75	196
gnd2_strong-1	gnd2_strong	596	384	433	512	22	31	22	2	0	2	4	3	6	152	9	8	27	15	12	27
gnd2_strong-2	gnd2_strong	807	538	657	672	16	21	13	1	1	2	1	3	4	196	5	3	17	7	10	112
gnd2_strong-3	gnd2_strong	1770	1140	1319	1521	72	84	79	5	3	5	9	3	4	486	38	21	56	40	31	86
gnd2_weak-1	gnd2_weak	4795	3537	4057	4470	4430	5760	4582	2162	2989	2490	2512	2980	4962	1463	5668	6510	6005	5033	6964	7410
gnd2_weak-2	gnd2_weak	1942	1271	1587	1633	1257	1613	1277	592	591	673	392	377	610	523	1930	1643	2075	1651	1123	1998
gnd2_weak-3	gnd2_weak	164	113	142	142	97	144	116	93	93	72	122	32	172	46	72	89	122	246	194	109
ppdK_nonES-1	ppdK_nonES	1648	1371	1514	1632	1411	1845	1599	1077	983	1019	1039	344	592	510	848	1564	1305	1311	1337	1416
ppdK_nonES-2	ppdK_nonES	1687	1198	1347	1475	1372	1773	1554	670	790	955	568	818	1119	517	1071	474	898	1888	1215	1483
ppdK_nonES-3	ppdK_nonES	1438	1509	1618	1809	1787	2167	1864	915	930	881	805	777	1379	589	1530	1710	1495	1427	1575	1590
ppdK_nonES-4	ppdK_nonES	1105	913	1065	1188	913	1162	963	324	358	399	176	178	614	397	592	745	814	916	608	882
ppdK_nonES-5	ppdK_nonES	1147	730	976	991	895	1110	854	327	748	552	185	121	502	325	597	733	721	1161	635	884
ppdK_nonES-6	ppdK_nonES	755	546	669	694	689	862	635	239	670	328	158	321	281	218	487	710	375	481	593	947
RVBD1129c_nonES-1	RVBD1129c_nonES	920	454	563	671	376	539	442	221	164	337	126	239	339	241	975	1188	789	825	1343	1571
RVBD1129c_nonES-2	RVBD1129c_nonES	2234	1566	1727	1973	1770	1966	1585	590	542	724	340	439	955	579	2940	3510	1839	1672	2692	2540
RVBD1129c_nonES-3	RVBD1129c_nonES	2122	1607	1943	2057	1705	2125	1621	598	486	600	260	278	644	656	1867	1123	2049	1957	2278	2409
RVBD1129c_nonES-4	RVBD1129c_nonES	802	718	789	849	930	1114	924	194	410	318	238	212	280	282	2192	1281	1130	820	1053	1397
RVBD1129c_nonES-5	RVBD1129c_nonES	2801	1974	2307	2489	2348	3104	2397	543	709	723	468	533	845	772	3993	2785	3050	3026	3332	2878
RVBD1129c_nonES-6	RVBD1129c_nonES	1163	915	990	1017	872	1104	977	128	240	313	380	108	241	341	903	1263	1071	1127	766	2276
prpD_nonES-1	prpD_nonES	2016	1027	1209	1370	1336	1654	1284	37	42	21	40	54	79	485	787	1300	1162	892	850	1206
prpD_nonES-2	prpD_nonES	478	355	370	386	251	262	221	3	3	3	3	17	30	120	137	189	84	175	95	222
prpD_nonES-3	prpD_nonES	1110	809	938	1065	806	1154	940	17	11	10	18	34	17	329	593	465	755	536	321	773
prpD_nonES-4	prpD_nonES	2505	2137	2449	2612	1565	1853	1504	84	50	32	44	58	94	844	1216	977	1309	1084	1183	1433
prpD_nonES-5	prpD_nonES	113	53	67	86	46	115	94	29	26	47	13	28	88	23	82	79	183	108	270	137
prpD_nonES-6	prpD_nonES	2398	1646	1936	2142	901	1180	891	10	29	34	22	56	18	676	1104	1018	755	548	514	838
metE_med-1	metE_med	1752	1156	1381	1427	54	75	53	3	3	2	9	3	5	508	47	24	30	44	28	37
metE_med-2	metE_med	787	634	768	788	46	40	49	3	5	1	19	1	15	256	22	32	31	14	102	40
metE_med-3	metE_med	583	362	467	512	13	12	18	0	1	0	2	1	3	154	3	5	15	21	7	6
metE_strong-1	metE_strong	2183	1470	1607	1892	67	83	74	1	5	1	9	6	8	566	28	26	39	56	198	38
metE_strong-2	metE_strong	462	401	441	509	22	13	7	0	0	1	3	0	0	170	7	1	6	19	8	7
metE_strong-3	metE_strong	394	265	303	327	13	11	15	0	1	0	0	0	0	124	1	5	9	7	6	3
metE_weak-1	metE_weak	912	866	969	1009	1041	1326	1116	667	665	550	851	605	1308	302	1096	1593	1406	1513	2388	2503
metE_weak-2	metE_weak	921	844	1026	1189	946	1140	1002	505	730	685	527	464	621	372	1777	1637	1391	1105	1289	1548
metE_weak-3	metE_weak	1851	1616	1825	1980	2163	2681	2155	1157	1253	1361	896	912	2170	665	2670	5579	3628	2341	2724	4526
papA3_nonES-1	papA3_nonES	2798	2160	2539	2618	1338	1813	1336	466	801	534	589	460	919	895	1251	1701	1689	1754	1803	1999
papA3_nonES-2	papA3_nonES	749	497	551	619	653	755	585	295	531	409	283	165	701	199	1556	455	704	868	670	961
papA3_nonES-3	papA3_nonES	1250	790	913	1011	714	920	814	433	411	646	333	429	661	397	2055	1327	1202	1424	690	1253
papA3_nonES-4	papA3_nonES	4422	3069	3471	4018	3967	4996	4162	1988	2591	2989	2755	2772	3801	1176	6957	4843	6176	4681	4682	6239
papA3_nonES-5	papA3_nonES	1454	930	1197	1191	1154	1444	1135	539	925	917	575	521	1403	383	1735	2175	1647	1493	1658	1560
papA3_nonES-6	papA3_nonES	1011	737	845	840	934	1166	1012	686	600	720	521	568	1215	263	1669	1243	1162	1427	1043	1794
sugC_nonES-1	sugC_nonES	2337	1838	2089	2240	599	794	634	365	264	284	171	258	391	777	987	1309	922	593	629	961
sugC_nonES-2	sugC_nonES	826	515	563	694	561	835	699	463	368	408	253	423	285	182	410	412	1027	712	724	884
sugC_nonES-3	sugC_nonES	802	805	863	882	496	636	475	247	685	703	367	508	649	311	734	592	929	1067	425	1561
sugC_nonES-4	sugC_nonES	3241	2646	3092	3321	3133	3962	3270	1633	2035	1709	1646	1327	2336	1017	5057	4829	4199	4054	3428	4843
sugC_nonES-5	sugC_nonES	1310	1034	1215	1233	1321	1600	1281	520	937	1038	639	530	1185	383	2200	3331	2249	1159	1325	1852
sugC_nonES-6	sugC_nonES	1807	1165	1338	1388	1053	1331	1120	543	968	800	475	573	1145	453	1492	1265	1592	1600	1264	1539
mdh_nonES-1	mdh_nonES	1712	1182	1217	1285	59	106	86	2	0	1	2	2	4	459	30	21	78	36	46	61
mdh_nonES-2	mdh_nonES	1327	893	1035	1097	73	92	77	13	4	1	106	1	67	360	22	13	58	32	33	58
mdh_nonES-3	mdh_nonES	1386	842	925	1005	100	117	92	12	15	43	18	2	15	403	173	20	81	53	34	180
mdh_nonES-4	mdh_nonES	502	285	345	341	28	46	38	3	16	36	3	2	5	148	50	35	36	31	27	60
mdh_nonES-5	mdh_nonES	1742	1042	1238	1341	80	119	90	1	2	1	5	0	3	409	47	22	85	57	40	61
mdh_nonES-6	mdh_nonES	555	380	432	464	33	49	37	0	0	0	1	1	1	154	14	15	58	35	15	77
RVBD1248c_nonES-1	RVBD1248c_nonES	960	619	715	850	405	476	391	33	70	65	119	120	113	299	205	565	589	372	507	690
RVBD1248c_nonES-2	RVBD1248c_nonES	1423	928	1063	1145	29	28	20	23	45	15	8	6	2	375	16	7	93	15	12	71
RVBD1248c_nonES-3	RVBD1248c_nonES	3295	2238	2614	2684	289	376	269	64	63	58	44	25	62	900	749	517	696	633	554	849
RVBD1248c_nonES-4	RVBD1248c_nonES	612	408	466	410	117	99	117	118	91	132	30	8	61	138	250	326	477	192	224	373
RVBD1248c_nonES-5	RVBD1248c_nonES	1194	1268	1447	1499	179	197	165	80	139	124	47	69	91	480	263	384	446	451	550	807
RVBD1248c_nonES-6	RVBD1248c_nonES	2448	1650	1873	2081	291	333	263	88	244	134	72	108	58	663	756	476	751	490	460	1028
atpA_med-1	atpA_med	1727	1723	2033	2082	66	73	59	16	29	27	20	12	28	701	116	64	106	40	51	56
atpA_med-2	atpA_med	748	469	555	571	7	7	2	4	2	5	0	2	5	183	15	5	9	10	8	14
atpA_med-3	atpA_med	589	570	621	719	5	4	5	3	4	8	2	1	1	217	9	2	5	7	6	3
atpA_strong-1	atpA_strong	4649	3220	3645	3938	33	21	23	1	4	0	5	3	10	1217	16	11	21	40	27	19
atpA_strong-2	atpA_strong	666	421	529	509	6	5	4	0	0	0	0	0	0	184	1	1	3	2	1	2
atpA_strong-3	atpA_strong	2112	1464	1688	1855	13	9	12	1	0	0	2	0	3	568	5	6	11	4	10	8
atpA_weak-1	atpA_weak	2451	1691	1871	1905	1215	1650	1133	1038	1827	1929	1144	1481	2597	626	1957	970	2347	1817	3283	3039
atpA_weak-2	atpA_weak	2311	1754	2048	2149	97	167	91	16	16	22	9	9	11	699	209	136	306	118	86	125
atpA_weak-3	atpA_weak	1229	952	1052	1167	1188	1494	1266	623	1646	910	791	500	1229	382	924	1324	1719	1155	1809	1968
glgP_nonES-1	glgP_nonES	1206	931	987	1101	936	1282	1092	509	642	575	443	554	690	329	1294	717	1520	2126	1577	1954
glgP_nonES-2	glgP_nonES	861	534	752	825	843	1003	788	440	630	1098	515	559	848	257	1150	901	1150	955	1189	1553
glgP_nonES-3	glgP_nonES	2863	1976	2374	2547	2159	2865	2298	854	1516	1290	1207	1034	1713	789	3484	2307	3701	2808	2215	3237
glgP_nonES-4	glgP_nonES	2480	1861	2048	2287	1990	2577	2085	1214	812	1357	657	847	1470	662	3337	3492	2331	2948	2162	2718
glgP_nonES-5	glgP_nonES	1519	1030	1286	1303	1063	1484	1209	405	560	573	432	679	1185	456	1510	1385	1405	1199	1586	1823
glgP_nonES-6	glgP_nonES	1706	1480	1702	1751	1460	1810	1433	823	642	873	730	600	1251	514	2876	1661	3148	2224	1324	1956
irtA_med-1	irtA_med	933	740	850	882	5	8	6	35	3	9	5	3	9	262	5	5	7	7	7	5
irtA_med-2	irtA_med	1928	1290	1391	1458	246	362	268	51	92	49	121	173	173	463	47	66	53	145	119	77
irtA_med-3	irtA_med	4858	4521	5292	5609	1179	1437	1166	826	1587	1105	1632	1531	2844	1825	535	359	627	960	840	738
irtA_strong-1	irtA_strong	736	480	567	675	11	13	15	4	5	8	15	23	28	174	6	4	6	10	4	9
irtA_strong-2	irtA_strong	644	485	625	723	28	31	26	7	19	10	20	7	234	219	31	45	8	25	30	22
irtA_strong-3	irtA_strong	737	495	553	670	57	76	69	22	27	28	75	88	120	194	29	16	31	66	28	11
irtA_weak-1	irtA_weak	2840	2013	2215	2517	2448	3061	2514	986	1691	1590	1883	1259	2007	748	2104	2155	3182	3068	2110	4301
irtA_weak-2	irtA_weak	1313	801	916	1057	961	1327	984	626	814	615	537	652	1249	350	2001	1341	1297	1112	1284	1558
irtA_weak-3	irtA_weak	1850	1310	1677	1694	1024	1347	1063	535	781	798	818	478	876	539	513	388	613	1219	1022	695
irtB_med-1	irtB_med	1640	1577	1813	2008	64	71	53	32	45	48	5	40	14	640	49	58	49	152	110	96
irtB_med-2	irtB_med	1825	1306	1521	1656	1134	1570	1226	388	512	479	650	470	854	527	653	545	564	1006	1430	742
irtB_med-3	irtB_med	1392	1134	1296	1487	924	1226	909	406	483	342	439	542	1024	513	398	336	589	1360	745	845
irtB_weak-1	irtB_weak	1446	918	1150	1130	1031	1340	963	386	814	744	595	464	1249	365	760	491	819	1123	900	1177
irtB_weak-2	irtB_weak	577	422	515	568	543	631	480	201	343	232	153	141	414	174	467	290	749	790	1182	815
irtB_weak-3	irtB_weak	658	388	411	521	446	597	481	293	360	516	233	446	745	158	590	1097	865	772	790	867
ribA2_med-1	ribA2_med	0	0	0	0	0	0	0	0	0	0	0	0	0	0	0	0	0	0	0	0
ribA2_med-2	ribA2_med	1563	1172	1399	1580	37	23	33	6	5	16	5	2	16	442	43	42	30	4	23	49
ribA2_med-3	ribA2_med	1603	1304	1450	1669	17	28	11	37	1	1	23	1	12	484	6	3	15	11	8	5
ribA2_strong-1	ribA2_strong	2261	1561	1950	2067	10	12	4	1	0	0	4	2	0	700	5	1	4	7	5	3
ribA2_strong-2	ribA2_strong	1457	1020	1164	1195	6	7	1	2	1	0	1	1	3	381	2	1	5	5	2	1
ribA2_strong-3	ribA2_strong	1791	1318	1612	1613	5	2	8	0	0	0	0	1	0	508	6	3	9	7	1	5
ribA2_weak-1	ribA2_weak	2897	1964	2237	2519	2435	2960	2458	1089	1494	2715	1291	1953	2514	808	3174	4923	3072	2554	2818	3012
ribA2_weak-2	ribA2_weak	2306	1837	2119	2294	509	668	485	199	468	356	392	339	971	733	1652	768	1291	746	845	1040
ribA2_weak-3	ribA2_weak	722	515	622	628	368	541	445	272	253	278	411	260	522	193	486	746	758	752	663	790
RVBD1421_nonES-1	RVBD1421_nonES	625	394	411	488	252	333	287	225	213	226	165	725	391	161	659	593	658	450	400	878
RVBD1421_nonES-2	RVBD1421_nonES	711	561	669	817	578	777	675	334	400	387	380	260	1244	247	844	843	1275	1184	695	958
RVBD1421_nonES-3	RVBD1421_nonES	1486	1028	1208	1272	768	1056	903	555	743	664	565	935	1204	385	1293	518	2126	1662	1993	1778
RVBD1421_nonES-4	RVBD1421_nonES	2038	1270	1489	1524	887	1041	917	434	1021	755	391	1038	752	480	1643	1118	1164	1663	1230	1651
pgk_med-1	pgk_med	2692	1930	2226	2391	514	603	454	916	1413	1276	825	466	1430	756	1250	927	879	1850	1948	2384
pgk_med-2	pgk_med	4185	3455	3971	4285	1180	1413	1131	1617	1632	2046	1427	1499	3024	1343	3301	1669	1585	3389	4771	4927
pgk_med-3	pgk_med	2697	2888	3259	3317	783	946	800	660	658	660	544	565	967	1090	1857	1023	1609	1817	2188	2910
pgk_strong-1	pgk_strong	2996	2599	3069	3362	382	437	404	378	433	496	346	408	601	1054	370	549	429	1235	1427	2024
pgk_strong-2	pgk_strong	941	798	993	997	72	70	66	91	111	67	56	43	121	315	95	94	135	489	274	526
pgk_strong-3	pgk_strong	1088	707	862	992	32	40	33	4	7	9	7	4	14	271	46	19	34	94	141	42
pgk_weak-1	pgk_weak	2648	1775	2066	2174	1999	2431	1926	1025	1861	1108	1015	1533	4292	704	2932	2068	3851	2280	1841	3862
pgk_weak-2	pgk_weak	2736	2197	2653	2714	2718	3326	2627	1414	2271	1776	2050	2462	3792	918	4628	3433	4784	3280	3950	6070
pgk_weak-3	pgk_weak	4179	2955	3385	3576	2984	4147	3420	1841	2243	2240	1998	2599	4868	1140	5296	5137	6161	4924	4830	8053
tpi_med-1	tpi_med	1587	1018	1159	1303	117	101	124	13	20	26	34	34	42	393	82	74	87	186	230	239
tpi_med-2	tpi_med	1384	1127	1332	1459	1073	1351	1059	728	1257	811	722	584	1544	434	3420	1258	1706	1667	2658	3189
tpi_med-3	tpi_med	1802	1485	1735	1860	120	121	103	23	25	35	19	14	53	594	200	101	107	227	212	209
tpi_weak-1	tpi_weak	778	735	901	967	930	1177	962	524	350	504	455	369	638	314	779	1647	1875	1230	1098	1556
tpi_weak-2	tpi_weak	183	176	206	226	101	152	119	48	65	144	96	111	67	61	320	61	389	283	67	222
tpi_weak-3	tpi_weak	723	668	762	853	604	722	653	254	681	543	617	215	757	228	818	1363	1364	919	1230	1231
tkt_med-1	tkt_med	3184	2202	2535	2808	152	143	114	11	25	13	30	75	36	941	105	57	157	140	138	177
tkt_med-2	tkt_med	1158	865	965	1077	13	20	18	1	2	5	0	4	5	371	26	5	12	17	13	24
tkt_med-3	tkt_med	2394	2129	2224	2470	36	33	32	3	2	3	5	6	8	812	17	14	24	49	51	35
tkt_strong-1	tkt_strong	1325	706	859	913	12	14	18	1	2	1	0	2	6	316	9	6	11	14	20	60
tkt_strong-2	tkt_strong	2849	2360	2775	2920	334	393	315	117	113	357	208	142	651	978	194	934	295	350	147	550
tkt_strong-3	tkt_strong	665	455	475	486	10	10	7	0	3	1	0	3	0	154	7	4	13	11	22	18
tkt_weak-1	tkt_weak	711	495	644	632	646	888	672	337	338	467	307	251	838	196	954	1122	734	1512	750	1783
tkt_weak-2	tkt_weak	1413	955	1182	1323	1184	1513	1222	604	639	485	478	489	1344	397	1596	1889	1790	1662	1210	1584
tkt_weak-3	tkt_weak	2508	2363	2694	2829	1534	1886	1585	1194	1289	1637	1420	1363	2826	874	3317	2492	3822	3285	3072	3635
csd_med-1	csd_med	2285	1617	1875	1944	28	28	36	0	1	3	4	0	3	647	38	6	58	22	19	28
csd_med-2	csd_med	841	508	613	681	25	37	20	33	25	43	51	70	89	223	96	66	212	43	45	56
csd_med-3	csd_med	745	475	546	608	54	62	51	5	5	3	14	24	29	189	116	74	173	56	87	98
csd_strong-1	csd_strong	1772	1167	1265	1467	44	42	52	1	2	0	2	3	6	458	46	41	117	31	27	49
csd_strong-2	csd_strong	1478	1085	1228	1273	29	47	42	2	0	7	3	3	6	424	34	26	83	16	81	44
csd_strong-3	csd_strong	1692	1222	1276	1451	27	36	32	3	1	1	3	6	5	468	24	29	45	11	36	13
csd_weak-1	csd_weak	1068	662	786	830	80	107	86	29	82	41	120	105	120	257	315	212	376	49	185	232
csd_weak-2	csd_weak	1430	1111	1334	1321	1336	1673	1348	1001	827	713	614	806	1033	417	2527	1370	2300	2516	1995	3087
csd_weak-3	csd_weak	1430	1111	1362	1410	1046	1315	1086	813	978	842	752	805	1543	473	2246	1722	1979	2583	1136	2937
acn_med-1	acn_med	4786	3590	4120	4484	155	228	175	258	441	392	198	190	347	1391	789	656	810	658	652	469
acn_med-2	acn_med	1579	1273	1449	1599	1619	2130	1670	634	1046	743	954	624	1191	518	1749	2003	1912	2124	1966	1804
acn_med-3	acn_med	449	337	372	431	22	37	28	8	3	9	5	3	9	125	73	33	23	25	20	31
acn_strong-1	acn_strong	2886	1867	2304	2471	76	94	90	54	81	46	43	66	83	781	288	134	209	171	137	153
acn_strong-2	acn_strong	751	465	525	621	26	21	17	1	0	1	4	0	3	225	19	20	19	18	16	21
acn_strong-3	acn_strong	1779	1116	1399	1405	23	37	20	0	1	3	0	3	2	448	42	28	46	53	26	26
acn_weak-1	acn_weak	568	335	390	441	360	458	382	134	250	202	143	247	185	111	407	463	581	662	644	632
acn_weak-2	acn_weak	1394	1099	1206	1398	155	174	150	76	97	65	36	46	72	434	249	276	247	214	169	159
acn_weak-3	acn_weak	552	371	432	445	269	313	263	86	120	162	163	119	402	151	300	359	243	425	326	513
mutA_nonES-1	mutA_nonES	491	396	511	547	36	56	35	92	76	118	166	108	302	165	122	56	428	79	81	248
mutA_nonES-2	mutA_nonES	549	450	487	585	314	412	335	115	138	189	106	90	395	159	338	465	460	737	560	660
mutA_nonES-3	mutA_nonES	694	418	469	508	471	651	465	323	748	340	203	587	369	157	1230	381	746	613	1071	1352
mutA_nonES-4	mutA_nonES	550	353	393	417	52	49	48	63	137	134	111	90	192	145	35	28	87	46	16	86
mutA_nonES-5	mutA_nonES	856	569	750	797	425	610	428	235	316	437	262	511	526	242	822	527	737	742	704	967
mutA_nonES-6	mutA_nonES	747	552	663	697	784	862	706	323	730	413	313	207	508	199	880	1289	1343	678	895	898
ansA_nonES-1	ansA_nonES	757	497	695	726	414	579	493	230	334	255	329	278	505	204	1978	755	885	1162	1005	1124
bioB_nonES-1	bioB_nonES	640	470	537	554	547	710	585	325	290	300	284	174	407	205	1564	1140	882	780	369	696
bioB_nonES-2	bioB_nonES	1668	1367	1573	1725	1732	2144	1736	473	633	554	168	312	447	580	2270	1984	2100	2070	1796	3161
bioB_nonES-3	bioB_nonES	2287	1511	1756	1896	1860	2442	1967	835	1422	1208	1007	784	2322	677	2691	2157	1739	3479	1868	3759
bioB_nonES-4	bioB_nonES	759	835	900	952	259	335	281	73	90	52	70	29	64	285	480	349	671	410	496	728
bioB_nonES-5	bioB_nonES	783	582	669	711	680	898	682	219	423	268	120	247	433	262	2076	504	664	895	956	1416
bioB_nonES-6	bioB_nonES	989	682	735	833	833	1131	870	439	546	548	628	375	611	257	942	642	678	733	1174	963
nadB_med-1	nadB_med	464	380	400	447	5	0	0	20	10	14	9	14	23	161	118	73	119	52	29	69
nadB_med-2	nadB_med	499	298	377	434	13	17	8	4	5	39	2	2	13	153	73	25	92	30	18	33
nadB_med-3	nadB_med	577	383	478	505	3	1	0	0	1	0	0	1	0	160	47	44	64	27	13	48
nadB_strong-1	nadB_strong	3741	2992	3349	3743	136	164	126	39	36	32	100	105	94	1173	571	487	541	243	188	301
nadB_strong-2	nadB_strong	1038	840	985	1112	5	7	4	1	2	0	74	2	2	383	24	37	28	49	15	13
nadB_strong-3	nadB_strong	1173	809	854	958	5	5	5	55	68	77	35	37	90	282	343	466	385	156	219	190
nadB_weak-1	nadB_weak	810	633	729	792	273	389	322	180	254	212	176	213	233	247	1547	1045	874	557	1268	983
nadB_weak-2	nadB_weak	2842	2111	2514	2706	1193	1453	1111	749	916	1153	743	561	1360	870	4376	4295	2443	2377	2417	3615
nadB_weak-3	nadB_weak	1007	614	736	837	9	13	5	13	24	21	10	8	13	249	204	180	235	183	70	240
trpB_med-1	trpB_med	455	272	406	404	18	34	9	4	4	2	9	6	13	118	1	8	15	14	18	9
trpB_med-2	trpB_med	1872	1194	1501	1568	43	78	47	0	4	1	3	3	9	485	17	13	29	32	42	25
trpB_med-3	trpB_med	1288	1128	1283	1379	73	63	56	1	0	3	2	1	0	439	23	20	27	41	22	26
trpB_strong-1	trpB_strong	1636	1452	1688	1764	53	72	45	1	5	2	5	3	4	633	18	16	21	48	42	35
trpB_strong-2	trpB_strong	1293	1088	1282	1258	39	70	40	3	4	4	0	45	2	425	24	17	29	40	43	26
trpB_strong-3	trpB_strong	787	576	661	659	11	21	18	1	1	0	2	0	2	220	4	3	8	22	13	10
trpB_weak-1	trpB_weak	390	284	362	381	352	429	349	137	168	114	188	152	101	113	404	190	388	240	470	353
trpB_weak-2	trpB_weak	506	346	339	411	334	479	390	215	349	310	360	253	671	125	936	330	615	723	692	863
trpB_weak-3	trpB_weak	1212	876	1023	1163	94	85	80	11	13	9	20	20	25	377	32	14	27	57	56	63
pykA_med-1	pykA_med	2402	1895	2089	2148	418	466	362	804	1064	860	731	828	1671	714	1164	664	833	1484	1428	1692
pykA_med-2	pykA_med	282	203	248	280	155	195	161	75	158	51	133	192	285	75	73	197	180	160	186	327
pykA_med-3	pykA_med	681	456	498	545	35	35	32	10	12	14	13	10	22	175	74	91	71	136	185	251
pykA_strong-1	pykA_strong	1148	740	798	879	44	44	48	29	20	26	35	18	25	270	131	129	124	284	194	382
pykA_strong-2	pykA_strong	355	247	296	335	21	21	14	2	0	7	2	2	5	94	11	33	18	108	81	114
pykA_strong-3	pykA_strong	3038	2135	2526	2540	186	221	230	44	70	54	44	48	116	888	346	501	457	1226	1251	1384
pykA_weak-1	pykA_weak	1161	848	863	1046	765	1014	736	810	1006	463	434	765	843	327	977	1074	1051	1147	922	1532
pykA_weak-2	pykA_weak	1888	1244	1438	1495	1658	1976	1631	755	856	1002	921	1117	1275	537	2365	3527	3458	2106	2435	2639
pykA_weak-3	pykA_weak	3080	2105	2600	2711	868	1012	819	1333	1378	2119	1082	1105	3922	842	2397	3327	2344	3093	2286	3850
cydD_nonES-1	cydD_nonES	805	594	677	754	261	309	262	253	339	575	463	418	654	228	1555	797	710	754	836	1267
cydD_nonES-2	cydD_nonES	895	617	733	746	289	347	283	479	283	345	343	423	1570	239	875	665	1052	1630	1015	1538
cydD_nonES-3	cydD_nonES	1189	804	984	1063	376	393	336	420	733	459	517	370	1148	331	1255	974	1164	1344	795	1918
cydD_nonES-4	cydD_nonES	1728	1404	1574	1862	623	676	638	698	1009	839	924	827	2085	559	1851	1758	2357	2574	2364	2212
cydD_nonES-5	cydD_nonES	4194	2907	3319	3637	897	979	896	1552	2070	2147	941	1050	1617	1161	4802	4081	2180	2712	2509	3313
cydD_nonES-6	cydD_nonES	1348	928	1027	1165	434	404	408	493	459	547	457	418	1102	355	2178	1573	1769	1408	1297	2714
mctB_nonES-1	mctB_nonES	1582	1049	1224	1295	1530	2132	1633	596	724	677	278	271	1340	410	2796	1342	2596	1515	1444	2525
mctB_nonES-2	mctB_nonES	1439	949	1091	1233	1312	1593	1376	696	456	761	509	754	849	371	2041	2408	1880	1608	1468	3330
mctB_nonES-3	mctB_nonES	805	620	738	769	707	991	734	219	212	519	268	131	565	253	480	1981	955	2040	585	1052
mctB_nonES-4	mctB_nonES	685	697	855	885	277	342	309	236	276	176	273	182	415	279	520	940	864	1289	771	964
mctB_nonES-5	mctB_nonES	381	251	262	349	264	364	255	80	163	104	64	103	130	106	580	148	357	320	338	430
mctB_nonES-6	mctB_nonES	1223	978	1079	1140	1260	1534	1358	656	906	660	837	1345	1642	405	1948	1913	1757	2631	2036	2494
RVBD1780_nonES-1	RVBD1780_nonES	755	515	573	674	427	476	396	290	502	334	285	294	489	214	1163	555	498	981	988	791
RVBD1780_nonES-2	RVBD1780_nonES	3246	1725	2035	2206	1716	2243	1923	1746	1815	2161	1866	1185	3347	758	2594	2279	2987	2972	3175	3740
RVBD1780_nonES-3	RVBD1780_nonES	2232	2270	2414	2630	786	919	746	344	415	331	169	280	354	823	1681	1459	1568	1278	1041	2070
RVBD1780_nonES-4	RVBD1780_nonES	4234	3259	3856	4014	941	1048	853	584	581	704	314	299	898	1407	2256	2650	2665	1718	1954	3170
RVBD1780_nonES-5	RVBD1780_nonES	805	614	772	847	702	893	717	404	369	471	528	476	646	255	2288	1060	1095	1433	893	1264
RVBD1780_nonES-6	RVBD1780_nonES	440	264	332	327	268	343	324	293	313	259	273	179	176	131	1225	487	899	717	912	581
glcB_med-1	glcB_med	1521	1110	1238	1324	461	549	453	52	54	85	59	72	105	424	467	294	443	288	239	389
glcB_med-2	glcB_med	1213	829	1019	1016	153	197	195	30	41	30	35	23	57	361	164	82	346	91	124	251
glcB_med-3	glcB_med	4112	2779	3240	3439	520	670	536	20	10	18	17	15	74	1132	386	199	545	366	303	590
glcB_strong-1	glcB_strong	2755	1879	2371	2458	663	876	732	195	212	213	147	142	238	799	1053	483	998	412	459	936
glcB_strong-2	glcB_strong	3022	2798	3184	3299	3357	4266	3370	2110	2513	2134	1151	1161	3480	1101	4156	4744	4289	3347	3552	5332
glcB_strong-3	glcB_strong	4704	4497	5045	5536	789	999	731	77	77	102	76	61	114	1668	673	402	941	494	469	780
glcB_weak-1	glcB_weak	1011	713	833	931	945	1113	929	399	589	451	528	252	619	293	1044	800	1243	1364	1029	1099
glcB_weak-2	glcB_weak	0	0	0	0	0	0	0	0	0	0	0	0	0	0	0	0	0	0	0	0
glcB_weak-3	glcB_weak	2908	2269	2547	2851	2763	3382	2945	1034	1898	1992	1491	781	2167	897	4307	2095	4032	2199	3382	4315
guaB1_nonES-1	guaB1_nonES	1129	785	874	963	933	1219	963	390	499	824	460	696	966	289	1669	1056	1388	1224	1797	2574
guaB1_nonES-2	guaB1_nonES	2890	1880	2186	2477	2347	2962	2360	1277	1694	1278	1121	1078	2144	749	3498	2390	4000	2739	2648	5254
guaB1_nonES-3	guaB1_nonES	935	644	663	756	834	1081	831	603	377	724	328	550	625	245	1479	1113	1260	662	1065	1430
guaB1_nonES-4	guaB1_nonES	2471	1668	1998	2164	1903	2375	2060	1028	1261	1331	1109	1274	1941	698	4512	2686	3669	2893	2237	4306
guaB1_nonES-5	guaB1_nonES	271	177	196	268	241	354	233	80	163	121	51	93	469	58	276	151	471	139	380	321
guaB1_nonES-6	guaB1_nonES	886	692	818	885	415	611	400	151	168	388	170	115	317	272	1455	1072	804	781	608	859
ureC_nonES-1	ureC_nonES	1146	815	855	950	939	1052	921	547	526	653	450	382	670	312	935	647	1127	1534	1111	1113
ureC_nonES-2	ureC_nonES	1287	776	963	1027	577	798	638	192	294	393	163	166	324	334	642	1745	1063	731	1238	941
ureC_nonES-3	ureC_nonES	522	367	398	445	299	381	306	100	116	135	96	57	287	129	410	345	498	204	380	643
lldD2_nonES-1	lldD2_nonES	2699	1845	1994	2246	1823	2382	1962	667	680	862	682	628	1347	770	875	870	1188	1978	2099	2007
lldD2_nonES-2	lldD2_nonES	1294	873	1067	1049	1146	1368	1209	259	475	380	357	492	466	337	648	512	674	892	925	1097
lldD2_nonES-3	lldD2_nonES	1988	1198	1469	1516	554	744	647	200	214	232	254	183	415	469	435	331	619	501	661	767
lldD2_nonES-4	lldD2_nonES	2764	1960	2253	2514	2527	3068	2508	770	933	1417	983	1270	1441	889	1817	1347	2195	1830	2283	2710
lldD2_nonES-5	lldD2_nonES	1409	1006	1299	1318	1393	1776	1349	390	345	649	436	453	450	392	578	640	979	1197	983	1339
lldD2_nonES-6	lldD2_nonES	765	474	602	632	700	861	636	160	257	186	179	130	498	179	312	436	249	397	652	528
katG_nonES-1	katG_nonES	3585	2349	2847	3012	2440	3121	2618	877	1174	1573	1222	937	2702	876	3785	3259	3147	2884	2469	3724
katG_nonES-2	katG_nonES	2901	1958	2293	2525	2637	3275	2695	1122	1976	1772	1882	2020	2501	779	3866	3432	3860	3566	3963	4081
katG_nonES-3	katG_nonES	1936	1844	2155	2433	2330	2963	2401	1430	1621	1334	1462	1025	2141	760	3174	2079	3249	2646	3663	3486
katG_nonES-4	katG_nonES	2209	1600	1936	2139	2154	2534	2134	1094	1360	1394	1147	1097	1716	610	2576	3240	2550	2551	2192	4405
katG_nonES-5	katG_nonES	2931	2217	2357	2598	2760	3185	2794	1502	1589	1896	1393	1581	3369	868	3359	3294	2954	2981	2747	3663
katG_nonES-6	katG_nonES	1622	1133	1245	1426	1415	1801	1470	713	695	1345	996	1124	2030	465	1751	2372	2301	1656	1672	3259
furA_nonES-1	furA_nonES	2116	1635	1817	1989	1973	2474	1991	1198	1015	1059	871	962	1453	608	2218	3215	2621	2381	2627	3484
furA_nonES-2	furA_nonES	1489	993	1095	1270	1237	1640	1351	626	841	933	1231	757	1621	428	2837	923	2374	1382	1074	2378
aceAa_nonES-1	aceAa_nonES	1000	628	773	715	694	955	792	305	390	294	304	162	553	277	1539	500	720	701	1067	1508
aceAa_nonES-2	aceAa_nonES	473	281	342	333	359	434	383	336	175	238	259	175	1280	110	652	460	511	740	656	1005
aceAa_nonES-3	aceAa_nonES	1123	771	911	997	865	1198	900	599	755	385	425	387	962	301	1431	932	1130	883	948	2043
aceAa_nonES-4	aceAa_nonES	2432	1615	1773	2055	1898	2467	1875	1096	1360	1122	952	778	1475	647	2861	3296	3642	2874	3019	3069
aceAa_nonES-5	aceAa_nonES	766	496	644	720	659	873	657	218	427	245	283	225	309	248	942	1818	1072	2049	1015	1129
aceAa_nonES-6	aceAa_nonES	2205	1565	1713	1862	1360	1808	1378	499	686	1059	384	440	2846	582	1572	1507	3284	1462	2681	1897
fadD31_nonES-1	fadD31_nonES	253	172	186	217	183	285	206	247	280	419	118	264	224	62	506	144	253	356	257	383
fadD31_nonES-2	fadD31_nonES	1819	1576	1713	2057	1835	2256	1847	1459	1831	1684	1632	2202	1955	639	3023	3491	2654	2436	2963	3191
fadD31_nonES-3	fadD31_nonES	1513	1051	1243	1508	1086	1382	1053	948	1233	943	728	817	1596	437	716	2968	1433	1797	2577	1583
fadD31_nonES-4	fadD31_nonES	1752	1261	1444	1627	1118	1471	1122	1064	1731	1725	875	808	1773	605	3449	2009	2073	4601	2786	2892
fadD31_nonES-5	fadD31_nonES	544	349	451	473	456	476	442	194	439	349	607	241	790	134	644	266	668	499	334	535
fadD31_nonES-6	fadD31_nonES	1027	716	859	996	925	1157	922	736	789	838	465	504	1189	295	1391	1226	1582	1241	1612	1578
metH_nonES-1	metH_nonES	894	604	691	790	489	573	485	221	204	291	206	248	294	260	1282	571	827	709	1224	1373
metH_nonES-2	metH_nonES	784	537	654	734	706	916	723	477	583	393	330	517	585	237	1310	1326	1106	759	773	1034
metH_nonES-3	metH_nonES	745	448	531	569	247	330	297	158	251	72	89	79	177	183	781	225	451	562	520	788
metH_nonES-4	metH_nonES	750	450	562	662	559	723	530	387	306	319	726	302	650	174	589	1432	809	671	1193	952
metH_nonES-5	metH_nonES	3303	2057	2389	2530	2460	3018	2305	1058	1833	2368	1149	1409	2084	791	2739	3204	3886	3184	3217	4926
metH_nonES-6	metH_nonES	801	503	701	726	638	833	621	224	470	396	387	494	921	186	954	477	1599	788	775	1159
cysQ_nonES-1	cysQ_nonES	2506	1766	2090	2479	2076	2474	2038	872	1298	1134	888	1281	1667	718	3457	3204	3693	1676	2771	3330
cysQ_nonES-2	cysQ_nonES	2004	1070	1215	1300	1202	1584	1291	982	923	838	788	654	1906	515	1855	3419	3225	1890	2033	1881
cysQ_nonES-3	cysQ_nonES	289	253	341	385	218	280	197	78	68	92	115	140	268	78	345	614	171	314	202	530
cysQ_nonES-4	cysQ_nonES	354	289	407	419	207	278	217	137	186	140	93	87	196	90	631	244	406	376	412	339
cysQ_nonES-5	cysQ_nonES	1434	1205	1394	1548	421	517	461	330	313	218	324	149	520	549	804	677	774	649	534	760
asnB_med-1	asnB_med	1298	788	879	1005	80	100	88	4	1	4	7	1	7	291	53	19	40	42	34	24
asnB_med-2	asnB_med	762	566	766	742	115	137	89	3	4	3	4	1	5	283	23	46	54	49	58	48
asnB_med-3	asnB_med	3678	2569	2990	3239	148	180	140	16	27	31	40	30	65	977	53	31	65	100	55	51
asnB_strong-1	asnB_strong	1579	1130	1306	1491	37	44	37	0	2	1	8	0	8	421	6	4	5	16	8	33
asnB_strong-2	asnB_strong	2579	1842	2217	2287	70	79	66	3	0	0	3	4	3	753	11	8	19	28	16	15
asnB_strong-3	asnB_strong	3051	2289	2652	2897	66	73	74	3	2	0	3	0	13	988	17	9	14	31	26	10
asnB_weak-1	asnB_weak	2506	1819	1956	2270	494	585	483	217	224	251	256	322	423	707	446	434	926	864	865	339
asnB_weak-2	asnB_weak	695	524	646	668	668	837	676	350	367	588	320	446	420	229	999	721	1185	1434	516	1441
asnB_weak-3	asnB_weak	1871	1586	1954	1851	1769	2128	1797	526	917	804	527	350	845	609	1746	1563	1603	2277	1428	1388
ilvE_med-1	ilvE_med	643	431	465	476	15	13	14	11	16	4	14	16	22	140	5	5	8	19	8	14
ilvE_med-2	ilvE_med	3506	3006	3465	3846	594	813	633	189	233	267	198	215	320	1222	565	571	828	639	605	779
ilvE_med-3	ilvE_med	822	670	751	863	39	50	35	10	20	19	30	22	34	261	20	25	38	29	23	26
ilvE_strong-1	ilvE_strong	950	633	764	806	13	24	17	1	0	0	2	0	1	255	20	20	15	12	13	11
ilvE_strong-2	ilvE_strong	3581	3398	4068	4374	72	76	59	2	6	4	5	4	7	1418	44	45	68	83	68	56
ilvE_strong-3	ilvE_strong	999	830	990	1031	24	27	22	5	12	9	12	12	21	330	18	18	31	22	30	21
ilvE_weak-1	ilvE_weak	216	149	191	190	158	205	208	81	188	98	60	188	115	53	112	195	183	188	108	397
ilvE_weak-2	ilvE_weak	2385	1858	2093	2280	1471	1939	1499	1124	1429	1502	916	918	1453	731	2019	2633	2486	1901	2118	2271
ilvE_weak-3	ilvE_weak	2047	1691	2131	2285	662	907	617	1029	1528	1258	907	1055	1661	715	2597	1509	2017	1167	1311	1515
dlaT_nonES-1	dlaT_nonES	872	571	606	639	50	55	38	5	4	4	0	0	7	216	48	44	64	72	44	94
dlaT_nonES-2	dlaT_nonES	2814	2236	2616	2758	295	334	288	22	22	42	17	9	36	825	228	213	354	384	373	591
dlaT_nonES-3	dlaT_nonES	1244	908	1050	1107	100	113	86	23	13	8	14	25	23	411	96	79	126	147	124	257
dlaT_nonES-4	dlaT_nonES	1270	920	1029	1114	100	91	104	8	15	6	9	8	14	327	74	90	79	172	121	196
dlaT_nonES-5	dlaT_nonES	1108	811	903	989	132	165	112	18	15	15	7	11	23	322	91	142	103	231	167	209
dlaT_nonES-6	dlaT_nonES	712	676	878	928	74	85	71	7	21	9	1	1	8	267	50	63	104	84	117	136
lipB_nonES-1	lipB_nonES	1399	969	1181	1283	1343	1662	1386	503	707	928	642	583	1431	408	2256	2089	1173	2118	1756	1976
lipB_nonES-2	lipB_nonES	1943	1453	1720	1711	1818	2358	1859	780	985	848	719	720	1409	536	2792	2421	2471	3154	2097	3341
lipB_nonES-3	lipB_nonES	1448	1008	1232	1309	1184	1496	1134	643	596	638	354	387	868	424	2335	1038	2024	1759	1398	1537
lipB_nonES-4	lipB_nonES	2002	1181	1410	1523	1074	1214	983	678	840	528	587	382	1100	465	1543	1570	1816	1310	1229	2136
lipB_nonES-5	lipB_nonES	1852	1387	1536	1562	1594	1970	1703	1160	948	1103	744	854	1268	492	1595	2784	2384	2335	2694	2718
lipB_nonES-6	lipB_nonES	1257	824	1011	1208	1145	1391	1160	425	431	747	613	534	877	347	1753	1744	1646	1169	1745	2781
glnA1_med-1	glnA1_med	1179	979	1021	1294	45	48	35	5	4	3	29	14	24	394	61	680	163	81	75	45
glnA1_med-2	glnA1_med	1795	1611	2069	2085	194	286	186	26	85	93	42	62	32	687	460	354	240	321	919	551
glnA1_med-3	glnA1_med	1285	1112	1279	1476	69	87	56	10	11	15	16	8	30	426	157	123	201	116	107	139
glnA1_strong-1	glnA1_strong	937	715	828	901	81	96	79	3	15	3	23	3	11	281	53	17	37	47	80	63
glnA1_strong-2	glnA1_strong	498	328	321	360	12	11	11	3	0	0	1	1	2	123	8	4	6	14	9	12
glnA1_strong-3	glnA1_strong	1222	728	902	959	25	30	16	1	2	1	1	7	3	399	39	25	20	40	26	13
glnA1_weak-1	glnA1_weak	866	742	780	949	909	1165	909	416	438	765	478	450	792	279	1377	832	1380	1532	1154	1664
glnA1_weak-2	glnA1_weak	1228	878	1023	1089	38	54	43	7	9	24	16	8	76	356	160	43	75	66	59	113
glnA1_weak-3	glnA1_weak	1138	837	1082	1183	1155	1403	1155	488	441	747	735	582	848	355	1706	523	1336	2092	2976	2004
aceE_nonES-1	aceE_nonES	459	287	351	357	316	359	293	162	267	155	129	98	225	145	113	367	195	380	310	218
aceE_nonES-2	aceE_nonES	1804	1183	1355	1513	989	1297	1105	445	570	626	327	331	762	511	883	486	672	1172	1334	1393
aceE_nonES-3	aceE_nonES	1416	1000	1073	1158	898	1066	867	564	434	577	371	302	750	431	425	957	831	747	1048	1209
aceE_nonES-4	aceE_nonES	1190	806	964	1067	719	894	778	219	331	273	150	166	338	345	441	332	431	727	530	817
aceE_nonES-5	aceE_nonES	1563	1255	1421	1542	1273	1567	1255	359	762	741	355	340	982	476	1098	804	848	1000	981	1138
aceE_nonES-6	aceE_nonES	1068	840	925	1036	665	859	657	303	398	551	159	151	291	315	495	174	397	459	577	815
glpD1_nonES-1	glpD1_nonES	837	713	872	984	721	806	785	387	562	405	461	388	519	277	1137	1454	1184	847	1048	1923
glpD1_nonES-2	glpD1_nonES	3436	2346	2642	2849	2559	3404	2835	1372	1457	2835	1411	1433	1885	912	3733	3791	3866	3619	3339	5367
glpD1_nonES-3	glpD1_nonES	488	415	450	463	408	498	390	160	205	135	128	111	143	153	316	784	491	826	369	594
glpD1_nonES-4	glpD1_nonES	2077	1327	1646	1729	1566	2072	1703	782	1063	1048	863	837	1609	521	2958	2040	3131	2484	2280	3929
glpD1_nonES-5	glpD1_nonES	1101	682	765	893	883	1091	897	513	488	424	476	487	1174	272	1517	601	1288	817	677	1443
glpD1_nonES-6	glpD1_nonES	1328	1168	1401	1498	1561	1888	1632	777	1155	900	875	840	1877	518	2095	1845	2847	1935	1597	2780
mez_nonES-1	mez_nonES	226	197	195	263	232	299	251	70	197	170	130	129	169	58	404	454	194	142	228	450
mez_nonES-2	mez_nonES	913	548	678	712	717	895	681	393	791	567	549	355	774	239	1112	1324	1153	1134	956	1065
mez_nonES-3	mez_nonES	1627	1091	1203	1316	1284	1669	1330	526	575	931	701	732	1653	435	2196	1099	2015	2104	1920	2917
mez_nonES-4	mez_nonES	3003	2686	3115	3353	3190	4040	3093	1815	2297	2221	1574	1713	3486	1074	6151	3608	4486	4797	5139	6514
mez_nonES-5	mez_nonES	0	0	0	0	0	0	0	0	0	0	0	0	0	0	0	0	0	0	0	0
mez_nonES-6	mez_nonES	1958	1499	1847	1835	1224	1502	1153	507	780	753	463	744	767	589	2081	1790	2190	1752	1807	2840
smtB_nonES-1	smtB_nonES	1727	1280	1506	1566	267	332	263	96	117	101	63	55	141	453	198	274	272	385	279	274
smtB_nonES-2	smtB_nonES	1419	823	890	1003	164	205	181	92	73	124	36	65	106	352	205	165	143	260	189	214
smtB_nonES-3	smtB_nonES	1443	1087	1222	1390	258	305	223	246	128	151	118	104	231	414	299	134	172	361	196	266
smtB_nonES-4	smtB_nonES	1222	914	1241	1327	241	298	214	102	232	143	201	75	148	421	176	168	217	417	269	254
smtB_nonES-5	smtB_nonES	1011	756	823	886	169	209	190	146	125	148	63	85	173	277	298	128	188	143	226	210
zur_nonES-1	zur_nonES	1373	910	1030	1029	278	345	242	78	187	151	140	94	217	369	516	582	732	566	431	721
zur_nonES-2	zur_nonES	759	463	548	632	151	160	121	80	64	78	61	56	138	174	245	168	221	399	257	265
zur_nonES-3	zur_nonES	3107	2112	2447	2800	592	783	592	254	371	355	406	353	575	828	1180	1597	1184	1439	1020	1923
zur_nonES-4	zur_nonES	1344	949	1102	1167	318	375	272	83	188	190	189	160	293	418	462	422	648	638	463	491
hrcA_nonES-1	hrcA_nonES	1689	1188	1382	1544	556	666	589	538	963	486	334	607	1327	457	1278	1075	937	1041	697	903
hrcA_nonES-2	hrcA_nonES	577	383	421	445	149	191	160	151	142	202	89	197	235	131	464	236	432	283	220	213
mbtB_nonES-1	mbtB_nonES	2486	1775	2045	2164	2023	2601	2181	894	933	1063	563	450	876	672	4322	2097	3817	3333	2283	4289
mbtB_nonES-2	mbtB_nonES	335	248	244	293	265	409	336	87	154	208	155	126	131	92	524	117	557	325	837	623
mbtB_nonES-3	mbtB_nonES	854	600	746	776	314	409	303	133	162	177	67	74	137	221	850	558	726	790	789	942
mbtB_nonES-4	mbtB_nonES	0	0	0	0	0	0	0	0	0	0	0	0	0	0	0	0	0	0	0	0
mbtB_nonES-5	mbtB_nonES	1318	990	1101	1072	903	1075	949	355	363	446	235	115	594	378	2421	1107	1714	1449	1089	1512
mbtB_nonES-6	mbtB_nonES	929	698	765	843	751	918	802	545	381	843	286	335	424	260	1110	952	822	1095	1200	1997
mbtA_nonES-1	mbtA_nonES	1328	898	979	1045	938	1153	922	423	720	798	362	472	944	359	1729	1507	1376	1295	1187	1670
mbtA_nonES-2	mbtA_nonES	1567	972	1196	1203	1178	1479	1269	631	794	640	605	467	1097	440	2516	816	2331	2076	1026	2808
mbtA_nonES-3	mbtA_nonES	177	125	174	173	96	115	69	20	34	108	32	18	103	54	72	132	225	106	198	113
mbtA_nonES-4	mbtA_nonES	695	436	485	678	379	570	415	120	249	192	106	200	460	193	781	706	821	392	616	749
mbtA_nonES-5	mbtA_nonES	290	190	242	232	139	155	140	121	115	155	34	62	105	85	337	80	150	157	234	152
mbtA_nonES-6	mbtA_nonES	474	375	396	432	316	429	298	201	147	212	111	77	117	131	709	465	371	639	393	608
ahpC_nonES-1	ahpC_nonES	1224	803	917	942	916	1144	985	658	494	743	496	798	1354	308	1683	540	1616	2426	1504	1983
ahpC_nonES-2	ahpC_nonES	1096	742	957	914	779	1039	891	605	901	522	509	429	960	282	1802	879	1296	1036	1155	2426
ahpC_nonES-3	ahpC_nonES	831	536	573	687	520	623	568	280	420	415	189	411	444	146	621	579	868	869	1026	1011
ahpC_nonES-4	ahpC_nonES	907	593	730	801	743	950	896	331	700	680	381	431	941	263	1326	876	1388	723	575	1642
ahpC_nonES-5	ahpC_nonES	1679	1345	1567	1652	1702	2148	1662	598	962	1075	839	1299	1686	541	2239	1713	2027	2051	2028	3741
ahpC_nonES-6	ahpC_nonES	930	656	732	805	826	1094	884	448	471	507	628	444	1395	276	1183	1171	1173	1582	839	1190
gdh_nonES-1	gdh_nonES	460	274	337	383	332	454	373	230	274	200	141	194	515	105	271	587	376	791	715	949
gdh_nonES-2	gdh_nonES	1764	1379	1574	1772	1257	1605	1407	730	834	833	727	925	1192	544	1962	3091	1432	1525	2689	3021
gdh_nonES-3	gdh_nonES	2621	1980	2389	2516	1974	2540	2154	1438	1231	1913	1028	1764	2228	745	2189	3213	1805	3100	3661	4509
gdh_nonES-4	gdh_nonES	1057	663	787	863	597	783	591	458	440	404	225	292	587	263	497	1168	917	901	1270	717
gdh_nonES-5	gdh_nonES	1563	1118	1347	1512	856	979	900	336	446	402	356	282	475	476	1258	1346	1175	1530	837	1696
gdh_nonES-6	gdh_nonES	2905	1878	2299	2397	1429	1776	1383	720	1026	725	688	458	767	724	1859	2621	1627	2084	2062	2788
aroF_med-1	aroF_med	1730	1352	1629	1725	6	7	5	5	26	19	19	25	40	564	4	1	10	2	2	5
aroF_med-2	aroF_med	4208	2769	3172	3674	33	50	32	24	52	13	82	34	45	1148	172	42	88	49	40	141
aroF_med-3	aroF_med	305	175	212	230	0	0	0	0	0	4	4	5	2	74	0	2	1	1	1	0
aroF_strong-1	aroF_strong	280	200	322	304	18	13	8	63	10	2	5	2	2	113	11	0	2	24	41	27
aroF_strong-2	aroF_strong	3139	2330	2603	2836	12	11	10	0	4	0	2	2	2	1024	2	1	1	9	6	12
aroF_strong-3	aroF_strong	1657	1293	1320	1498	10	7	2	0	1	1	0	0	5	448	9	4	8	9	7	3
aroF_weak-1	aroF_weak	588	461	563	537	68	100	78	203	181	340	172	305	489	198	363	621	470	198	277	372
aroF_weak-2	aroF_weak	358	251	272	303	259	386	292	222	258	151	113	278	272	106	690	1232	713	587	498	574
aroF_weak-3	aroF_weak	781	606	717	774	12	23	7	1	3	2	0	3	4	228	26	24	36	14	11	14
hemE_med-1	hemE_med	1805	1265	1478	1497	24	34	27	8	9	7	25	8	13	471	28	27	41	100	72	76
hemE_med-2	hemE_med	1999	1272	1492	1586	472	672	509	275	486	504	304	225	505	517	2129	910	1257	763	1186	1442
hemE_med-3	hemE_med	996	737	855	836	8	10	7	1	0	0	0	0	0	299	11	7	10	38	26	10
hemE_strong-1	hemE_strong	910	586	662	717	19	15	12	3	1	0	1	8	15	250	8	23	12	78	16	21
hemE_strong-2	hemE_strong	1314	870	1142	1241	15	16	9	0	0	0	0	0	1	381	13	4	11	16	17	29
hemE_strong-3	hemE_strong	399	261	305	342	5	3	2	0	2	1	0	0	0	95	3	1	3	5	7	2
hemE_weak-1	hemE_weak	4322	3389	3969	4354	3857	4775	3857	1660	2401	2295	1756	1937	3936	1332	5215	3838	4680	4116	5847	7469
hemE_weak-2	hemE_weak	1158	786	949	963	782	1210	952	459	615	653	602	411	1099	358	885	1705	2267	1235	1877	2077
hemE_weak-3	hemE_weak	755	546	615	623	745	877	709	332	432	483	304	351	957	194	513	1558	1279	1015	804	1353
ppgK_nonES-1	ppgK_nonES	850	705	903	868	818	1088	772	344	1070	511	362	224	855	272	1414	894	855	717	1341	1348
ppgK_nonES-2	ppgK_nonES	934	809	971	990	911	1090	892	954	598	746	445	1395	641	342	1520	1422	1243	1023	968	1087
ppgK_nonES-3	ppgK_nonES	1950	1221	1471	1630	1443	1904	1577	1253	984	2069	695	890	1207	477	2594	1325	1839	1652	2543	3342
ideR_nonES-1	ideR_nonES	1188	840	979	1103	1074	1440	1182	685	899	485	759	800	2470	350	1284	1382	1744	1648	2143	2471
ideR_nonES-2	ideR_nonES	736	520	604	663	70	109	56	288	313	362	147	110	214	211	213	121	246	159	156	132
ideR_nonES-3	ideR_nonES	1794	1359	1606	1666	1097	1366	1070	938	1318	1282	776	623	1620	563	1415	1605	1641	1332	1656	1578
ideR_nonES-4	ideR_nonES	1511	1263	1459	1641	1693	2049	1665	975	1247	1248	1096	676	1488	541	1802	859	2124	1987	2222	3218
ideR_nonES-5	ideR_nonES	696	438	479	544	533	739	583	489	265	374	466	342	591	178	412	765	941	773	895	817
ideR_nonES-6	ideR_nonES	1372	1197	1338	1466	1494	1868	1482	805	1167	1226	838	649	1313	494	3230	2869	1993	2200	3119	2612
ribF_med-1	ribF_med	1800	1275	1425	1578	28	19	17	0	24	0	1	0	1	478	80	43	51	47	27	44
ribF_med-2	ribF_med	2627	1913	2291	2421	21	13	21	0	100	0	1	1	2	755	19	15	71	25	25	24
ribF_med-3	ribF_med	689	468	522	549	4	8	2	1	0	0	1	0	1	187	5	4	8	11	13	5
ribF_strong-1	ribF_strong	561	384	449	410	3	2	3	0	0	0	0	1	1	131	4	0	3	8	5	4
ribF_strong-2	ribF_strong	1134	914	991	1144	8	7	6	1	0	0	0	0	0	359	12	7	12	19	11	16
ribF_strong-3	ribF_strong	1973	1643	1932	2138	71	78	71	28	2	15	137	1	1410	625	84	24	155	34	41	98
ribF_weak-1	ribF_weak	1955	1833	2163	2242	1670	2007	1695	868	1146	1109	948	751	1430	765	3562	2153	3119	2663	2876	4021
ribF_weak-2	ribF_weak	1986	1277	1418	1725	55	88	63	11	12	21	15	17	91	531	582	224	554	208	319	202
ribF_weak-3	ribF_weak	1040	784	878	969	5	7	9	1	1	1	0	0	0	251	17	12	11	18	9	18
pptT_med-1	pptT_med	3275	2090	2438	2618	43	34	16	4	4	1	5	1	2	822	17	10	21	15	26	16
pptT_med-2	pptT_med	3907	2594	2937	3344	32	41	36	5	8	1	3	3	4	1042	21	10	29	28	19	25
pptT_med-3	pptT_med	1689	1222	1403	1584	35	15	24	5	7	10	11	8	11	492	5	8	16	19	10	11
pptT_strong-1	pptT_strong	2930	1947	2318	2470	47	67	37	87	30	5	13	2	14	764	87	5	249	98	16	46
pptT_strong-2	pptT_strong	2115	1500	1657	1782	33	29	25	0	2	1	3	0	3	576	328	9	15	13	10	18
pptT_strong-3	pptT_strong	998	631	754	765	9	9	7	2	1	1	3	4	3	253	2	3	9	7	4	5
pptT_weak-1	pptT_weak	1599	1109	1276	1370	1357	1686	1415	938	555	1438	640	910	1506	459	2689	1323	2027	2572	1427	2181
pptT_weak-2	pptT_weak	2948	2150	2374	2665	2701	3458	2776	1418	1799	1527	1386	1520	2332	838	4386	3242	2955	4775	4073	4033
pptT_weak-3	pptT_weak	842	581	728	779	706	1005	817	1044	348	879	341	405	606	255	954	1814	1466	743	720	1810
fadD26_nonES-1	fadD26_nonES	294	195	212	269	270	310	298	62	92	82	47	118	217	81	274	101	189	316	145	537
fadD26_nonES-2	fadD26_nonES	945	663	774	786	919	1179	993	271	315	347	268	254	596	255	1303	511	1072	1136	1049	1702
fadD26_nonES-3	fadD26_nonES	1078	705	882	838	979	1330	1020	327	482	373	380	578	1070	301	2243	1160	1342	1858	867	1948
fadD26_nonES-4	fadD26_nonES	967	658	757	766	867	1118	922	147	484	492	457	473	943	237	638	599	1461	876	812	1507
fadD26_nonES-5	fadD26_nonES	1259	925	952	1023	1102	1413	1149	851	612	628	506	591	1778	305	1579	717	2020	1740	1666	1297
fadD26_nonES-6	fadD26_nonES	3168	2074	2435	2722	2830	3599	3054	1025	1298	872	967	1137	1678	795	2663	2362	4106	3349	5807	4481
ppsD_nonES-1	ppsD_nonES	351	203	237	252	355	404	333	87	209	116	142	116	442	103	122	554	313	453	775	420
ppsD_nonES-2	ppsD_nonES	836	686	774	877	1013	1299	1069	502	409	622	574	371	753	251	1329	535	1936	2021	1329	1630
ppsD_nonES-3	ppsD_nonES	760	576	637	725	862	1081	897	221	379	326	349	358	1061	223	1021	1886	1087	1475	975	1526
ppsD_nonES-4	ppsD_nonES	1888	1307	1412	1647	1984	2369	1894	779	1212	697	642	549	999	474	1824	2115	3089	2201	2178	2930
ppsD_nonES-5	ppsD_nonES	2005	1545	1841	2011	1997	2742	2258	990	1000	1449	743	876	1196	634	3136	2505	2500	2397	2622	3422
ppsD_nonES-6	ppsD_nonES	1865	1273	1485	1667	1737	2298	1845	957	790	1100	861	840	2050	550	2400	1322	2619	2360	2542	3329
ppsE_nonES-1	ppsE_nonES	3441	2163	2703	2757	2796	3726	3020	1423	1153	1656	1515	1370	2546	969	3520	3614	3862	4044	3637	4215
ppsE_nonES-2	ppsE_nonES	657	382	500	489	565	703	485	168	222	209	158	225	289	159	545	1035	484	724	722	1285
ppsE_nonES-3	ppsE_nonES	3546	2588	2929	3159	3689	4671	3821	1089	1564	1453	1333	1819	2050	980	3093	4416	4838	5163	5629	5388
ppsE_nonES-4	ppsE_nonES	1558	1257	1389	1532	1494	1942	1646	603	664	560	634	592	802	439	2635	1210	1726	2489	1505	1907
ppsE_nonES-5	ppsE_nonES	710	458	548	575	575	714	604	199	166	259	243	167	605	183	1277	561	451	1040	449	1108
ppsE_nonES-6	ppsE_nonES	1061	952	1163	1246	1041	1214	1021	361	578	325	674	298	799	414	1795	1543	1252	866	1368	1733
drrA_nonES-1	drrA_nonES	1294	936	1134	1178	828	967	797	370	663	384	243	515	491	386	911	1137	1234	737	713	930
drrA_nonES-2	drrA_nonES	1669	986	1132	1160	1091	1656	1318	796	1073	1253	893	655	1233	392	2466	1545	1794	1873	2085	2807
drrA_nonES-3	drrA_nonES	1111	782	933	1005	858	1033	859	341	272	326	335	248	423	346	1134	795	1462	576	605	865
drrA_nonES-4	drrA_nonES	1339	935	1093	1204	936	1176	966	302	361	438	355	301	391	365	1684	611	1653	835	790	876
drrA_nonES-5	drrA_nonES	769	525	559	687	575	663	607	269	92	135	86	190	289	220	867	235	919	496	233	472
drrA_nonES-6	drrA_nonES	1202	841	960	1048	870	980	830	231	428	259	212	213	422	337	786	1019	1120	701	378	899
drrB_nonES-1	drrB_nonES	1592	1252	1419	1492	1070	1365	1109	476	305	321	187	244	318	481	1687	1475	1402	1137	1069	1429
drrB_nonES-2	drrB_nonES	2076	1801	2182	2316	1769	2310	1772	616	906	742	575	394	1925	694	3175	1391	3678	1957	1614	2591
drrB_nonES-3	drrB_nonES	410	284	323	310	298	378	277	225	96	52	41	61	179	107	565	325	487	134	80	249
drrB_nonES-4	drrB_nonES	731	618	787	733	577	715	647	220	238	225	138	181	306	230	1134	323	861	578	621	1341
drrB_nonES-5	drrB_nonES	1025	855	999	1040	820	985	776	253	356	276	289	190	430	311	718	478	1159	1042	628	703
drrB_nonES-6	drrB_nonES	832	543	656	712	797	928	729	216	544	402	176	343	362	213	858	869	1184	683	1077	1361
mas_nonES-1	mas_nonES	1355	845	1007	1247	1288	1666	1303	349	445	842	382	459	989	386	1541	2122	1609	1295	1611	1801
mas_nonES-2	mas_nonES	873	563	692	814	830	1022	738	425	484	298	306	591	659	218	798	949	841	1041	927	1196
mas_nonES-3	mas_nonES	416	236	294	322	313	419	328	159	465	353	148	170	244	102	474	394	442	528	310	625
mas_nonES-4	mas_nonES	2796	1894	2194	2365	2775	3515	2815	1039	1010	1293	1064	1137	1796	780	2797	3746	3072	2692	4925	4101
mas_nonES-5	mas_nonES	1123	996	1160	1262	516	703	510	226	257	477	382	285	783	382	1039	1145	1413	1268	783	1538
mas_nonES-6	mas_nonES	2010	1543	1833	1885	1042	1284	1025	350	381	359	241	314	519	605	1163	1274	1441	1569	1090	1907
hupB_weak-1	hupB_weak	1423	1280	1415	1620	1251	1441	1197	696	774	787	853	766	896	493	1558	1243	1703	861	1451	1958
hupB_weak-2	hupB_weak	1617	1333	1515	1698	1227	1472	1185	732	700	712	483	634	1332	532	1453	977	1433	1645	1289	2282
hupB_weak-3	hupB_weak	828	558	673	700	642	901	670	383	488	697	354	580	517	224	1440	1409	1201	721	699	1341
hupB_weak-4	hupB_weak	3027	2276	2435	2740	2166	2500	2172	1476	1763	1479	1318	1148	3653	905	3527	2649	3295	1836	2754	4317
hupB_weak-5	hupB_weak	1532	1287	1383	1525	359	492	351	84	74	87	44	32	45	435	358	311	422	291	332	468
hupB_weak-6	hupB_weak	1046	932	1057	1172	550	637	496	295	488	671	136	262	343	372	802	559	787	388	593	798
leuD_med-1	leuD_med	717	463	566	617	297	425	360	336	194	229	182	167	160	211	335	453	297	793	351	625
leuD_med-2	leuD_med	1239	767	907	1011	217	320	233	219	176	169	104	121	156	299	285	423	259	385	345	408
leuD_med-3	leuD_med	974	691	814	1045	702	978	788	496	627	463	433	220	958	296	1131	1288	1413	1254	1512	1368
leuD_weak-1	leuD_weak	5536	4058	4665	4997	5015	6852	5301	2211	3058	3059	2647	3314	4381	1569	7485	6396	7007	8247	7208	7131
leuD_weak-2	leuD_weak	2393	1627	1883	1978	2008	2625	2045	770	1916	1705	907	1710	1511	647	3537	3487	2111	2802	2367	3083
leuD_weak-3	leuD_weak	2514	1881	2240	2338	1523	1886	1529	713	945	1128	879	571	1262	758	1983	3422	2134	1883	2024	1753
ilvB1_med-1	ilvB1_med	302	196	228	248	3	0	1	10	21	18	11	17	48	88	9	7	9	4	13	5
ilvB1_med-2	ilvB1_med	1046	747	936	953	4	2	5	1	0	0	1	0	0	302	3	1	5	3	0	0
ilvB1_med-3	ilvB1_med	1339	992	1151	1318	4	9	11	10	10	4	6	5	15	399	9	2	9	18	12	11
ilvB1_strong-1	ilvB1_strong	1580	874	984	1132	9	8	19	4	31	0	6	16	10	377	5	6	15	12	6	5
ilvB1_strong-2	ilvB1_strong	1467	1028	1132	1334	7	6	6	0	1	0	0	1	0	395	4	0	2	1	3	1
ilvB1_strong-3	ilvB1_strong	1267	882	1028	1090	8	2	4	0	0	0	1	1	1	335	1	0	4	6	4	8
ilvB1_weak-1	ilvB1_weak	2318	1567	1762	2002	1980	2479	1846	1090	1469	932	1148	1231	2150	617	2708	3023	2549	3134	2693	2948
ilvB1_weak-2	ilvB1_weak	482	355	365	445	11	10	4	43	61	50	69	74	104	110	60	18	43	20	23	10
ilvB1_weak-3	ilvB1_weak	1595	1022	1264	1242	1230	1460	1222	634	661	646	596	847	1634	401	1484	1302	1382	2049	1246	2192
pfkA_nonES-1	pfkA_nonES	1931	1400	1789	1802	1384	1883	1482	840	738	817	655	820	1413	625	1746	1860	1662	1517	1831	3149
pfkA_nonES-2	pfkA_nonES	243	179	218	216	119	109	102	38	37	68	26	26	49	79	231	149	99	65	105	154
pfkA_nonES-3	pfkA_nonES	359	273	304	337	152	198	162	29	70	124	66	48	103	104	250	666	242	93	186	195
pfkA_nonES-4	pfkA_nonES	1120	780	860	944	534	795	578	258	186	294	230	149	573	313	784	816	887	1003	660	853
pfkA_nonES-5	pfkA_nonES	818	573	711	774	579	662	623	168	229	581	182	213	497	243	692	1091	647	875	1025	1203
pfkA_nonES-6	pfkA_nonES	465	335	345	440	320	398	307	232	280	169	231	288	328	157	199	661	549	389	747	501
iscS_med-1	iscS_med	1473	914	981	1072	298	355	313	130	202	157	119	180	217	393	435	326	317	431	401	458
iscS_med-2	iscS_med	2694	1895	2115	2290	733	1003	847	471	430	640	459	371	607	773	1070	549	802	1035	1235	1282
iscS_med-3	iscS_med	1199	823	1003	1127	153	165	136	106	47	86	52	24	87	345	262	131	198	196	187	153
iscS_strong-1	iscS_strong	149	103	129	148	16	17	17	5	5	3	23	4	7	38	8	12	25	20	12	18
iscS_strong-2	iscS_strong	2167	1404	1595	1710	83	84	89	29	19	25	17	15	31	522	164	118	132	89	90	84
iscS_strong-3	iscS_strong	2593	1754	2031	2175	353	457	416	148	120	190	115	131	203	691	483	455	469	502	491	614
iscS_weak-1	iscS_weak	1027	563	622	746	326	440	391	464	337	141	352	279	951	235	871	756	548	489	576	1001
iscS_weak-2	iscS_weak	1181	1089	1153	1229	1385	1623	1324	848	1224	931	568	1232	887	387	2472	3954	1322	1572	1648	2132
iscS_weak-3	iscS_weak	1016	711	831	964	892	1221	931	660	513	955	292	604	713	304	1618	2026	1011	1156	1253	2639
serB2_med-1	serB2_med	756	536	666	727	14	24	14	2	1	4	5	5	9	214	8	10	7	19	28	42
serB2_med-2	serB2_med	1344	744	889	993	44	62	35	6	25	19	25	20	22	327	47	29	32	64	63	88
serB2_med-3	serB2_med	346	252	258	290	19	24	18	7	12	6	19	7	28	102	16	9	8	15	22	41
serB2_strong-1	serB2_strong	3925	2668	3147	3337	63	90	48	2	2	3	5	3	5	1113	38	33	45	68	53	48
serB2_strong-2	serB2_strong	538	384	396	472	7	7	10	0	0	0	0	0	0	137	6	8	5	17	8	9
serB2_strong-3	serB2_strong	1133	710	863	942	36	34	26	1	5	1	2	0	2	297	21	16	18	23	19	20
serB2_weak-1	serB2_weak	809	537	610	689	659	882	737	361	731	305	366	343	571	224	990	825	1180	1080	978	1993
serB2_weak-2	serB2_weak	1094	692	814	841	443	642	477	295	291	482	293	191	435	273	643	684	787	664	963	887
serB2_weak-3	serB2_weak	1064	805	993	1045	44	54	38	38	75	92	71	57	106	331	58	35	49	78	82	72
birA_nonES-1	birA_nonES	776	550	631	646	146	149	123	64	86	65	110	56	196	198	109	135	187	214	374	250
birA_nonES-2	birA_nonES	2105	2158	2524	2694	1806	2065	1705	761	1132	1137	837	828	1535	793	3537	2290	2671	1850	2358	4107
birA_nonES-3	birA_nonES	283	180	212	213	172	191	155	87	55	42	52	76	144	67	285	188	135	141	188	219
birA_nonES-4	birA_nonES	1184	954	1157	1210	914	1189	917	503	1061	590	494	575	846	410	2023	1471	1342	1759	1454	1512
birA_nonES-5	birA_nonES	269	206	244	273	124	184	166	37	62	70	44	162	202	88	328	153	185	445	185	160
birA_nonES-6	birA_nonES	449	373	509	477	121	133	105	45	68	24	96	67	137	190	85	126	169	262	154	269
sseA_nonES-1	sseA_nonES	1017	711	813	908	373	564	462	113	151	200	236	264	431	311	1480	828	1264	829	961	2088
sseA_nonES-2	sseA_nonES	2969	2187	2760	2722	1480	1769	1482	495	577	702	757	1026	1546	910	2349	2359	3298	3107	2590	5423
sseA_nonES-3	sseA_nonES	933	848	971	1114	307	450	363	128	223	229	288	340	291	326	1118	1168	854	981	583	1093
sseA_nonES-4	sseA_nonES	1399	1311	1465	1454	829	1021	761	350	373	345	510	302	1197	511	1684	1428	1752	1446	1548	2430
accA3_med-1	accA3_med	799	602	702	805	4	2	0	0	0	0	0	0	0	232	3	1	6	1	2	0
accA3_med-2	accA3_med	1108	817	1003	1100	2	1	3	0	0	0	0	2	0	348	2	1	6	3	1	2
accA3_med-3	accA3_med	1222	812	1049	1051	6	3	3	1	2	1	1	0	1	331	10	5	16	4	4	5
accA3_strong-1	accA3_strong	262	153	210	186	0	0	0	0	0	0	0	0	1	64	0	0	0	0	0	0
accA3_strong-2	accA3_strong	1355	968	1209	1211	17	14	6	0	0	0	1	1	1	456	0	0	11	361	3	22
accA3_strong-3	accA3_strong	1009	655	801	851	17	8	15	23	6	0	1	15	53	255	12	6	16	3	0	13
accA3_weak-1	accA3_weak	885	608	709	727	368	449	422	389	569	326	261	433	271	243	862	708	1006	753	1305	1020
accA3_weak-2	accA3_weak	1600	1149	1350	1504	16	24	16	29	51	27	9	10	18	476	159	75	483	107	53	754
accA3_weak-3	accA3_weak	1249	947	1107	1127	1044	1263	998	788	593	514	603	653	797	373	1913	1791	1405	1900	1491	2709
icd1_nonES-1	icd1_nonES	2125	1543	1835	2025	954	1214	987	514	660	674	410	518	825	646	1934	1893	1723	1861	1356	1989
icd1_nonES-2	icd1_nonES	2378	1831	2262	2381	1282	1639	1296	634	786	798	747	612	1085	677	2644	2125	2049	2106	2083	2679
icd1_nonES-3	icd1_nonES	2293	1656	2072	2261	1998	2433	2049	1001	1226	1431	1076	1132	1538	657	2112	2103	2190	3658	2386	3750
icd1_nonES-4	icd1_nonES	1815	1361	1648	1901	1197	1465	1286	829	662	708	511	460	969	597	2781	2427	2030	1072	1336	2060
icd1_nonES-5	icd1_nonES	1318	1096	1170	1290	829	1071	892	330	565	488	343	375	443	409	824	941	1562	1428	1356	1075
metA_med-1	metA_med	385	200	233	243	128	195	137	115	73	98	26	51	50	95	341	272	231	168	214	340
metA_med-2	metA_med	1340	873	1048	1138	82	86	76	4	0	7	3	0	3	350	105	210	97	102	46	74
metA_med-3	metA_med	1964	1335	1508	1591	489	569	518	181	132	115	56	65	146	512	631	861	582	588	416	563
metA_strong-1	metA_strong	1564	1067	1213	1356	7	5	1	0	1	0	1	0	0	437	5	5	4	3	0	4
metA_strong-2	metA_strong	3747	2837	3175	3428	12	7	6	2	3	2	1	2	3	1130	6	5	9	13	5	4
metA_strong-3	metA_strong	2123	1327	1592	1748	18	16	10	0	3	0	1	1	4	554	25	26	31	47	20	28
metA_weak-1	metA_weak	881	587	667	726	723	985	687	254	797	420	493	386	695	229	1395	664	1285	880	1710	978
metA_weak-2	metA_weak	1673	1242	1455	1566	1635	2110	1622	568	1327	1016	999	888	2049	507	3177	2382	2750	2483	3028	3902
metA_weak-3	metA_weak	2086	1332	1696	1775	1642	2211	1744	975	821	1056	826	1211	1336	608	2712	2694	2333	1837	1681	3578
cpsA_nonES-1	cpsA_nonES	2049	1869	2198	2541	1745	2002	1696	608	679	651	308	476	225	773	1966	1552	1627	1371	1248	1631
cpsA_nonES-2	cpsA_nonES	292	215	248	285	161	214	174	17	59	71	19	22	36	91	123	232	220	74	114	177
cpsA_nonES-3	cpsA_nonES	445	301	324	331	232	262	216	126	192	94	14	30	45	119	504	200	372	180	178	295
cpsA_nonES-4	cpsA_nonES	841	643	745	713	629	729	603	135	170	178	55	185	71	240	767	574	682	392	558	822
cpsA_nonES-5	cpsA_nonES	2437	1757	2002	2285	1841	2408	1970	874	795	868	146	270	1408	773	1834	1690	1657	1326	2052	2064
cpsA_nonES-6	cpsA_nonES	2755	1782	1978	2170	1131	1357	1172	433	1081	770	142	193	286	701	1864	1087	2074	936	1010	1252
mce4B_nonES-1	mce4B_nonES	1915	1188	1485	1630	1588	2043	1494	933	937	1333	706	504	1100	490	2689	1985	2115	1549	1521	1804
mce4B_nonES-2	mce4B_nonES	1825	1834	1921	2147	1087	1448	1119	648	916	885	202	283	666	666	1424	2286	1620	889	769	1232
mce4B_nonES-3	mce4B_nonES	2276	1914	2248	2481	2347	2984	2498	1654	1731	2215	1289	972	3076	770	3593	3766	4375	1915	2698	3925
mce4B_nonES-4	mce4B_nonES	194	139	191	178	115	203	151	73	168	300	20	54	56	50	419	128	497	158	283	315
mce4B_nonES-5	mce4B_nonES	2778	1888	2312	2379	1829	2354	1895	1090	1288	1241	567	423	788	715	2769	1201	2565	1661	1686	2368
mce4B_nonES-6	mce4B_nonES	2817	1965	2186	2257	1751	2212	1768	985	1172	1457	713	329	928	774	2962	1729	2101	1598	1231	2307
mce4A_nonES-1	mce4A_nonES	1258	858	1016	1094	928	1053	857	580	846	547	209	188	542	345	1372	923	610	909	839	1228
mce4A_nonES-2	mce4A_nonES	338	230	236	286	207	248	225	174	84	106	30	43	123	87	271	553	336	141	80	151
mce4A_nonES-3	mce4A_nonES	2282	1882	2306	2376	2124	2663	2205	1640	1966	1694	872	756	2416	823	2827	1883	3746	1841	2574	2336
mce4A_nonES-4	mce4A_nonES	1618	1368	1554	1780	1557	1682	1569	698	1202	1253	451	517	1063	570	2472	2622	2380	1367	1382	1492
hsaD_nonES-1	hsaD_nonES	1028	742	843	884	147	216	161	46	64	40	31	30	46	295	296	112	137	157	83	170
hsaD_nonES-2	hsaD_nonES	3169	1987	2337	2632	1752	2238	1865	603	445	426	262	195	501	786	2108	1575	2235	1317	1156	1671
hsaD_nonES-3	hsaD_nonES	1579	1025	1238	1253	782	968	820	182	137	234	140	209	213	388	1001	714	596	460	509	939
hsaD_nonES-4	hsaD_nonES	377	243	301	333	218	243	244	26	41	25	9	18	23	88	135	203	328	315	214	226
panC_med-1	panC_med	1101	855	1048	1078	5	2	0	12	12	15	22	37	52	375	83	55	267	80	115	129
panC_med-2	panC_med	1153	778	852	936	2	6	3	1	2	2	3	4	7	289	72	71	317	80	74	145
panC_med-3	panC_med	3431	2827	3166	3558	18	8	11	9	9	13	17	21	23	1147	369	251	822	288	234	560
panC_strong-1	panC_strong	658	425	440	502	2	2	0	0	0	0	1	0	5	152	11	6	21	15	12	16
panC_strong-2	panC_strong	485	307	358	414	2	2	2	3	0	1	2	3	4	114	73	9	114	64	27	43
panC_strong-3	panC_strong	2590	2054	2510	2532	22	9	6	2	4	19	14	2	5	784	149	101	269	139	93	191
panC_weak-1	panC_weak	1895	1444	1706	1923	12	15	8	46	72	61	102	95	200	534	294	179	1104	254	237	795
panC_weak-2	panC_weak	1237	889	977	1084	112	128	94	255	454	284	501	765	831	368	1023	650	1906	718	807	1746
panC_weak-3	panC_weak	2953	2113	2486	2698	2401	2924	2320	1292	2859	1414	1188	1636	3399	844	3737	3748	3967	4380	4389	3631
glpK_nonES-1	glpK_nonES	4241	2728	3051	3499	1111	1462	1133	480	752	579	641	717	1330	1124	2729	1876	2033	3211	3148	3163
glpK_nonES-2	glpK_nonES	876	629	680	775	332	376	298	148	193	197	155	339	435	266	568	312	420	829	740	1064
glpK_nonES-3	glpK_nonES	496	390	490	490	186	249	227	135	156	455	168	162	272	139	177	256	260	429	628	668
glpK_nonES-4	glpK_nonES	1777	1103	1394	1550	277	291	233	105	133	79	120	138	269	459	678	341	505	723	636	665
glpK_nonES-5	glpK_nonES	1427	1194	1315	1458	939	1076	888	660	752	653	656	816	1876	497	2021	907	1665	1950	1653	3338
glpK_nonES-6	glpK_nonES	1691	1232	1537	1635	568	747	604	309	513	558	555	390	922	491	1511	809	1264	1821	1861	2133
pheA_med-1	pheA_med	2157	1589	1861	1953	53	63	41	238	195	234	215	269	353	635	133	97	186	205	192	158
pheA_med-2	pheA_med	777	564	690	709	17	17	10	13	20	7	12	20	33	263	21	12	23	34	37	30
pheA_med-3	pheA_med	1694	1239	1509	1586	127	132	99	137	202	152	167	190	309	563	341	183	244	338	264	450
pheA_strong-1	pheA_strong	2259	1499	1843	1965	43	45	35	0	0	1	8	6	7	677	79	31	66	89	80	66
pheA_strong-2	pheA_strong	372	213	260	337	3	5	3	1	4	1	5	1	9	100	6	8	5	8	6	5
pheA_strong-3	pheA_strong	1035	611	680	771	13	16	6	1	2	0	4	0	7	282	12	8	18	19	16	14
pheA_weak-1	pheA_weak	1976	2015	2310	2544	2650	3321	2605	1237	1423	1370	1048	1020	1681	780	3697	2814	2825	3962	3023	4502
pheA_weak-2	pheA_weak	402	311	349	389	12	18	15	60	38	69	98	87	215	90	66	113	136	119	70	133
pheA_weak-3	pheA_weak	2462	1738	2077	2141	1188	1474	1156	794	1648	1215	818	825	2467	700	2685	2387	2463	2873	1820	2713
gltB_med-1	gltB_med	871	629	704	745	10	6	3	0	0	0	0	2	3	208	12	2	10	1	0	4
gltB_med-2	gltB_med	1045	646	778	801	50	42	57	33	53	43	13	7	40	271	266	80	159	53	26	79
gltB_med-3	gltB_med	1342	993	1117	1198	25	31	26	7	7	1	2	3	3	368	13	7	13	3	11	13
gltB_strong-1	gltB_strong	2031	1681	1986	2125	24	22	15	0	1	2	2	3	1	673	9	6	24	9	6	9
gltB_strong-2	gltB_strong	4575	3538	4189	4740	44	59	44	2	3	3	2	2	6	1449	46	59	69	34	29	67
gltB_strong-3	gltB_strong	832	556	561	762	50	49	47	2	121	7	30	21	7	226	164	49	220	4	27	1132
gltB_weak-1	gltB_weak	1361	794	951	1018	916	1097	918	567	1121	702	724	618	1040	317	1496	910	1009	1380	1311	1203
gltB_weak-2	gltB_weak	600	397	488	465	21	35	33	23	5	6	3	8	4	196	55	24	40	17	7	26
gltB_weak-3	gltB_weak	2329	1649	1997	2192	497	645	453	932	1323	1133	777	914	1467	646	2589	2729	2713	1018	1410	1788
eccB1_nonES-1	eccB1_nonES	3091	1973	2360	2438	782	887	789	414	423	495	334	383	481	752	1784	1020	1964	942	1626	1864
eccB1_nonES-2	eccB1_nonES	1917	1333	1476	1570	1372	1705	1460	633	423	516	570	576	992	508	2232	1705	2443	2202	2012	1957
eccB1_nonES-3	eccB1_nonES	1222	817	1023	1099	891	1246	1016	646	551	425	448	351	804	320	1797	692	1071	999	855	1404
eccB1_nonES-4	eccB1_nonES	1053	635	842	880	368	485	356	379	161	108	119	233	540	255	735	734	1083	722	386	1099
eccB1_nonES-5	eccB1_nonES	1619	1115	1384	1522	1337	1688	1416	627	630	524	512	454	1004	479	1501	1199	1612	1859	1285	2078
eccB1_nonES-6	eccB1_nonES	1705	1222	1487	1599	1464	1951	1567	881	860	512	554	657	1497	491	1419	1443	2358	1761	1555	2871
mycP1_nonES-1	mycP1_nonES	603	487	582	608	609	735	622	166	210	350	188	261	1037	168	944	1035	613	580	677	1009
mycP1_nonES-2	mycP1_nonES	886	585	682	709	698	762	634	244	277	266	289	299	452	238	1020	971	1162	1146	651	1365
mycP1_nonES-3	mycP1_nonES	1639	1175	1363	1557	1087	1421	1185	455	480	602	496	414	910	494	1820	1803	1408	1978	1478	2082
mycP1_nonES-4	mycP1_nonES	1812	1383	1527	1733	1228	1615	1256	777	544	496	575	520	893	506	3055	1326	1921	2065	1625	3090
mycP1_nonES-5	mycP1_nonES	1186	908	1136	1162	232	350	263	191	71	118	63	52	138	391	237	320	452	268	206	281
mycP1_nonES-6	mycP1_nonES	2301	1609	1906	2047	1509	2028	1593	876	820	744	717	764	899	664	1948	2176	2513	1841	1327	3083
negative-1	negative	21122	17326	20159	21951	20804	27861	22987	11540	13782	13758	12052	12632	24115	6772	35581	29424	31117	29085	28349	43699
negative-2	negative	17561	11815	14045	15552	14085	18488	14989	7134	10812	9749	8042	8446	17321	4714	26489	21470	22778	20058	21177	30718
negative-3	negative	7028	6387	7792	8054	6750	8900	6970	4034	5471	5599	3989	3717	8714	2504	11914	10645	11088	10307	8759	18869
negative-4	negative	0	0	0	0	0	0	0	0	0	0	0	0	0	0	0	0	0	0	0	0
negative-5	negative	10593	6580	7825	8545	7612	10503	8376	4708	5772	6062	4926	6334	11048	2726	13265	11476	13199	13060	14095	17291
negative-6	negative	27606	19695	22831	24930	23735	31174	25295	13643	17655	18203	14559	13322	27105	7922	41080	34671	38696	33026	35189	43667
negative-7	negative	7694	6896	8231	9035	8891	11290	9182	5002	6276	5803	5001	4965	12286	2860	12040	12066	12783	13195	14176	16491
negative-8	negative	23777	20300	23703	25715	23418	32491	26042	13103	19685	17702	13641	13952	29277	8061	39972	36949	36989	35393	39476	50657
negative-9	negative	14028	9148	11026	11553	11187	14091	11409	6501	7965	7977	5855	5741	11756	3589	16724	15223	17629	14694	14459	20008
negative-10	negative	8025	7034	8337	9190	6571	8442	6886	3700	5255	4616	4023	4637	9209	2833	10560	9579	11480	10809	10072	16993
negative-11	negative	14339	12285	14393	15543	13679	17127	14110	10139	12046	11551	9812	9247	17691	4882	23991	22437	24390	20916	21020	29182
negative-12	negative	9703	7138	8293	8847	8610	11625	9367	4494	7052	6536	4700	5041	9952	2864	13539	13378	13759	13326	12714	17331
negative-13	negative	30209	23199	27308	29684	28450	37954	30638	16331	23189	20602	17188	17106	33395	9349	44117	42347	43675	40880	39543	55322
negative-14	negative	10024	6504	7750	8462	7895	10244	8550	4441	5831	5900	3856	4070	9679	2580	12186	9652	11693	10743	9631	15357
negative-15	negative	3521	2755	3351	3527	3314	4455	3688	1325	2645	2469	1817	2515	3196	1114	5617	6781	4523	6214	5456	6920
negative-16	negative	13980	11800	13776	14549	14317	18063	14657	8783	10745	10684	8240	8329	16842	4635	22075	18793	22389	18069	19479	27248
negative-17	negative	16446	13056	14952	16201	16254	21001	17092	8450	10684	11025	8862	9554	15463	5239	24650	21892	25186	21810	22676	30973
negative-18	negative	8860	6154	7282	7794	7518	9976	7917	4602	5252	5834	4167	5052	8550	2412	12708	10117	10965	11780	11628	15158
negative-19	negative	15165	10295	12217	12958	12116	16562	13339	6779	8321	9330	6722	6589	15334	4083	19759	19651	17845	19926	20271	25337
negative-20	negative	26114	17044	19391	20998	20858	27109	21919	12998	16182	15411	11871	14331	22436	6668	34578	32664	31524	30470	31569	39373
negative-21	negative	17886	15160	17390	18706	18492	23314	19276	9746	14056	12758	11960	12055	23495	5858	26566	27333	27346	29621	23912	34370
negative-22	negative	3921	2799	3317	3423	3219	4239	3718	1467	2468	2138	1706	1704	3448	1044	4392	6576	5610	3716	4273	7433
negative-23	negative	38608	32310	37364	40558	39818	49686	41271	21443	27261	26595	20981	21044	42160	12883	58687	47995	55613	54491	49359	68204
negative-24	negative	33184	23460	27528	29431	29187	36802	29517	15727	18800	21101	14477	15337	28049	9246	41742	39872	49244	38414	44085	53038
negative-25	negative	12669	8934	10388	11458	10789	14412	11344	6001	7425	6842	6430	6053	13946	3447	16726	17324	16186	16349	16947	23630
negative-26	negative	9471	6891	7980	8945	8044	10754	8759	5110	5205	5753	4477	4806	9981	2884	14205	9773	13843	12221	12487	16698
negative-27	negative	9271	7383	8537	9572	8624	11944	9754	4677	6178	6390	4666	5291	10169	2966	14921	12683	13158	11923	12902	15435
negative-28	negative	8092	6081	7194	7607	8208	10049	8073	4301	5534	5098	3905	4019	7421	2421	10408	9945	12432	10624	15323	15228
negative-29	negative	31530	24120	28772	30450	30672	39720	31952	16678	19038	19633	15871	15847	26982	9263	46122	41420	45193	40041	43483	60490
negative-30	negative	9555	6100	7249	7698	8014	10524	8198	4151	6818	5851	5255	5189	7757	2486	10561	10747	11652	12215	12963	14524
negative-31	negative	23675	16898	19234	20844	20692	26595	21314	12471	14167	14360	11027	12331	21989	6499	31619	30203	32155	27439	25941	40470
negative-32	negative	28133	19892	23350	24852	24829	31660	25798	12965	16791	15760	13325	14646	26594	7954	35927	32495	39176	32609	36258	44272
negative-33	negative	9494	7134	8292	9175	8885	11366	9180	5123	5781	5536	4743	5683	9018	2700	12868	9165	14994	12586	12664	17958
negative-34	negative	28366	20265	23231	25182	24762	32776	25975	12996	19372	16813	14746	15583	26388	7762	38065	33992	38978	33912	38021	47461
negative-35	negative	8892	7285	8791	9532	9091	12097	9691	5125	6235	6718	4855	5340	8129	2954	13381	13783	13805	13610	13219	18261
negative-36	negative	18573	13184	15685	16895	15472	21360	16626	9082	11676	11554	8638	9387	18202	5324	27438	26670	26533	21297	21405	29621
negative-37	negative	21988	15583	18310	19587	19727	24278	19760	9995	11809	11787	9799	9126	19260	5839	32682	30806	29532	22265	28932	34768
negative-38	negative	0	0	0	0	0	0	0	0	0	0	0	0	0	0	0	0	0	0	0	0
negative-39	negative	43441	30823	35241	37342	39021	48197	40100	17814	24497	24740	20027	19514	41866	11998	51600	51822	56834	44579	49337	71075
negative-40	negative	8412	6101	7142	7712	6834	8910	7541	3685	4962	5202	3581	4266	6258	2457	12049	12972	11623	9212	10508	13740
negative-41	negative	27300	20338	23692	25473	25799	32895	27044	13002	16548	15618	13910	15739	28429	8098	38825	37812	39028	36187	33654	44343
negative-42	negative	19137	16776	19498	20769	21378	26971	22125	11156	13482	13454	12075	10858	21320	6482	27990	29964	29816	29096	27114	37258
negative-43	negative	6562	4496	5446	5916	5466	7583	5793	3094	3469	3180	3097	3012	5612	1786	7305	9001	7108	6595	8724	11762
negative-44	negative	4388	2691	3289	3372	3323	4614	3636	1884	2496	2814	1901	2412	3555	1116	4850	3649	6400	4729	4628	6557
negative-45	negative	15673	11541	13487	14363	14300	18279	14679	7567	8353	8342	7685	7172	14888	4509	22360	18126	21311	21833	19667	27710
negative-46	negative	17539	13061	15116	16334	16008	20276	16884	8496	10496	9335	8979	9303	17073	5151	26325	19979	25788	21070	21163	29822
negative-47	negative	11697	9243	10578	11833	11553	15302	11937	6087	7523	7872	6005	7205	12470	3721	19881	15477	17690	16620	17072	21078
negative-48	negative	17424	11862	13831	14961	14628	18611	15007	7995	10020	10680	7922	8210	19088	4807	19592	21831	22713	21444	22125	30763
negative-49	negative	13082	8402	10175	10642	10862	13968	11069	5036	7907	8319	6571	6476	9725	3467	17157	16095	13589	16398	18106	21949
negative-50	negative	36293	26694	31297	34013	33038	43429	34465	18725	24309	24378	21695	20381	34819	10431	49376	49723	52642	46392	45465	63345
