# Supplementary material for: CRISPR Interference Reveals That All-Trans-Retinoic Acid Promotes Macrophage Control of Mycobacterium tuberculosis by Limiting Bacterial Access to Cholesterol and Propionyl Coenzyme A
Source: mBio. 2022 Jan 18;13(1):e03683-21. doi: 10.1128/mbio.03683-21 (PMC8764544; doi:10.1128/mbio.03683-21)
Supplement: TABLE S4 [file mbio.03683-21-st004.xlsx]

## Sheet: Individual DNA Oligos
Oligo #	Sequence	Description
1	ACAACTTTGGTATCGTGGAAGG	Human GAPDH qPCR primer (FWD), MGH PrimerBank 378404907c2
2	GCCATCACGCCACAGTTTC	Human GAPDH qPCR primer (REV), MGH PrimerBank 378404907c2
3	TCCGAAAAGCTCACCAGGAAA	Human RARB qPCR primer (FWD), MGH PrimerBank 196049371c1
4	GGCCAGTTCACTGAATTTGTCC	Human RARB qPCR primer (REV), MGH PrimerBank 196049371c1
5	CAGCCAGATGCAATCAATGCC	Human MCP-1 (CCL2) qPCR primer (FWD), MGH PrimerBank 4506841a1
6	TGGAATCCTGAACCCACTTCT	Human MCP-1 (CCL2) qPCR primer (REV), MGH PrimerBank 4506841a1
7	CTGCGGGCTCTACAGCAAG	Human GATA6 qPCR primer (FWD), MGH PrimerBank 40288196c2
8	GTTGGCACAGGACAATCCAAG	Human GATA6 qPCR primer (REV), MGH PrimerBank 40288196c2
9	TACAGGCTGGCTCAGGACTAT	Human BCL2A1 qPCR primer (FWD), MGH PrimerBank 168480070c1
10	CGCAACATTTTGTAGCACTCTG	Human BCL2A1 qPCR primer (REV), MGH PrimerBank 168480070c1
11	GGTTCCGAGGCCATCAGATAGTAG	FWD primer for CRISPRi oligo pool amplification (alias: CustomArray_3_F)
12	GGCACATTCGTCTGAACTAACCTA	REV primer for CRISPRi oligo pool amplification (alias: CustomArray_9_R)
13	ATAGGTTCCGAGGCCATCAGATAGTAGCGTCTCTGGGAGTGTTCAGGTCCCCGGCGGCGGTTTTGAGACGTAGGTTAGTTCAGACGAATGTGCCTTA	CRISPRi sgRNA-containing oligo targeting mce4A (sgRNA #1)
14	GGTTCCGAGGCCATCAGATAGTAGCGTCTCTGGGAGGTGTTCAGGTCCCCGGCGGCGGTTTTGAGACGTAGGTTAGTTCAGACGAATGTGCC	CRISPRi sgRNA-containing oligo targeting mce4A (sgRNA #2)
15	ATAGGTTCCGAGGCCATCAGATAGTAGCGTCTCTGGGAGTAGACGGTTGTGGGACCAAAGTTTTGAGACGTAGGTTAGTTCAGACGAATGTGCCTTA	CRISPRi sgRNA-containing oligo targeting mce4B (sgRNA #5)
16	GGTTCCGAGGCCATCAGATAGTAGCGTCTCTGGGAACCACCAGACCGGCGGCCACCAGTTTTGAGACGTAGGTTAGTTCAGACGAATGTGCC	CRISPRi sgRNA-containing oligo targeting mce4B (sgRNA #6)
17	GGTTCCGAGGCCATCAGATAGTAGCGTCTCTGGGAGCCGTAGTAGCTCGGCTTTGCGAGTTTTGAGACGTAGGTTAGTTCAGACGAATGTGCC	CRISPRi sgRNA-containing oligo targeting mce1C (sgRNA #1)
18	ATAGGTTCCGAGGCCATCAGATAGTAGCGTCTCTGGGAGCCGATGGTGTTGGTGCCGATGTTTTGAGACGTAGGTTAGTTCAGACGAATGTGCCTTA	CRISPRi sgRNA-containing oligo targeting mce1C (sgRNA #2)
19	GGTTCCGAGGCCATCAGATAGTAGCGTCTCTGGGAGTCGACCTGCTCACTGCGATCACGTTTTGAGACGTAGGTTAGTTCAGACGAATGTGCC	CRISPRi sgRNA-containing oligo targeting mce1C (sgRNA #5)
20	AATGATACGGCGACCACCGAGATCTACACTATAGCCTACACTCTTTCCCTACACGACGCTCTTCCGATCTTGTAGCTTCTTTCGAGTACAAAAAC	Indexed primer for CRISPRi sequencing, D501 (FWD)
21	AATGATACGGCGACCACCGAGATCTACACATAGAGGCACACTCTTTCCCTACACGACGCTCTTCCGATCTACTGTAGCTTCTTTCGAGTACAAAAAC	Indexed primer for CRISPRi sequencing, D502 (FWD)
22	AATGATACGGCGACCACCGAGATCTACACCCTATCCTACACTCTTTCCCTACACGACGCTCTTCCGATCTGTACTGTAGCTTCTTTCGAGTACAAAAAC	Indexed primer for CRISPRi sequencing, D503 (FWD)
23	AATGATACGGCGACCACCGAGATCTACACGGCTCTGAACACTCTTTCCCTACACGACGCTCTTCCGATCTCAGTAGTGTAGCTTCTTTCGAGTACAAAAAC	Indexed primer for CRISPRi sequencing, D504 (FWD)
24	AATGATACGGCGACCACCGAGATCTACACAGGCGAAGACACTCTTTCCCTACACGACGCTCTTCCGATCTTGCAGCATTGTAGCTTCTTTCGAGTACAAAAAC	Indexed primer for CRISPRi sequencing, D505 (FWD)
25	AATGATACGGCGACCACCGAGATCTACACTAATCTTAACACTCTTTCCCTACACGACGCTCTTCCGATCTTACTGCTCACATGTAGCTTCTTTCGAGTACAAAAAC	Indexed primer for CRISPRi sequencing, D506 (FWD)
26	AATGATACGGCGACCACCGAGATCTACACCAGGACGTACACTCTTTCCCTACACGACGCTCTTCCGATCTGTACTACGCAGCTGTAGCTTCTTTCGAGTACAAAAAC	Indexed primer for CRISPRi sequencing, D507 (FWD)
27	AATGATACGGCGACCACCGAGATCTACACGTACTGACACACTCTTTCCCTACACGACGCTCTTCCGATCTCAGTACCTAGACACTGTAGCTTCTTTCGAGTACAAAAAC	Indexed primer for CRISPRi sequencing, D508 (FWD)
28	CAAGCAGAAGACGGCATACGAGATCGAGTAATGTGACTGGAGTTCAGACGTGTGCTCTTCCGATCTTGACCTGGGGATTTGCGA	Indexed primer for CRISPRi sequencing, D701 (REV)
29	CAAGCAGAAGACGGCATACGAGATTCTCCGGAGTGACTGGAGTTCAGACGTGTGCTCTTCCGATCTTGACCTGGGGATTTGCGA	Indexed primer for CRISPRi sequencing, D702 (REV)
30	CAAGCAGAAGACGGCATACGAGATAATGAGCGGTGACTGGAGTTCAGACGTGTGCTCTTCCGATCTTGACCTGGGGATTTGCGA	Indexed primer for CRISPRi sequencing, D703 (REV)
31	CAAGCAGAAGACGGCATACGAGATGGAATCTCGTGACTGGAGTTCAGACGTGTGCTCTTCCGATCTTGACCTGGGGATTTGCGA	Indexed primer for CRISPRi sequencing, D704 (REV)
32	CAAGCAGAAGACGGCATACGAGATTTCTGAATGTGACTGGAGTTCAGACGTGTGCTCTTCCGATCTTGACCTGGGGATTTGCGA	Indexed primer for CRISPRi sequencing, D705 (REV)
33	CAAGCAGAAGACGGCATACGAGATACGAATTCGTGACTGGAGTTCAGACGTGTGCTCTTCCGATCTTGACCTGGGGATTTGCGA	Indexed primer for CRISPRi sequencing, D706 (REV)
34	CAAGCAGAAGACGGCATACGAGATAGCTTCAGGTGACTGGAGTTCAGACGTGTGCTCTTCCGATCTTGACCTGGGGATTTGCGA	Indexed primer for CRISPRi sequencing, D707 (REV)
35	CAAGCAGAAGACGGCATACGAGATGCGCATTAGTGACTGGAGTTCAGACGTGTGCTCTTCCGATCTTGACCTGGGGATTTGCGA	Indexed primer for CRISPRi sequencing, D708 (REV)
36	CAAGCAGAAGACGGCATACGAGATCATAGCCGGTGACTGGAGTTCAGACGTGTGCTCTTCCGATCTTGACCTGGGGATTTGCGA	Indexed primer for CRISPRi sequencing, D709 (REV)
37	CAAGCAGAAGACGGCATACGAGATTTCGCGGAGTGACTGGAGTTCAGACGTGTGCTCTTCCGATCTTGACCTGGGGATTTGCGA	Indexed primer for CRISPRi sequencing, D710 (REV)
38	CAAGCAGAAGACGGCATACGAGATGCGCGAGAGTGACTGGAGTTCAGACGTGTGCTCTTCCGATCTTGACCTGGGGATTTGCGA	Indexed primer for CRISPRi sequencing, D711 (REV)
39	CAAGCAGAAGACGGCATACGAGATCTATCGCTGTGACTGGAGTTCAGACGTGTGCTCTTCCGATCTTGACCTGGGGATTTGCGA	Indexed primer for CRISPRi sequencing, D712 (REV)

## Sheet: CRISPRi Oligo Pool
Sequence	Oligo # in Pool	Notes
GGTTCCGAGGCCATCAGATAGTAGCGTCTCTGGGAGCTCTTCATCAGGTAGGCCGACGGTTTTGAGACGTAGGTTAGTTCAGACGAATGTGCC	1
ATAGGTTCCGAGGCCATCAGATAGTAGCGTCTCTGGGAGGACTCCAGCCGTTCACGTTGTTTTGAGACGTAGGTTAGTTCAGACGAATGTGCCTTA	2
GGTTCCGAGGCCATCAGATAGTAGCGTCTCTGGGAGCCGCGGTCCTCGAACAGCTTGGGTTTTGAGACGTAGGTTAGTTCAGACGAATGTGCC	3
ATAGGTTCCGAGGCCATCAGATAGTAGCGTCTCTGGGAGACTCCAGCCGTTCACGTTGTTTTGAGACGTAGGTTAGTTCAGACGAATGTGCCTTA	4
GGTTCCGAGGCCATCAGATAGTAGCGTCTCTGGGAGCCGTTCACGTTCGAGCATGTTGTTTTGAGACGTAGGTTAGTTCAGACGAATGTGCC	5
GGTTCCGAGGCCATCAGATAGTAGCGTCTCTGGGAAGTACTCGACGCCCTGGACCAGGTTTTGAGACGTAGGTTAGTTCAGACGAATGTGCC	6
ATAGGTTCCGAGGCCATCAGATAGTAGCGTCTCTGGGAAGCTTGTACTCCAGGTTCAGTTTTGAGACGTAGGTTAGTTCAGACGAATGTGCCTTA	7
ATAGGTTCCGAGGCCATCAGATAGTAGCGTCTCTGGGAGGGTCGGAGGCGATGAACAGTTTTGAGACGTAGGTTAGTTCAGACGAATGTGCCTTA	8
ATAGGTTCCGAGGCCATCAGATAGTAGCGTCTCTGGGAGATAGCACACTGGGCGTTTTGAGACGTAGGTTAGTTCAGACGAATGTGCCTTA	9
GGTTCCGAGGCCATCAGATAGTAGCGTCTCTGGGAGCCGGCCATCAGCGGAACGACGGGTTTTGAGACGTAGGTTAGTTCAGACGAATGTGCC	10
GGTTCCGAGGCCATCAGATAGTAGCGTCTCTGGGAGTTCTCGTGCGGGCGGTACGGGTCCAGGTTTTGAGACGTAGGTTAGTTCAGACGAATGTGCC	11
ATAGGTTCCGAGGCCATCAGATAGTAGCGTCTCTGGGAGTGCTTGGCGAAGGCGTCCTTGTTTTGAGACGTAGGTTAGTTCAGACGAATGTGCCTTA	12
GGTTCCGAGGCCATCAGATAGTAGCGTCTCTGGGAGTGTCATCGACTTCTCGCCGGCGTTTTGAGACGTAGGTTAGTTCAGACGAATGTGCC	13
GGTTCCGAGGCCATCAGATAGTAGCGTCTCTGGGAGTCAGGTAATCGGGGAATTCCGGTTTTGAGACGTAGGTTAGTTCAGACGAATGTGCC	14
GGTTCCGAGGCCATCAGATAGTAGCGTCTCTGGGAGTTCGGCAAAGGCACGCACAATCGGTTTTGAGACGTAGGTTAGTTCAGACGAATGTGCC	15
GGTTCCGAGGCCATCAGATAGTAGCGTCTCTGGGAGCCGTAGTAGCTCGGCTTTGCGAGTTTTGAGACGTAGGTTAGTTCAGACGAATGTGCC	16
ATAGGTTCCGAGGCCATCAGATAGTAGCGTCTCTGGGAGCCGATGGTGTTGGTGCCGATGTTTTGAGACGTAGGTTAGTTCAGACGAATGTGCCTTA	17
ATAGGTTCCGAGGCCATCAGATAGTAGCGTCTCTGGGAGGATGCGGCCTTGGTGACGTCGTTTTGAGACGTAGGTTAGTTCAGACGAATGTGCCTTA	18
ATAGGTTCCGAGGCCATCAGATAGTAGCGTCTCTGGGAGTCGCGCTTGCCGATGGTGTCGTTTTGAGACGTAGGTTAGTTCAGACGAATGTGCCTTA	19
GGTTCCGAGGCCATCAGATAGTAGCGTCTCTGGGAGTCGACCTGCTCACTGCGATCACGTTTTGAGACGTAGGTTAGTTCAGACGAATGTGCC	20
GGTTCCGAGGCCATCAGATAGTAGCGTCTCTGGGAATGCCGGCAGCCCGGCGCTGCGGTTTTGAGACGTAGGTTAGTTCAGACGAATGTGCC	21
GGTTCCGAGGCCATCAGATAGTAGCGTCTCTGGGAGAGAACCGGCCGTCGGTCAGCAGTTTTGAGACGTAGGTTAGTTCAGACGAATGTGCC	22
GGTTCCGAGGCCATCAGATAGTAGCGTCTCTGGGAACCTTCGGGTGCCAGCGATCCGTGTTTTGAGACGTAGGTTAGTTCAGACGAATGTGCC	23
GGTTCCGAGGCCATCAGATAGTAGCGTCTCTGGGAGTCGGCGCGACTCATCAAACCGCGGTTTTGAGACGTAGGTTAGTTCAGACGAATGTGCC	24
GGTTCCGAGGCCATCAGATAGTAGCGTCTCTGGGAGCGTTCTCGAACGCCTCCTTGGGTTTTGAGACGTAGGTTAGTTCAGACGAATGTGCC	25
ATAGGTTCCGAGGCCATCAGATAGTAGCGTCTCTGGGAACGCTGTCGGCGATCACCTCGTTTTGAGACGTAGGTTAGTTCAGACGAATGTGCCTTA	26
ATAGGTTCCGAGGCCATCAGATAGTAGCGTCTCTGGGAGATGTCGGCGACCGTCGAGGTTTTGAGACGTAGGTTAGTTCAGACGAATGTGCCTTA	27
GGTTCCGAGGCCATCAGATAGTAGCGTCTCTGGGAATTCGGCCGGATCGGCCAACACATGTTTTGAGACGTAGGTTAGTTCAGACGAATGTGCC	28
ATAGGTTCCGAGGCCATCAGATAGTAGCGTCTCTGGGAGGCCTCGTGGGCGATGGGTTTTGAGACGTAGGTTAGTTCAGACGAATGTGCCTTA	29
ATAGGTTCCGAGGCCATCAGATAGTAGCGTCTCTGGGAGAGAGCTTGGCCCGGCGTTTTGAGACGTAGGTTAGTTCAGACGAATGTGCCTTA	30
GGTTCCGAGGCCATCAGATAGTAGCGTCTCTGGGAACCGCTCCCGGATTCGCGTAAGGTTTTGAGACGTAGGTTAGTTCAGACGAATGTGCC	31
GGTTCCGAGGCCATCAGATAGTAGCGTCTCTGGGAGTGCTGTCGATCGAATGAAGCGCGTTTTGAGACGTAGGTTAGTTCAGACGAATGTGCC	32
ATAGGTTCCGAGGCCATCAGATAGTAGCGTCTCTGGGAGAGCCCCCGTGCCCAGCCCCAGTTTTGAGACGTAGGTTAGTTCAGACGAATGTGCCTTA	33
GGTTCCGAGGCCATCAGATAGTAGCGTCTCTGGGAGTCAGCATCGCAACCGCGACCGGTTTTGAGACGTAGGTTAGTTCAGACGAATGTGCC	34
GGTTCCGAGGCCATCAGATAGTAGCGTCTCTGGGAGCCGAAAACCGCAACCAGGACCAGTTTTGAGACGTAGGTTAGTTCAGACGAATGTGCC	35
ATAGGTTCCGAGGCCATCAGATAGTAGCGTCTCTGGGAGCATTGTCGATGTCTTGGTAGGTTTTGAGACGTAGGTTAGTTCAGACGAATGTGCCTTA	36
GGTTCCGAGGCCATCAGATAGTAGCGTCTCTGGGAATCGGACGGATCCGACAATGCCAGGTTTTGAGACGTAGGTTAGTTCAGACGAATGTGCC	37
GGTTCCGAGGCCATCAGATAGTAGCGTCTCTGGGAGCCGACCGAGTGCAGCGCCTTGACGTTTTGAGACGTAGGTTAGTTCAGACGAATGTGCC	38
GGTTCCGAGGCCATCAGATAGTAGCGTCTCTGGGAGTTCTCCGGCGAAATCAGCTTGAGGAGTTTTGAGACGTAGGTTAGTTCAGACGAATGTGCC	39
GGTTCCGAGGCCATCAGATAGTAGCGTCTCTGGGAGCCCTGCGGGTCATCCCACTCGGGGGGTTTTGAGACGTAGGTTAGTTCAGACGAATGTGCC	40
GGTTCCGAGGCCATCAGATAGTAGCGTCTCTGGGAGTGGTCTTGCGGCGGCCGCCGAGTTTTGAGACGTAGGTTAGTTCAGACGAATGTGCC	41
ATAGGTTCCGAGGCCATCAGATAGTAGCGTCTCTGGGAACCGCGACGGAACCAGTTGACGTTTTGAGACGTAGGTTAGTTCAGACGAATGTGCCTTA	42
GGTTCCGAGGCCATCAGATAGTAGCGTCTCTGGGAACTTAAGCGAACCCGAGCCGCCGTTTTGAGACGTAGGTTAGTTCAGACGAATGTGCC	43
GGTTCCGAGGCCATCAGATAGTAGCGTCTCTGGGAATGCACGTTGCCGAACGTCGCGGGTTTTGAGACGTAGGTTAGTTCAGACGAATGTGCC	44
ATAGGTTCCGAGGCCATCAGATAGTAGCGTCTCTGGGAATGTGCGACTGGAACGTTTTGAGACGTAGGTTAGTTCAGACGAATGTGCCTTA	45
ATAGGTTCCGAGGCCATCAGATAGTAGCGTCTCTGGGAGCTGTCCAACTTGTCCTTGTTTTGAGACGTAGGTTAGTTCAGACGAATGTGCCTTA	46
GGTTCCGAGGCCATCAGATAGTAGCGTCTCTGGGAAGCCGAATTCTGCGCCACCGGTGTTTTGAGACGTAGGTTAGTTCAGACGAATGTGCC	47
ATAGGTTCCGAGGCCATCAGATAGTAGCGTCTCTGGGAGACCTCGGGCGTTGCGAGTTTTGAGACGTAGGTTAGTTCAGACGAATGTGCCTTA	48
GGTTCCGAGGCCATCAGATAGTAGCGTCTCTGGGAATTGGGCGCCCTCGGAGATGTCGTTTTGAGACGTAGGTTAGTTCAGACGAATGTGCC	49
GGTTCCGAGGCCATCAGATAGTAGCGTCTCTGGGAGTTCTTGAAAACCTCGGGTGGAAGGTTTTGAGACGTAGGTTAGTTCAGACGAATGTGCC	50
GGTTCCGAGGCCATCAGATAGTAGCGTCTCTGGGAGTGGCCATCTCGTCGGCCTGCTGTTTTGAGACGTAGGTTAGTTCAGACGAATGTGCC	51
GGTTCCGAGGCCATCAGATAGTAGCGTCTCTGGGAGCCTTTAGCCAGCTTGTCCAGGAGTTTTGAGACGTAGGTTAGTTCAGACGAATGTGCC	52
ATAGGTTCCGAGGCCATCAGATAGTAGCGTCTCTGGGAGGGCGATCGCGCAGGTGGCGAGTTTTGAGACGTAGGTTAGTTCAGACGAATGTGCCTTA	53
GGTTCCGAGGCCATCAGATAGTAGCGTCTCTGGGAACGACGCAAACTGCCAGCCAGCGTTTTGAGACGTAGGTTAGTTCAGACGAATGTGCC	54
ATAGGTTCCGAGGCCATCAGATAGTAGCGTCTCTGGGAGGCAATAATGATCGATTGTTTTGAGACGTAGGTTAGTTCAGACGAATGTGCCTTA	55
ATAGGTTCCGAGGCCATCAGATAGTAGCGTCTCTGGGAAGCTGGCAACGTTTGGCTGGTTTTGAGACGTAGGTTAGTTCAGACGAATGTGCCTTA	56
GGTTCCGAGGCCATCAGATAGTAGCGTCTCTGGGAGCTTGCTGCTCGGTGAGCCCGAAGGTTTTGAGACGTAGGTTAGTTCAGACGAATGTGCC	57
ATAGGTTCCGAGGCCATCAGATAGTAGCGTCTCTGGGAACCCGCCGGGACCGGCTCGTTTTGAGACGTAGGTTAGTTCAGACGAATGTGCCTTA	58
ATAGGTTCCGAGGCCATCAGATAGTAGCGTCTCTGGGAGTTGCGCAACAGCGCCTTGGGTTTTGAGACGTAGGTTAGTTCAGACGAATGTGCCTTA	59
ATAGGTTCCGAGGCCATCAGATAGTAGCGTCTCTGGGAACACATCGGCGTCCTCGTGTTTTGAGACGTAGGTTAGTTCAGACGAATGTGCCTTA	60
ATAGGTTCCGAGGCCATCAGATAGTAGCGTCTCTGGGAATCCAGTGCCCGCCCCAAGGCGTTTTGAGACGTAGGTTAGTTCAGACGAATGTGCCTTA	61
GGTTCCGAGGCCATCAGATAGTAGCGTCTCTGGGAACAGCGGGCAGGTGCCGCCGCTGTTTTGAGACGTAGGTTAGTTCAGACGAATGTGCC	62
GGTTCCGAGGCCATCAGATAGTAGCGTCTCTGGGAGCGATGGTCTCGTAGCTCACCGAGTTTTGAGACGTAGGTTAGTTCAGACGAATGTGCC	63
GGTTCCGAGGCCATCAGATAGTAGCGTCTCTGGGAGCCGACAGCCGCTCGACGTCGTAGTTTTGAGACGTAGGTTAGTTCAGACGAATGTGCC	64
GGTTCCGAGGCCATCAGATAGTAGCGTCTCTGGGAGCATGTAGATAGTTCTGGCGTTGGTTTTGAGACGTAGGTTAGTTCAGACGAATGTGCC	65
GGTTCCGAGGCCATCAGATAGTAGCGTCTCTGGGAGTTCAGATAGCTCGGCGAGATCTGTTTTGAGACGTAGGTTAGTTCAGACGAATGTGCC	66
ATAGGTTCCGAGGCCATCAGATAGTAGCGTCTCTGGGAGGGTAGGTGTGCCCGGACAGGGTTTTGAGACGTAGGTTAGTTCAGACGAATGTGCCTTA	67
ATAGGTTCCGAGGCCATCAGATAGTAGCGTCTCTGGGAGGTACGGGCGATCACCACCGGTTTTGAGACGTAGGTTAGTTCAGACGAATGTGCCTTA	68
GGTTCCGAGGCCATCAGATAGTAGCGTCTCTGGGAGCTCGATGCCGTTCTTGGTGCGGTTTTGAGACGTAGGTTAGTTCAGACGAATGTGCC	69
ATAGGTTCCGAGGCCATCAGATAGTAGCGTCTCTGGGAAAGCCGGCCAGCGTGATGAAGTTTTGAGACGTAGGTTAGTTCAGACGAATGTGCCTTA	70
ATAGGTTCCGAGGCCATCAGATAGTAGCGTCTCTGGGAACATCGAGTAGTTCAGCGCGTTTTGAGACGTAGGTTAGTTCAGACGAATGTGCCTTA	71
ATAGGTTCCGAGGCCATCAGATAGTAGCGTCTCTGGGAGACGAATTCGGGTCCACGGTGGTTTTGAGACGTAGGTTAGTTCAGACGAATGTGCCTTA	72
GGTTCCGAGGCCATCAGATAGTAGCGTCTCTGGGAGTGATGCACCGATATCCAGCCGGTTTTGAGACGTAGGTTAGTTCAGACGAATGTGCC	73
GGTTCCGAGGCCATCAGATAGTAGCGTCTCTGGGAAGAGTTCGGCCTCGGCTTTGTTGTTTTGAGACGTAGGTTAGTTCAGACGAATGTGCC	74
ATAGGTTCCGAGGCCATCAGATAGTAGCGTCTCTGGGAGTCATCGTTGAGCGTCTTTCGGTTTTGAGACGTAGGTTAGTTCAGACGAATGTGCCTTA	75
ATAGGTTCCGAGGCCATCAGATAGTAGCGTCTCTGGGAGGGGTGGACTTAATCGGCCACGTTTTGAGACGTAGGTTAGTTCAGACGAATGTGCCTTA	76
GGTTCCGAGGCCATCAGATAGTAGCGTCTCTGGGAGTGTTGACGGCTTCCGGCCGCTCGTTTTGAGACGTAGGTTAGTTCAGACGAATGTGCC	77
GGTTCCGAGGCCATCAGATAGTAGCGTCTCTGGGAGCGCTCAGGCCTTGACACTGGCGTTTTGAGACGTAGGTTAGTTCAGACGAATGTGCC	78
ATAGGTTCCGAGGCCATCAGATAGTAGCGTCTCTGGGAGCGCAGCGCCCGCCGGTTTTGAGACGTAGGTTAGTTCAGACGAATGTGCCTTA	79
ATAGGTTCCGAGGCCATCAGATAGTAGCGTCTCTGGGAGGTGGCGTCACCGGCGACCTGTTTTGAGACGTAGGTTAGTTCAGACGAATGTGCCTTA	80
ATAGGTTCCGAGGCCATCAGATAGTAGCGTCTCTGGGAACAACGCATTGGTGGGCGTGTTTTGAGACGTAGGTTAGTTCAGACGAATGTGCCTTA	81
ATAGGTTCCGAGGCCATCAGATAGTAGCGTCTCTGGGAACGCATTGGTGGGCGTGTTTTGAGACGTAGGTTAGTTCAGACGAATGTGCCTTA	82
ATAGGTTCCGAGGCCATCAGATAGTAGCGTCTCTGGGAAACAACGCATTGGTGGGCGTGTTTTGAGACGTAGGTTAGTTCAGACGAATGTGCCTTA	83
ATAGGTTCCGAGGCCATCAGATAGTAGCGTCTCTGGGAGAACAACGCATTGGTGGGCGTGTTTTGAGACGTAGGTTAGTTCAGACGAATGTGCCTTA	84
GGTTCCGAGGCCATCAGATAGTAGCGTCTCTGGGAATCGAACATCGACGCCACGTCGGTTTTGAGACGTAGGTTAGTTCAGACGAATGTGCC	85
ATAGGTTCCGAGGCCATCAGATAGTAGCGTCTCTGGGAGTGGCGTCACCGGCGACCGTTTTGAGACGTAGGTTAGTTCAGACGAATGTGCCTTA	86
GGTTCCGAGGCCATCAGATAGTAGCGTCTCTGGGAACCCGGCCCGCGAAATCTGGTGCGGTTTTGAGACGTAGGTTAGTTCAGACGAATGTGCC	87
GGTTCCGAGGCCATCAGATAGTAGCGTCTCTGGGAAGGTAGGTCACCAGGCTGCAGTGTTTTGAGACGTAGGTTAGTTCAGACGAATGTGCC	88
ATAGGTTCCGAGGCCATCAGATAGTAGCGTCTCTGGGAGGTAGGTCACCAGGCTGCAGTGTTTTGAGACGTAGGTTAGTTCAGACGAATGTGCCTTA	89
GGTTCCGAGGCCATCAGATAGTAGCGTCTCTGGGAATCTCGGTGGACGGCAGGCGGCCGCGTTTTGAGACGTAGGTTAGTTCAGACGAATGTGCC	90
GGTTCCGAGGCCATCAGATAGTAGCGTCTCTGGGAGCATGATGTTGAAACACCGCTTGTTTTGAGACGTAGGTTAGTTCAGACGAATGTGCC	91
ATAGGTTCCGAGGCCATCAGATAGTAGCGTCTCTGGGAGGTCGGGTCCTGGAACAGGGCGTTTTGAGACGTAGGTTAGTTCAGACGAATGTGCCTTA	92
GGTTCCGAGGCCATCAGATAGTAGCGTCTCTGGGAGGGTCGGGTCCTGGAACAGGGCGTTTTGAGACGTAGGTTAGTTCAGACGAATGTGCC	93
GGTTCCGAGGCCATCAGATAGTAGCGTCTCTGGGAGTCCATCCCGGGCATCATCACATGTTTTGAGACGTAGGTTAGTTCAGACGAATGTGCC	94
GGTTCCGAGGCCATCAGATAGTAGCGTCTCTGGGAGTTCCTTGTTGCCCTTGCCCGCGCGTCGTTTTGAGACGTAGGTTAGTTCAGACGAATGTGCC	95
ATAGGTTCCGAGGCCATCAGATAGTAGCGTCTCTGGGAAGTCGTAGCGCCAAACGTGGTGTTTTGAGACGTAGGTTAGTTCAGACGAATGTGCCTTA	96
GGTTCCGAGGCCATCAGATAGTAGCGTCTCTGGGAAAGTCGTAGCGCCAAACGTGGTGTTTTGAGACGTAGGTTAGTTCAGACGAATGTGCC	97
GGTTCCGAGGCCATCAGATAGTAGCGTCTCTGGGAAGATGAGTGTCGCTGATATGTAGTTTTGAGACGTAGGTTAGTTCAGACGAATGTGCC	98
ATAGGTTCCGAGGCCATCAGATAGTAGCGTCTCTGGGAGATGAGTGTCGCTGATATGTAGTTTTGAGACGTAGGTTAGTTCAGACGAATGTGCCTTA	99
GGTTCCGAGGCCATCAGATAGTAGCGTCTCTGGGAGCCATCGATGGCGCTTCGTCCAGGTTTTGAGACGTAGGTTAGTTCAGACGAATGTGCC	100
ATAGGTTCCGAGGCCATCAGATAGTAGCGTCTCTGGGAGTTTTCGTCCATGAACGTCAGGTTTTGAGACGTAGGTTAGTTCAGACGAATGTGCCTTA	101
GGTTCCGAGGCCATCAGATAGTAGCGTCTCTGGGAATACGCAGCCCTTGGGCGTGGGGGTTTTGAGACGTAGGTTAGTTCAGACGAATGTGCC	102
ATAGGTTCCGAGGCCATCAGATAGTAGCGTCTCTGGGAGCGAGGGGAAGTCGATACCGTTTTGAGACGTAGGTTAGTTCAGACGAATGTGCCTTA	103
ATAGGTTCCGAGGCCATCAGATAGTAGCGTCTCTGGGAACCGTGGGCCAGCAGCGCCCGTTTTGAGACGTAGGTTAGTTCAGACGAATGTGCCTTA	104
GGTTCCGAGGCCATCAGATAGTAGCGTCTCTGGGAGTTCTTCATCAGACCCTGCCCATGTTTTGAGACGTAGGTTAGTTCAGACGAATGTGCC	105
ATAGGTTCCGAGGCCATCAGATAGTAGCGTCTCTGGGAGGCGATCAACTCGGCCGGCGAGTTTTGAGACGTAGGTTAGTTCAGACGAATGTGCCTTA	106
ATAGGTTCCGAGGCCATCAGATAGTAGCGTCTCTGGGAGCGGGCGCGGGCGGCAGTTTTGAGACGTAGGTTAGTTCAGACGAATGTGCCTTA	107
ATAGGTTCCGAGGCCATCAGATAGTAGCGTCTCTGGGAAACGCTCCCCGCACTGTGGGTTTTGAGACGTAGGTTAGTTCAGACGAATGTGCCTTA	108
ATAGGTTCCGAGGCCATCAGATAGTAGCGTCTCTGGGAAGCGTGTCGGCCCCGGTTTTGAGACGTAGGTTAGTTCAGACGAATGTGCCTTA	109
GGTTCCGAGGCCATCAGATAGTAGCGTCTCTGGGAGCGCCACCTGGGGAGATCCGGTTGTTTTGAGACGTAGGTTAGTTCAGACGAATGTGCC	110
GGTTCCGAGGCCATCAGATAGTAGCGTCTCTGGGAATTGGATACCACGGAGGCGGCGGTTTTGAGACGTAGGTTAGTTCAGACGAATGTGCC	111
ATAGGTTCCGAGGCCATCAGATAGTAGCGTCTCTGGGAGATACCAACCAAATACCGTTTTGAGACGTAGGTTAGTTCAGACGAATGTGCCTTA	112
ATAGGTTCCGAGGCCATCAGATAGTAGCGTCTCTGGGAGCAGCAGCGGCATACCCGGCTGTTTTGAGACGTAGGTTAGTTCAGACGAATGTGCCTTA	113
GGTTCCGAGGCCATCAGATAGTAGCGTCTCTGGGAGACGTCGCCGGCGCCCTGCCGGGTTTTGAGACGTAGGTTAGTTCAGACGAATGTGCC	114
ATAGGTTCCGAGGCCATCAGATAGTAGCGTCTCTGGGAATAGCGGCGTCCACCAATGTTTTGAGACGTAGGTTAGTTCAGACGAATGTGCCTTA	115
GGTTCCGAGGCCATCAGATAGTAGCGTCTCTGGGAACTCCAACAAGCCCCTCCAGCGTCGGTTTTGAGACGTAGGTTAGTTCAGACGAATGTGCC	116
GGTTCCGAGGCCATCAGATAGTAGCGTCTCTGGGAATCTCAGCGGGCCCGGTGCTGAGCAGTTTTGAGACGTAGGTTAGTTCAGACGAATGTGCC	117
ATAGGTTCCGAGGCCATCAGATAGTAGCGTCTCTGGGAATCAACAGTCCGGGTGCCCCCGTTTTGAGACGTAGGTTAGTTCAGACGAATGTGCCTTA	118
GGTTCCGAGGCCATCAGATAGTAGCGTCTCTGGGAACATCAACAGTCCGGGTGCCCCCGTTTTGAGACGTAGGTTAGTTCAGACGAATGTGCC	119
GGTTCCGAGGCCATCAGATAGTAGCGTCTCTGGGAATGAACGCCGTGACGCTGCGGGGTTTTGAGACGTAGGTTAGTTCAGACGAATGTGCC	120
GGTTCCGAGGCCATCAGATAGTAGCGTCTCTGGGAGTCCCACAGGTTTGCGCCGCGCAGGTTTTGAGACGTAGGTTAGTTCAGACGAATGTGCC	121
GGTTCCGAGGCCATCAGATAGTAGCGTCTCTGGGAGCCATGGTGGAGATTGGGTCCAGGTTTTGAGACGTAGGTTAGTTCAGACGAATGTGCC	122
GGTTCCGAGGCCATCAGATAGTAGCGTCTCTGGGAGCTTTCCCACCGCTTCCAGGTTGTTTTGAGACGTAGGTTAGTTCAGACGAATGTGCC	123
ATAGGTTCCGAGGCCATCAGATAGTAGCGTCTCTGGGAGGTGGCCTTCTGGTTCGGGTTGTTTTGAGACGTAGGTTAGTTCAGACGAATGTGCCTTA	124
GGTTCCGAGGCCATCAGATAGTAGCGTCTCTGGGAGTCCTCGGTGGCCTTCTGGTTCGGGTTGTTTTGAGACGTAGGTTAGTTCAGACGAATGTGCC	125
GGTTCCGAGGCCATCAGATAGTAGCGTCTCTGGGAACGTGGGGCCGTCCAAATTTAGCGTTTTGAGACGTAGGTTAGTTCAGACGAATGTGCC	126
ATAGGTTCCGAGGCCATCAGATAGTAGCGTCTCTGGGAGGACGCGGCCTGCAGGTACCTGTTTTGAGACGTAGGTTAGTTCAGACGAATGTGCCTTA	127
GGTTCCGAGGCCATCAGATAGTAGCGTCTCTGGGAGTTGGACGCGGCCTGCAGGTACCTGTTTTGAGACGTAGGTTAGTTCAGACGAATGTGCC	128
ATAGGTTCCGAGGCCATCAGATAGTAGCGTCTCTGGGAGGAGCCGGGACGCTTCGGCCGGTTTTGAGACGTAGGTTAGTTCAGACGAATGTGCCTTA	129
GGTTCCGAGGCCATCAGATAGTAGCGTCTCTGGGAATTTCGTATGTCGCTAACACGATCGGGTTTTGAGACGTAGGTTAGTTCAGACGAATGTGCC	130
ATAGGTTCCGAGGCCATCAGATAGTAGCGTCTCTGGGAGTATGTCGCTAACACGATCGGGTTTTGAGACGTAGGTTAGTTCAGACGAATGTGCCTTA	131
ATAGGTTCCGAGGCCATCAGATAGTAGCGTCTCTGGGAGGCAGGTCGTCGAGGGGTGTTTTGAGACGTAGGTTAGTTCAGACGAATGTGCCTTA	132
ATAGGTTCCGAGGCCATCAGATAGTAGCGTCTCTGGGAGTCGGCAGGTCGTCGAGGGGTGTTTTGAGACGTAGGTTAGTTCAGACGAATGTGCCTTA	133
ATAGGTTCCGAGGCCATCAGATAGTAGCGTCTCTGGGAAAGTCATTGGAATACGGTTTTGAGACGTAGGTTAGTTCAGACGAATGTGCCTTA	134
ATAGGTTCCGAGGCCATCAGATAGTAGCGTCTCTGGGAGCACCAGCCGGGTGCCCTGGTGTTTTGAGACGTAGGTTAGTTCAGACGAATGTGCCTTA	135
ATAGGTTCCGAGGCCATCAGATAGTAGCGTCTCTGGGAGTACCACAGTCCGATCAGGCGTTTTGAGACGTAGGTTAGTTCAGACGAATGTGCCTTA	136
ATAGGTTCCGAGGCCATCAGATAGTAGCGTCTCTGGGAAAGGCGCCCATCGCGTGTTTTGAGACGTAGGTTAGTTCAGACGAATGTGCCTTA	137
ATAGGTTCCGAGGCCATCAGATAGTAGCGTCTCTGGGAGTGTCCTTTGATGTCCAGGCGTTTTGAGACGTAGGTTAGTTCAGACGAATGTGCCTTA	138
ATAGGTTCCGAGGCCATCAGATAGTAGCGTCTCTGGGAGGTGTCGAGCACCTCGGGTTTTGAGACGTAGGTTAGTTCAGACGAATGTGCCTTA	139
ATAGGTTCCGAGGCCATCAGATAGTAGCGTCTCTGGGAGGCATGGCCAGGCTGGTTTTGAGACGTAGGTTAGTTCAGACGAATGTGCCTTA	140
GGTTCCGAGGCCATCAGATAGTAGCGTCTCTGGGAAGGTAGGTGCGGTTGGCCCGGTGTTTTGAGACGTAGGTTAGTTCAGACGAATGTGCC	141
ATAGGTTCCGAGGCCATCAGATAGTAGCGTCTCTGGGAGGGTGATCTTGGCATCCAGCGGTTTTGAGACGTAGGTTAGTTCAGACGAATGTGCCTTA	142
ATAGGTTCCGAGGCCATCAGATAGTAGCGTCTCTGGGAGAAGCGCCGCCGCCGATATCGTTTTGAGACGTAGGTTAGTTCAGACGAATGTGCCTTA	143
ATAGGTTCCGAGGCCATCAGATAGTAGCGTCTCTGGGAGTGCGGTTGGCCCGGTCGAGTTTTGAGACGTAGGTTAGTTCAGACGAATGTGCCTTA	144
ATAGGTTCCGAGGCCATCAGATAGTAGCGTCTCTGGGAGATCTCCATGCCGCCCTCCACGTTTTGAGACGTAGGTTAGTTCAGACGAATGTGCCTTA	145
GGTTCCGAGGCCATCAGATAGTAGCGTCTCTGGGAACCAGGGGGTGGTTGGCCTCGGGTTTTGAGACGTAGGTTAGTTCAGACGAATGTGCC	146
ATAGGTTCCGAGGCCATCAGATAGTAGCGTCTCTGGGAGCGCTCGAGCCGATACAACGCGTTTTGAGACGTAGGTTAGTTCAGACGAATGTGCCTTA	147
GGTTCCGAGGCCATCAGATAGTAGCGTCTCTGGGAGACATGTCGTCACTGGCCACACGTTTTGAGACGTAGGTTAGTTCAGACGAATGTGCC	148
GGTTCCGAGGCCATCAGATAGTAGCGTCTCTGGGAAGCTCGACGACGGGCTGCTTGCGTTTTGAGACGTAGGTTAGTTCAGACGAATGTGCC	149
ATAGGTTCCGAGGCCATCAGATAGTAGCGTCTCTGGGAGGGATCCAGCGGCGCCATCGCGTTTTGAGACGTAGGTTAGTTCAGACGAATGTGCCTTA	150
ATAGGTTCCGAGGCCATCAGATAGTAGCGTCTCTGGGAAGGCCAATGCCGGAACTCGGCGTTTTGAGACGTAGGTTAGTTCAGACGAATGTGCCTTA	151
GGTTCCGAGGCCATCAGATAGTAGCGTCTCTGGGAGTTCACCGAGGTCCACCGCGAAGTTTTGAGACGTAGGTTAGTTCAGACGAATGTGCC	152
GGTTCCGAGGCCATCAGATAGTAGCGTCTCTGGGAGCAGGATGTTCAATCCCTCCGCGTTTTGAGACGTAGGTTAGTTCAGACGAATGTGCC	153
ATAGGTTCCGAGGCCATCAGATAGTAGCGTCTCTGGGAAGGATGTTCAATCCCTCCGCGTTTTGAGACGTAGGTTAGTTCAGACGAATGTGCCTTA	154
GGTTCCGAGGCCATCAGATAGTAGCGTCTCTGGGAGCGATCGCGGTCAAATCCAGCAGGTTTTGAGACGTAGGTTAGTTCAGACGAATGTGCC	155
GGTTCCGAGGCCATCAGATAGTAGCGTCTCTGGGAGCCCTCGCCAGAGTCGGAGACCCGTCCGTTTTGAGACGTAGGTTAGTTCAGACGAATGTGCC	156
ATAGGTTCCGAGGCCATCAGATAGTAGCGTCTCTGGGAGCCAGAGTCGGAGACCCGTCCGTTTTGAGACGTAGGTTAGTTCAGACGAATGTGCCTTA	157
ATAGGTTCCGAGGCCATCAGATAGTAGCGTCTCTGGGAAGAGTCGGAGACCCGTCCGTTTTGAGACGTAGGTTAGTTCAGACGAATGTGCCTTA	158
ATAGGTTCCGAGGCCATCAGATAGTAGCGTCTCTGGGAATCCCCGCCGATCATGTTTTGAGACGTAGGTTAGTTCAGACGAATGTGCCTTA	159
ATAGGTTCCGAGGCCATCAGATAGTAGCGTCTCTGGGAAGTCGTACTGGTAGCACGTTTTGAGACGTAGGTTAGTTCAGACGAATGTGCCTTA	160
GGTTCCGAGGCCATCAGATAGTAGCGTCTCTGGGAAGCGCGGTGGTCAGCACCGGCGGTTTTGAGACGTAGGTTAGTTCAGACGAATGTGCC	161
GGTTCCGAGGCCATCAGATAGTAGCGTCTCTGGGAACTTTCCGACCAGGCAGACAATGGTTTTGAGACGTAGGTTAGTTCAGACGAATGTGCC	162
GGTTCCGAGGCCATCAGATAGTAGCGTCTCTGGGAACCTCGGTGACAATGCCTTGCGCGGGTTTTGAGACGTAGGTTAGTTCAGACGAATGTGCC	163
ATAGGTTCCGAGGCCATCAGATAGTAGCGTCTCTGGGAGGCAACGGCGCGAGGTGAGTTGTTTTGAGACGTAGGTTAGTTCAGACGAATGTGCCTTA	164
GGTTCCGAGGCCATCAGATAGTAGCGTCTCTGGGAACCGCGTCGGTCATGCCCACGTGTTTTGAGACGTAGGTTAGTTCAGACGAATGTGCC	165
GGTTCCGAGGCCATCAGATAGTAGCGTCTCTGGGAGCACGCCCACCTCGGTGGTAATGTTTTGAGACGTAGGTTAGTTCAGACGAATGTGCC	166
GGTTCCGAGGCCATCAGATAGTAGCGTCTCTGGGAGTCGATGCCGTGGCCTTTGTTGCGTTTTGAGACGTAGGTTAGTTCAGACGAATGTGCC	167
GGTTCCGAGGCCATCAGATAGTAGCGTCTCTGGGAGTCGGCAGCGGTGGTCTTGGCCACGTTTTGAGACGTAGGTTAGTTCAGACGAATGTGCC	168
GGTTCCGAGGCCATCAGATAGTAGCGTCTCTGGGAGGTGGAATTCGCGGTAGGGGAGGTTTTGAGACGTAGGTTAGTTCAGACGAATGTGCC	169
ATAGGTTCCGAGGCCATCAGATAGTAGCGTCTCTGGGAGTGGATGTAGTTGTTGCGGTCGTTTTGAGACGTAGGTTAGTTCAGACGAATGTGCCTTA	170
ATAGGTTCCGAGGCCATCAGATAGTAGCGTCTCTGGGAGATGTAGTTGTTGCGGTCGTAGTTTTGAGACGTAGGTTAGTTCAGACGAATGTGCCTTA	171
GGTTCCGAGGCCATCAGATAGTAGCGTCTCTGGGAACCAACCGTGCGTCGGAATCCGAGTTTTGAGACGTAGGTTAGTTCAGACGAATGTGCC	172
GGTTCCGAGGCCATCAGATAGTAGCGTCTCTGGGAGACAGGTCAAACCGCTCGGTAAGTTTTGAGACGTAGGTTAGTTCAGACGAATGTGCC	173
GGTTCCGAGGCCATCAGATAGTAGCGTCTCTGGGAATCTTGTAGGCCATGTGCTCGGTGCAGTTTTGAGACGTAGGTTAGTTCAGACGAATGTGCC	174
GGTTCCGAGGCCATCAGATAGTAGCGTCTCTGGGAGCCGGGTGCGAATAGTCGGCGGGTTTTGAGACGTAGGTTAGTTCAGACGAATGTGCC	175
ATAGGTTCCGAGGCCATCAGATAGTAGCGTCTCTGGGAAGATGGTCTCTTGGTCGAGCCGTTTTGAGACGTAGGTTAGTTCAGACGAATGTGCCTTA	176
ATAGGTTCCGAGGCCATCAGATAGTAGCGTCTCTGGGAAGTGTTGCTTGGTGTAGCTGTGTTTTGAGACGTAGGTTAGTTCAGACGAATGTGCCTTA	177
GGTTCCGAGGCCATCAGATAGTAGCGTCTCTGGGAAACGGCGCGCCCGCTCGGGCGCGTTTTGAGACGTAGGTTAGTTCAGACGAATGTGCC	178
ATAGGTTCCGAGGCCATCAGATAGTAGCGTCTCTGGGAGTCCACTCGGGATCCTCGACGGTTTTGAGACGTAGGTTAGTTCAGACGAATGTGCCTTA	179
GGTTCCGAGGCCATCAGATAGTAGCGTCTCTGGGAAGATCGCAGGCCGGTTGCTCACGTTTTGAGACGTAGGTTAGTTCAGACGAATGTGCC	180
GGTTCCGAGGCCATCAGATAGTAGCGTCTCTGGGAAGCGACAGCAGCTCCGAATAGAGTTTTGAGACGTAGGTTAGTTCAGACGAATGTGCC	181
GGTTCCGAGGCCATCAGATAGTAGCGTCTCTGGGAGCGCCGAGCAGCACCGCGGTATGTTTTGAGACGTAGGTTAGTTCAGACGAATGTGCC	182
ATAGGTTCCGAGGCCATCAGATAGTAGCGTCTCTGGGAACGCCGGAGGTGGCCAAGTTTTGAGACGTAGGTTAGTTCAGACGAATGTGCCTTA	183
ATAGGTTCCGAGGCCATCAGATAGTAGCGTCTCTGGGAGCCCGATGATCACCGGACGTGGTTTTGAGACGTAGGTTAGTTCAGACGAATGTGCCTTA	184
ATAGGTTCCGAGGCCATCAGATAGTAGCGTCTCTGGGAGCGAAATAGCGGTCCAGCCCGGTTTTGAGACGTAGGTTAGTTCAGACGAATGTGCCTTA	185
ATAGGTTCCGAGGCCATCAGATAGTAGCGTCTCTGGGAGACTTCGCGCACCTTTGTTTTGAGACGTAGGTTAGTTCAGACGAATGTGCCTTA	186
ATAGGTTCCGAGGCCATCAGATAGTAGCGTCTCTGGGAGAGTACGGCACGTGCAGTGTGTTTTGAGACGTAGGTTAGTTCAGACGAATGTGCCTTA	187
ATAGGTTCCGAGGCCATCAGATAGTAGCGTCTCTGGGAAGCATTTGGTCGTAGTAGTTTTGAGACGTAGGTTAGTTCAGACGAATGTGCCTTA	188
ATAGGTTCCGAGGCCATCAGATAGTAGCGTCTCTGGGAATGCACATGATCCACACTTGCGTTTTGAGACGTAGGTTAGTTCAGACGAATGTGCCTTA	189
GGTTCCGAGGCCATCAGATAGTAGCGTCTCTGGGAAGCTGAACGTGTGTTGTCGGCGGTTTTGAGACGTAGGTTAGTTCAGACGAATGTGCC	190
GGTTCCGAGGCCATCAGATAGTAGCGTCTCTGGGAGTTTCGATGGGTCACCAAGTGGGAGTTTTGAGACGTAGGTTAGTTCAGACGAATGTGCC	191
ATAGGTTCCGAGGCCATCAGATAGTAGCGTCTCTGGGAATTGAGCCGTCTGCTCTTCATGTTTTGAGACGTAGGTTAGTTCAGACGAATGTGCCTTA	192
GGTTCCGAGGCCATCAGATAGTAGCGTCTCTGGGAGCCTGCGTCGAGGAAGTTGACGAGTTTTGAGACGTAGGTTAGTTCAGACGAATGTGCC	193
ATAGGTTCCGAGGCCATCAGATAGTAGCGTCTCTGGGAAAGCGGAGCCGCGCCTGCGTCGTTTTGAGACGTAGGTTAGTTCAGACGAATGTGCCTTA	194
GGTTCCGAGGCCATCAGATAGTAGCGTCTCTGGGAACAACCGGAAGGCCCTACCAGGAGTTTTGAGACGTAGGTTAGTTCAGACGAATGTGCC	195
ATAGGTTCCGAGGCCATCAGATAGTAGCGTCTCTGGGAAGCGTCGTGGTCTTGCCACAAGTTTTGAGACGTAGGTTAGTTCAGACGAATGTGCCTTA	196
ATAGGTTCCGAGGCCATCAGATAGTAGCGTCTCTGGGAGATCCAGAAGGTTGGTCAGGTGTTTTGAGACGTAGGTTAGTTCAGACGAATGTGCCTTA	197
ATAGGTTCCGAGGCCATCAGATAGTAGCGTCTCTGGGAACAATTGTGAGGGCTTGCGATGTTTTGAGACGTAGGTTAGTTCAGACGAATGTGCCTTA	198
GGTTCCGAGGCCATCAGATAGTAGCGTCTCTGGGAGTCCGATCGCGGTCAGCCTGGCGTTTTGAGACGTAGGTTAGTTCAGACGAATGTGCC	199
GGTTCCGAGGCCATCAGATAGTAGCGTCTCTGGGAACTCGACCAAGTTGACCTTCACGTTTTGAGACGTAGGTTAGTTCAGACGAATGTGCC	200
GGTTCCGAGGCCATCAGATAGTAGCGTCTCTGGGAACCGATCTCCACCCCGGACAACAGGTTTTGAGACGTAGGTTAGTTCAGACGAATGTGCC	201
ATAGGTTCCGAGGCCATCAGATAGTAGCGTCTCTGGGAGTGGTCCAGCCGGGTGAGCGCGTTTTGAGACGTAGGTTAGTTCAGACGAATGTGCCTTA	202
GGTTCCGAGGCCATCAGATAGTAGCGTCTCTGGGAATTGTGGTCCAGCCGGGTGAGCGCGTTTTGAGACGTAGGTTAGTTCAGACGAATGTGCC	203
GGTTCCGAGGCCATCAGATAGTAGCGTCTCTGGGAGCCGCCCTTGGTGGTGACCGGAAAGTTTTGAGACGTAGGTTAGTTCAGACGAATGTGCC	204
GGTTCCGAGGCCATCAGATAGTAGCGTCTCTGGGAGTCCAGTTGCCGCCCTTGGTGGTGAGTTTTGAGACGTAGGTTAGTTCAGACGAATGTGCC	205
GGTTCCGAGGCCATCAGATAGTAGCGTCTCTGGGAGTTGACTTGTCGATCCGGCCGCGGTTTTGAGACGTAGGTTAGTTCAGACGAATGTGCC	206
GGTTCCGAGGCCATCAGATAGTAGCGTCTCTGGGAGTCGATGAGAACCGAATGCCGCTGGTTTTGAGACGTAGGTTAGTTCAGACGAATGTGCC	207
GGTTCCGAGGCCATCAGATAGTAGCGTCTCTGGGAGTTGTGCCCGCGGCGGCGGTAGCGTTTTGAGACGTAGGTTAGTTCAGACGAATGTGCC	208
ATAGGTTCCGAGGCCATCAGATAGTAGCGTCTCTGGGAATGCAACATCAGCGGCACCACGTTTTGAGACGTAGGTTAGTTCAGACGAATGTGCCTTA	209
GGTTCCGAGGCCATCAGATAGTAGCGTCTCTGGGAGCCTCGGCGGCGTTGAGCTTGCGTTTTGAGACGTAGGTTAGTTCAGACGAATGTGCC	210
GGTTCCGAGGCCATCAGATAGTAGCGTCTCTGGGAAGCCACTCCTTTTGTTCGGGGTGTTTTGAGACGTAGGTTAGTTCAGACGAATGTGCC	211
GGTTCCGAGGCCATCAGATAGTAGCGTCTCTGGGAACTCGTGCCAGCTGGGATCGACGTTTTGAGACGTAGGTTAGTTCAGACGAATGTGCC	212
ATAGGTTCCGAGGCCATCAGATAGTAGCGTCTCTGGGAAGTTCTGCCGCTGGTGTTTTGAGACGTAGGTTAGTTCAGACGAATGTGCCTTA	213
GGTTCCGAGGCCATCAGATAGTAGCGTCTCTGGGAGCCTCACGGCCGGGCGGACGGCGCAGTTTTGAGACGTAGGTTAGTTCAGACGAATGTGCC	214
GGTTCCGAGGCCATCAGATAGTAGCGTCTCTGGGAGCCCTGGTTGAACAGGTCGGTTTGTTTTGAGACGTAGGTTAGTTCAGACGAATGTGCC	215
GGTTCCGAGGCCATCAGATAGTAGCGTCTCTGGGAATTGCGCTCTGGATGTCATCAGGTTTTGAGACGTAGGTTAGTTCAGACGAATGTGCC	216
GGTTCCGAGGCCATCAGATAGTAGCGTCTCTGGGAGGGCGACGCCGAGGATTCCGCCGTTTTGAGACGTAGGTTAGTTCAGACGAATGTGCC	217
GGTTCCGAGGCCATCAGATAGTAGCGTCTCTGGGAAGTCCAGGTGACCGCCGGTGCCGTTTTGAGACGTAGGTTAGTTCAGACGAATGTGCC	218
ATAGGTTCCGAGGCCATCAGATAGTAGCGTCTCTGGGAACGTGTGCGATGCCGTCCGTTTTGAGACGTAGGTTAGTTCAGACGAATGTGCCTTA	219
ATAGGTTCCGAGGCCATCAGATAGTAGCGTCTCTGGGAAAAGCCGCGAATGCAGGTTTTGAGACGTAGGTTAGTTCAGACGAATGTGCCTTA	220
ATAGGTTCCGAGGCCATCAGATAGTAGCGTCTCTGGGAGCCGGACGTCCTCGAGTTTTGAGACGTAGGTTAGTTCAGACGAATGTGCCTTA	221
ATAGGTTCCGAGGCCATCAGATAGTAGCGTCTCTGGGAGCCGTCCGCGGTAAGCGATTGGTTTTGAGACGTAGGTTAGTTCAGACGAATGTGCCTTA	222
GGTTCCGAGGCCATCAGATAGTAGCGTCTCTGGGAGCCCGCACCCCGCCGATGCCGGGTTTTGAGACGTAGGTTAGTTCAGACGAATGTGCC	223
GGTTCCGAGGCCATCAGATAGTAGCGTCTCTGGGAATCCGGCGTGGCCCTCGTTCATGTTTTGAGACGTAGGTTAGTTCAGACGAATGTGCC	224
GGTTCCGAGGCCATCAGATAGTAGCGTCTCTGGGAAACCGCGCCCGGACGTCCTCCAGTTTTGAGACGTAGGTTAGTTCAGACGAATGTGCC	225
GGTTCCGAGGCCATCAGATAGTAGCGTCTCTGGGAGCACCCCGCGTTCATCGCGCTCGTTTTGAGACGTAGGTTAGTTCAGACGAATGTGCC	226
GGTTCCGAGGCCATCAGATAGTAGCGTCTCTGGGAGCCAGCGGCAGCGGCGTCGTCGTGTTTTGAGACGTAGGTTAGTTCAGACGAATGTGCC	227
ATAGGTTCCGAGGCCATCAGATAGTAGCGTCTCTGGGAGAGCGTGGATCTCGGACTTGTTTTGAGACGTAGGTTAGTTCAGACGAATGTGCCTTA	228
GGTTCCGAGGCCATCAGATAGTAGCGTCTCTGGGAAGCAGCCTTGACAGCTCGACCAGTTTTGAGACGTAGGTTAGTTCAGACGAATGTGCC	229
ATAGGTTCCGAGGCCATCAGATAGTAGCGTCTCTGGGAATGCAGTCGATGGGCGATTAGTTTTGAGACGTAGGTTAGTTCAGACGAATGTGCCTTA	230
ATAGGTTCCGAGGCCATCAGATAGTAGCGTCTCTGGGAGGGCTCAGCCTCCGCATCGTTTTGAGACGTAGGTTAGTTCAGACGAATGTGCCTTA	231
ATAGGTTCCGAGGCCATCAGATAGTAGCGTCTCTGGGAAGCGTGGATCTCGGACTTGTTTTGAGACGTAGGTTAGTTCAGACGAATGTGCCTTA	232
ATAGGTTCCGAGGCCATCAGATAGTAGCGTCTCTGGGAGCCGCTGCCAGGCGAGTTTTGAGACGTAGGTTAGTTCAGACGAATGTGCCTTA	233
ATAGGTTCCGAGGCCATCAGATAGTAGCGTCTCTGGGAGTTGCTCGGTGGGTGCCCGTTTTGAGACGTAGGTTAGTTCAGACGAATGTGCCTTA	234
ATAGGTTCCGAGGCCATCAGATAGTAGCGTCTCTGGGAGCTGGTGAACCAGCCCAGTTTTGAGACGTAGGTTAGTTCAGACGAATGTGCCTTA	235
ATAGGTTCCGAGGCCATCAGATAGTAGCGTCTCTGGGAACCGCGGCGACCGCGTCCGGAGTTTTGAGACGTAGGTTAGTTCAGACGAATGTGCCTTA	236
ATAGGTTCCGAGGCCATCAGATAGTAGCGTCTCTGGGAGTGCGGTCACGGCGTGTTTTGAGACGTAGGTTAGTTCAGACGAATGTGCCTTA	237
ATAGGTTCCGAGGCCATCAGATAGTAGCGTCTCTGGGAAAACCAATCCAACCGGACAAGTTTTGAGACGTAGGTTAGTTCAGACGAATGTGCCTTA	238
ATAGGTTCCGAGGCCATCAGATAGTAGCGTCTCTGGGAGCAAGCAGAAGCTGACCCCGTGTTTTGAGACGTAGGTTAGTTCAGACGAATGTGCCTTA	239
GGTTCCGAGGCCATCAGATAGTAGCGTCTCTGGGAGCCACGCCGAGCTGCCAGGAGAGTTTTGAGACGTAGGTTAGTTCAGACGAATGTGCC	240
ATAGGTTCCGAGGCCATCAGATAGTAGCGTCTCTGGGAGCAGACCGCCTGCTGCGCCGTTTTGAGACGTAGGTTAGTTCAGACGAATGTGCCTTA	241
GGTTCCGAGGCCATCAGATAGTAGCGTCTCTGGGAGCGCTGGTCGCCTCGTCGACCAGTTTTGAGACGTAGGTTAGTTCAGACGAATGTGCC	242
GGTTCCGAGGCCATCAGATAGTAGCGTCTCTGGGAGACGGCCTTACCCGCCGCAATGGTTTTGAGACGTAGGTTAGTTCAGACGAATGTGCC	243
ATAGGTTCCGAGGCCATCAGATAGTAGCGTCTCTGGGAGTGTGGCCGGGCCGGCGTTTTGAGACGTAGGTTAGTTCAGACGAATGTGCCTTA	244
ATAGGTTCCGAGGCCATCAGATAGTAGCGTCTCTGGGAAGCACTCCGAATGCACCCGGAGTTTTGAGACGTAGGTTAGTTCAGACGAATGTGCCTTA	245
ATAGGTTCCGAGGCCATCAGATAGTAGCGTCTCTGGGAACGGCCTTACCCGCCGCAATGGTTTTGAGACGTAGGTTAGTTCAGACGAATGTGCCTTA	246
ATAGGTTCCGAGGCCATCAGATAGTAGCGTCTCTGGGAAGATGGCACCGTCCAGTTTTGAGACGTAGGTTAGTTCAGACGAATGTGCCTTA	247
ATAGGTTCCGAGGCCATCAGATAGTAGCGTCTCTGGGAGCGAAACTCCCCATGACGAGGTTTTGAGACGTAGGTTAGTTCAGACGAATGTGCCTTA	248
ATAGGTTCCGAGGCCATCAGATAGTAGCGTCTCTGGGAACCATCCTTGGCCCGCAGTTTTGAGACGTAGGTTAGTTCAGACGAATGTGCCTTA	249
ATAGGTTCCGAGGCCATCAGATAGTAGCGTCTCTGGGAGGCCCTCGTGGCCACGCATGTGTTTTGAGACGTAGGTTAGTTCAGACGAATGTGCCTTA	250
ATAGGTTCCGAGGCCATCAGATAGTAGCGTCTCTGGGAGATCCCGTAATCCCTTGCGGTTTTGAGACGTAGGTTAGTTCAGACGAATGTGCCTTA	251
GGTTCCGAGGCCATCAGATAGTAGCGTCTCTGGGAGCCTTCCGAACGATTCTCGACGCCCGTTTTGAGACGTAGGTTAGTTCAGACGAATGTGCC	252
GGTTCCGAGGCCATCAGATAGTAGCGTCTCTGGGAGTCGGCGGTGGCGCGAACCGGTGGTTTTGAGACGTAGGTTAGTTCAGACGAATGTGCC	253
GGTTCCGAGGCCATCAGATAGTAGCGTCTCTGGGAATCGGCAGGCCGTACTTGAACCCGTTTTGAGACGTAGGTTAGTTCAGACGAATGTGCC	254
GGTTCCGAGGCCATCAGATAGTAGCGTCTCTGGGAACCGACAGTTGCTGATCGGAGCGTTTTGAGACGTAGGTTAGTTCAGACGAATGTGCC	255
GGTTCCGAGGCCATCAGATAGTAGCGTCTCTGGGAGTAATGGTGCCGTCCTCGTCGAGTTTTGAGACGTAGGTTAGTTCAGACGAATGTGCC	256
ATAGGTTCCGAGGCCATCAGATAGTAGCGTCTCTGGGAAAGATGGTCCCGGCGTTGGGTTTTGAGACGTAGGTTAGTTCAGACGAATGTGCCTTA	257
ATAGGTTCCGAGGCCATCAGATAGTAGCGTCTCTGGGAATACTCCCATCGGCCCGTTGTTTTGAGACGTAGGTTAGTTCAGACGAATGTGCCTTA	258
GGTTCCGAGGCCATCAGATAGTAGCGTCTCTGGGAACCACCACCTTGGCGTCGGCGTGTTTTGAGACGTAGGTTAGTTCAGACGAATGTGCC	259
ATAGGTTCCGAGGCCATCAGATAGTAGCGTCTCTGGGAGAATACTCCCATCGGCCCGTTGTTTTGAGACGTAGGTTAGTTCAGACGAATGTGCCTTA	260
GGTTCCGAGGCCATCAGATAGTAGCGTCTCTGGGAGCTCACGGCTCAGTACCTCGATGCGTTTTGAGACGTAGGTTAGTTCAGACGAATGTGCC	261
ATAGGTTCCGAGGCCATCAGATAGTAGCGTCTCTGGGAACGTTGAGATCGGAGCGCAGTTTTGAGACGTAGGTTAGTTCAGACGAATGTGCCTTA	262
ATAGGTTCCGAGGCCATCAGATAGTAGCGTCTCTGGGAACCAGCGTGCCGGCGTAGTGTTTTGAGACGTAGGTTAGTTCAGACGAATGTGCCTTA	263
GGTTCCGAGGCCATCAGATAGTAGCGTCTCTGGGAATATCCAGGCCCATCAAGCCATGTTTTGAGACGTAGGTTAGTTCAGACGAATGTGCC	264
GGTTCCGAGGCCATCAGATAGTAGCGTCTCTGGGAGGTCGTAATACTTGTCCGGCAAGTTTTGAGACGTAGGTTAGTTCAGACGAATGTGCC	265
ATAGGTTCCGAGGCCATCAGATAGTAGCGTCTCTGGGAGGTCGTAATACTTGTGTTTTGAGACGTAGGTTAGTTCAGACGAATGTGCCTTA	266
ATAGGTTCCGAGGCCATCAGATAGTAGCGTCTCTGGGAAACTGCACCCCAACTTGGGTTTTGAGACGTAGGTTAGTTCAGACGAATGTGCCTTA	267
ATAGGTTCCGAGGCCATCAGATAGTAGCGTCTCTGGGAGCGCCGCTGACGTCACCCGTAGTTTTGAGACGTAGGTTAGTTCAGACGAATGTGCCTTA	268
GGTTCCGAGGCCATCAGATAGTAGCGTCTCTGGGAGCCGTAGAGCACCCGCACCGTAGTTTTGAGACGTAGGTTAGTTCAGACGAATGTGCC	269
ATAGGTTCCGAGGCCATCAGATAGTAGCGTCTCTGGGAGCGTTCACCGAGCCGCCGTGTTTTGAGACGTAGGTTAGTTCAGACGAATGTGCCTTA	270
ATAGGTTCCGAGGCCATCAGATAGTAGCGTCTCTGGGAATCGACACCACCCGAGGTTTTGAGACGTAGGTTAGTTCAGACGAATGTGCCTTA	271
GGTTCCGAGGCCATCAGATAGTAGCGTCTCTGGGAGTCCTCGATCGAGATCTGGTTGCGGTCGTTTTGAGACGTAGGTTAGTTCAGACGAATGTGCC	272
GGTTCCGAGGCCATCAGATAGTAGCGTCTCTGGGAACGGAGCCAGGCTCATCGCCGTTGTTTTGAGACGTAGGTTAGTTCAGACGAATGTGCC	273
GGTTCCGAGGCCATCAGATAGTAGCGTCTCTGGGAGCTGCACCTCCGAGCCGGTGGCGAGTTTTGAGACGTAGGTTAGTTCAGACGAATGTGCC	274
GGTTCCGAGGCCATCAGATAGTAGCGTCTCTGGGAACCAGTGCGCGGTGTACTCCTTGGTTTTGAGACGTAGGTTAGTTCAGACGAATGTGCC	275
GGTTCCGAGGCCATCAGATAGTAGCGTCTCTGGGAGCCGAATCGATCTCGGTCCAGTAGGTTTTGAGACGTAGGTTAGTTCAGACGAATGTGCC	276
ATAGGTTCCGAGGCCATCAGATAGTAGCGTCTCTGGGAGGGCCTCGAACCACTCGTTTTGAGACGTAGGTTAGTTCAGACGAATGTGCCTTA	277
ATAGGTTCCGAGGCCATCAGATAGTAGCGTCTCTGGGAAGGCGTAGGCTGTCTCGGTTTTGAGACGTAGGTTAGTTCAGACGAATGTGCCTTA	278
ATAGGTTCCGAGGCCATCAGATAGTAGCGTCTCTGGGAGTAAGCCCGGGTGGGTCCGTGTTTTGAGACGTAGGTTAGTTCAGACGAATGTGCCTTA	279
GGTTCCGAGGCCATCAGATAGTAGCGTCTCTGGGAACCCCGCATGATGCGCTTGAGGATGTTTTGAGACGTAGGTTAGTTCAGACGAATGTGCC	280
ATAGGTTCCGAGGCCATCAGATAGTAGCGTCTCTGGGAGACCGCGCCGTTGGACGCGGGTTTTGAGACGTAGGTTAGTTCAGACGAATGTGCCTTA	281
ATAGGTTCCGAGGCCATCAGATAGTAGCGTCTCTGGGAGCGGCGGCCAACCCGACCACGTTTTGAGACGTAGGTTAGTTCAGACGAATGTGCCTTA	282
ATAGGTTCCGAGGCCATCAGATAGTAGCGTCTCTGGGAGTGTCAGCACCCCGGTCACAGTTTTGAGACGTAGGTTAGTTCAGACGAATGTGCCTTA	283
GGTTCCGAGGCCATCAGATAGTAGCGTCTCTGGGAAGCACACCGATTCCGTTGGGGCGTTTTGAGACGTAGGTTAGTTCAGACGAATGTGCC	284
GGTTCCGAGGCCATCAGATAGTAGCGTCTCTGGGAGTTTCGATCATCGAACCGCCGGGTTTTGAGACGTAGGTTAGTTCAGACGAATGTGCC	285
ATAGGTTCCGAGGCCATCAGATAGTAGCGTCTCTGGGAGCTCGAAACGGCTGTCCCGTTTTGAGACGTAGGTTAGTTCAGACGAATGTGCCTTA	286
ATAGGTTCCGAGGCCATCAGATAGTAGCGTCTCTGGGAGCACCCGACTGGTGGGCGTTTTGAGACGTAGGTTAGTTCAGACGAATGTGCCTTA	287
GGTTCCGAGGCCATCAGATAGTAGCGTCTCTGGGAGTTCGTGCAGGTCAACCGGCTGGTGTTTTGAGACGTAGGTTAGTTCAGACGAATGTGCC	288
ATAGGTTCCGAGGCCATCAGATAGTAGCGTCTCTGGGAATCACCTCGTGGTTGCCGCGGGTTTTGAGACGTAGGTTAGTTCAGACGAATGTGCCTTA	289
ATAGGTTCCGAGGCCATCAGATAGTAGCGTCTCTGGGAGGTTTCTTCGTCGATGTTTTGAGACGTAGGTTAGTTCAGACGAATGTGCCTTA	290
ATAGGTTCCGAGGCCATCAGATAGTAGCGTCTCTGGGAAAAGCGCCTTGGCCCCAGCGGTTTTGAGACGTAGGTTAGTTCAGACGAATGTGCCTTA	291
GGTTCCGAGGCCATCAGATAGTAGCGTCTCTGGGAAGTATGTTGCGCAGCACGTACTGTTTTGAGACGTAGGTTAGTTCAGACGAATGTGCC	292
ATAGGTTCCGAGGCCATCAGATAGTAGCGTCTCTGGGAGCTGCGATGGCCAGATATCGCGTTTTGAGACGTAGGTTAGTTCAGACGAATGTGCCTTA	293
GGTTCCGAGGCCATCAGATAGTAGCGTCTCTGGGAGTGGTGCAGCCGTAGCCGACCAGGTTTTGAGACGTAGGTTAGTTCAGACGAATGTGCC	294
GGTTCCGAGGCCATCAGATAGTAGCGTCTCTGGGAGTCGTTGACCACTTGCGAGCCCGTTTTGAGACGTAGGTTAGTTCAGACGAATGTGCC	295
ATAGGTTCCGAGGCCATCAGATAGTAGCGTCTCTGGGAAGGTTGAGTTCGAGGTATTCGTTTTGAGACGTAGGTTAGTTCAGACGAATGTGCCTTA	296
GGTTCCGAGGCCATCAGATAGTAGCGTCTCTGGGAGTCAACCTGAAACCCACGACCCGTTTTGAGACGTAGGTTAGTTCAGACGAATGTGCC	297
GGTTCCGAGGCCATCAGATAGTAGCGTCTCTGGGAGGGCGGTAGTCGGCGCCGGCGTGTTTTGAGACGTAGGTTAGTTCAGACGAATGTGCC	298
ATAGGTTCCGAGGCCATCAGATAGTAGCGTCTCTGGGAGGCCGCGGTCGCGCCCAGGTTGTTTTGAGACGTAGGTTAGTTCAGACGAATGTGCCTTA	299
GGTTCCGAGGCCATCAGATAGTAGCGTCTCTGGGAGCCGAAGGCCGCCAGCGTGCAGCGTTTTGAGACGTAGGTTAGTTCAGACGAATGTGCC	300
GGTTCCGAGGCCATCAGATAGTAGCGTCTCTGGGAGCGCGCAAAGCCGGCCGCCGTGCGTTTTGAGACGTAGGTTAGTTCAGACGAATGTGCC	301
GGTTCCGAGGCCATCAGATAGTAGCGTCTCTGGGAAGCCGCCACGGGCCTCGATGGCGTTTTGAGACGTAGGTTAGTTCAGACGAATGTGCC	302
ATAGGTTCCGAGGCCATCAGATAGTAGCGTCTCTGGGAGCACTCGGCGATCTGGCCGGCGTTTTGAGACGTAGGTTAGTTCAGACGAATGTGCCTTA	303
GGTTCCGAGGCCATCAGATAGTAGCGTCTCTGGGAATCGGCGCCGGGGGCATCGGCGCGTTTTGAGACGTAGGTTAGTTCAGACGAATGTGCC	304
ATAGGTTCCGAGGCCATCAGATAGTAGCGTCTCTGGGAGTCGGGTAGCTGCAGCACCGGTTTTGAGACGTAGGTTAGTTCAGACGAATGTGCCTTA	305
ATAGGTTCCGAGGCCATCAGATAGTAGCGTCTCTGGGAGGTCCACTTGCTCGGCGGGTTTTGAGACGTAGGTTAGTTCAGACGAATGTGCCTTA	306
ATAGGTTCCGAGGCCATCAGATAGTAGCGTCTCTGGGAACCTCGTCGGGGCCCAGCGTTTTGAGACGTAGGTTAGTTCAGACGAATGTGCCTTA	307
ATAGGTTCCGAGGCCATCAGATAGTAGCGTCTCTGGGAGGGGTACCGGGCCGCGGGTGTTTTGAGACGTAGGTTAGTTCAGACGAATGTGCCTTA	308
GGTTCCGAGGCCATCAGATAGTAGCGTCTCTGGGAGCCTTCAGCGGCATCTGTAGCTCGTGTTTTGAGACGTAGGTTAGTTCAGACGAATGTGCC	309
ATAGGTTCCGAGGCCATCAGATAGTAGCGTCTCTGGGAGGCTGGCGTTGAGTGCCTTCAGTTTTGAGACGTAGGTTAGTTCAGACGAATGTGCCTTA	310
GGTTCCGAGGCCATCAGATAGTAGCGTCTCTGGGAGCCCGGCAGGATGCCGTGACTGTGTTTTGAGACGTAGGTTAGTTCAGACGAATGTGCC	311
ATAGGTTCCGAGGCCATCAGATAGTAGCGTCTCTGGGAGGGTCAATGCCGGCAGCCCGGTTTTGAGACGTAGGTTAGTTCAGACGAATGTGCCTTA	312
GGTTCCGAGGCCATCAGATAGTAGCGTCTCTGGGAGCGGCCGCCCACCACCAAACCCTGTTTTGAGACGTAGGTTAGTTCAGACGAATGTGCC	313
ATAGGTTCCGAGGCCATCAGATAGTAGCGTCTCTGGGAGTGGCCGGTGCGGATATGTTTTGAGACGTAGGTTAGTTCAGACGAATGTGCCTTA	314
GGTTCCGAGGCCATCAGATAGTAGCGTCTCTGGGAGTCCGGCAAAAAGCATCGTGGGGTTTTGAGACGTAGGTTAGTTCAGACGAATGTGCC	315
GGTTCCGAGGCCATCAGATAGTAGCGTCTCTGGGAGCCGCCGCAGCTGTAGTGCGCAGTTTTGAGACGTAGGTTAGTTCAGACGAATGTGCC	316
ATAGGTTCCGAGGCCATCAGATAGTAGCGTCTCTGGGAGGCCAATGCCGCCGCCAGCGTTTTGAGACGTAGGTTAGTTCAGACGAATGTGCCTTA	317
ATAGGTTCCGAGGCCATCAGATAGTAGCGTCTCTGGGAGATATCGAGCATCCCGGTTTTGAGACGTAGGTTAGTTCAGACGAATGTGCCTTA	318
ATAGGTTCCGAGGCCATCAGATAGTAGCGTCTCTGGGAGCCAGCGGCGTACAACCGTTTTGAGACGTAGGTTAGTTCAGACGAATGTGCCTTA	319
ATAGGTTCCGAGGCCATCAGATAGTAGCGTCTCTGGGAGCCGAAATGGCCGCCGGAAGTTTTGAGACGTAGGTTAGTTCAGACGAATGTGCCTTA	320
GGTTCCGAGGCCATCAGATAGTAGCGTCTCTGGGAACCTCTTCGATCACCGCCATCAGCGCCTGTTTTGAGACGTAGGTTAGTTCAGACGAATGTGCC	321
ATAGGTTCCGAGGCCATCAGATAGTAGCGTCTCTGGGAGAAATCGCGCACCATGGGTTTTGAGACGTAGGTTAGTTCAGACGAATGTGCCTTA	322
ATAGGTTCCGAGGCCATCAGATAGTAGCGTCTCTGGGAAGCCTGTCTAGGTCGTGTTTTGAGACGTAGGTTAGTTCAGACGAATGTGCCTTA	323
ATAGGTTCCGAGGCCATCAGATAGTAGCGTCTCTGGGAGTAGATGACACAGTCCAGGCGTTTTGAGACGTAGGTTAGTTCAGACGAATGTGCCTTA	324
ATAGGTTCCGAGGCCATCAGATAGTAGCGTCTCTGGGAGCCTCCATGCCGATGATTCGGTTTTGAGACGTAGGTTAGTTCAGACGAATGTGCCTTA	325
ATAGGTTCCGAGGCCATCAGATAGTAGCGTCTCTGGGAGTCTTGCCCATCCTGCGCGGTTTTGAGACGTAGGTTAGTTCAGACGAATGTGCCTTA	326
GGTTCCGAGGCCATCAGATAGTAGCGTCTCTGGGAGAGAAACGCATGAAAAATACCAGTTTTGAGACGTAGGTTAGTTCAGACGAATGTGCC	327
ATAGGTTCCGAGGCCATCAGATAGTAGCGTCTCTGGGAGGTCTGACCGTCCTCGTCTTGTTTTGAGACGTAGGTTAGTTCAGACGAATGTGCCTTA	328
GGTTCCGAGGCCATCAGATAGTAGCGTCTCTGGGAATCTTCGGGCCCTGCAGGTCGGGTTTTGAGACGTAGGTTAGTTCAGACGAATGTGCC	329
ATAGGTTCCGAGGCCATCAGATAGTAGCGTCTCTGGGAGACCATGACGGCGTCGAACGGTTTTGAGACGTAGGTTAGTTCAGACGAATGTGCCTTA	330
ATAGGTTCCGAGGCCATCAGATAGTAGCGTCTCTGGGAGACCCCACGCTTGGTCCGTTTTGAGACGTAGGTTAGTTCAGACGAATGTGCCTTA	331
GGTTCCGAGGCCATCAGATAGTAGCGTCTCTGGGAGACATCGGCCGGGGAGCGGACGGTTTTGAGACGTAGGTTAGTTCAGACGAATGTGCC	332
GGTTCCGAGGCCATCAGATAGTAGCGTCTCTGGGAGATGCGCGACATTGTCCGGACCGTTTTGAGACGTAGGTTAGTTCAGACGAATGTGCC	333
ATAGGTTCCGAGGCCATCAGATAGTAGCGTCTCTGGGAACCCCACGCTTGGTCCGTTTTGAGACGTAGGTTAGTTCAGACGAATGTGCCTTA	334
ATAGGTTCCGAGGCCATCAGATAGTAGCGTCTCTGGGAACCATGACGGCGTCGAACGGTTTTGAGACGTAGGTTAGTTCAGACGAATGTGCCTTA	335
ATAGGTTCCGAGGCCATCAGATAGTAGCGTCTCTGGGAGCTCGCTTCTGTACCAGTTTTGAGACGTAGGTTAGTTCAGACGAATGTGCCTTA	336
GGTTCCGAGGCCATCAGATAGTAGCGTCTCTGGGAATGCCATCGGTGGACTGCATCTGTTTTGAGACGTAGGTTAGTTCAGACGAATGTGCC	337
GGTTCCGAGGCCATCAGATAGTAGCGTCTCTGGGAGGTGTTGGTGAGGGTGACTCGCGTTTTGAGACGTAGGTTAGTTCAGACGAATGTGCC	338
ATAGGTTCCGAGGCCATCAGATAGTAGCGTCTCTGGGAGTGTTGGTGAGGGTGACTCGCGTTTTGAGACGTAGGTTAGTTCAGACGAATGTGCCTTA	339
GGTTCCGAGGCCATCAGATAGTAGCGTCTCTGGGAGCAATTCGAGCACCAGGGCCGAGTTTTGAGACGTAGGTTAGTTCAGACGAATGTGCC	340
GGTTCCGAGGCCATCAGATAGTAGCGTCTCTGGGAGTTCCGCGATGCGTTGTTCCGGGGTTTTGAGACGTAGGTTAGTTCAGACGAATGTGCC	341
GGTTCCGAGGCCATCAGATAGTAGCGTCTCTGGGAATCACGGCGACGGTGGCCGGGGGTTTTGAGACGTAGGTTAGTTCAGACGAATGTGCC	342
GGTTCCGAGGCCATCAGATAGTAGCGTCTCTGGGAGCACGCAACCCCCACAGCACCAGTTTTGAGACGTAGGTTAGTTCAGACGAATGTGCC	343
GGTTCCGAGGCCATCAGATAGTAGCGTCTCTGGGAATGAACCCACCGTCCAAGAAAACGTTTTGAGACGTAGGTTAGTTCAGACGAATGTGCC	344
GGTTCCGAGGCCATCAGATAGTAGCGTCTCTGGGAACACTACGCCCATGGCCAGCGCGTTTTGAGACGTAGGTTAGTTCAGACGAATGTGCC	345
GGTTCCGAGGCCATCAGATAGTAGCGTCTCTGGGAGCAAGCTGGACAGCAAAGTATCGTTTTGAGACGTAGGTTAGTTCAGACGAATGTGCC	346
ATAGGTTCCGAGGCCATCAGATAGTAGCGTCTCTGGGAGTCGTCGTGGGCATCCGGGGTGTTTTGAGACGTAGGTTAGTTCAGACGAATGTGCCTTA	347
GGTTCCGAGGCCATCAGATAGTAGCGTCTCTGGGAGTGCTCAACTGGCTACCGGCCGGTTTTGAGACGTAGGTTAGTTCAGACGAATGTGCC	348
GGTTCCGAGGCCATCAGATAGTAGCGTCTCTGGGAGCCTCCGTTGATCAGGTCATGCAGGGGTTTTGAGACGTAGGTTAGTTCAGACGAATGTGCC	349
GGTTCCGAGGCCATCAGATAGTAGCGTCTCTGGGAGGTCCGGGGTAACTGCTACCTCGTTTTGAGACGTAGGTTAGTTCAGACGAATGTGCC	350
GGTTCCGAGGCCATCAGATAGTAGCGTCTCTGGGAGCTGCTTGTCGAGGCGCAGGTCAAGTTTTGAGACGTAGGTTAGTTCAGACGAATGTGCC	351
ATAGGTTCCGAGGCCATCAGATAGTAGCGTCTCTGGGAGCTGCTTGTCGAGGCGCAGGTGTTTTGAGACGTAGGTTAGTTCAGACGAATGTGCCTTA	352
GGTTCCGAGGCCATCAGATAGTAGCGTCTCTGGGAACCGCTGCTTGTCGAGGCGCAGGTGTTTTGAGACGTAGGTTAGTTCAGACGAATGTGCC	353
ATAGGTTCCGAGGCCATCAGATAGTAGCGTCTCTGGGAGAATCTCACCGTCAACGCCTGGTTTTGAGACGTAGGTTAGTTCAGACGAATGTGCCTTA	354
GGTTCCGAGGCCATCAGATAGTAGCGTCTCTGGGAGCCGAATCTCACCGTCAACGCCTGGTTTTGAGACGTAGGTTAGTTCAGACGAATGTGCC	355
ATAGGTTCCGAGGCCATCAGATAGTAGCGTCTCTGGGAACCCAGCGAACCACGTAGCGTTTTGAGACGTAGGTTAGTTCAGACGAATGTGCCTTA	356
GGTTCCGAGGCCATCAGATAGTAGCGTCTCTGGGAGGATTTCATCGCCGGTGCGGTCGTTTTGAGACGTAGGTTAGTTCAGACGAATGTGCC	357
ATAGGTTCCGAGGCCATCAGATAGTAGCGTCTCTGGGAACGACCTTGTCGACGCCCGCGTTTTGAGACGTAGGTTAGTTCAGACGAATGTGCCTTA	358
ATAGGTTCCGAGGCCATCAGATAGTAGCGTCTCTGGGAAGTTCCGGTCCCTATGTTTTGAGACGTAGGTTAGTTCAGACGAATGTGCCTTA	359
ATAGGTTCCGAGGCCATCAGATAGTAGCGTCTCTGGGAAAACCGTGATTGATTAGTTTTGAGACGTAGGTTAGTTCAGACGAATGTGCCTTA	360
ATAGGTTCCGAGGCCATCAGATAGTAGCGTCTCTGGGAATTGCTTCCTCCCTTAGTTTTGAGACGTAGGTTAGTTCAGACGAATGTGCCTTA	361
ATAGGTTCCGAGGCCATCAGATAGTAGCGTCTCTGGGAGCGCATGCAGGGTGGCCGCAGTTTTGAGACGTAGGTTAGTTCAGACGAATGTGCCTTA	362
GGTTCCGAGGCCATCAGATAGTAGCGTCTCTGGGAGACGACAGCGGAACACTGTCGTGTTTTGAGACGTAGGTTAGTTCAGACGAATGTGCC	363
ATAGGTTCCGAGGCCATCAGATAGTAGCGTCTCTGGGAATCTCGGTGAGGAACTGGCGGGTTTTGAGACGTAGGTTAGTTCAGACGAATGTGCCTTA	364
GGTTCCGAGGCCATCAGATAGTAGCGTCTCTGGGAATAGGTGCAGGTGCTGCGCACGGTTTTGAGACGTAGGTTAGTTCAGACGAATGTGCC	365
GGTTCCGAGGCCATCAGATAGTAGCGTCTCTGGGAATGACCACCGAGCTGCCTTGCCGTTTTGAGACGTAGGTTAGTTCAGACGAATGTGCC	366
ATAGGTTCCGAGGCCATCAGATAGTAGCGTCTCTGGGAAGAAGCGCATTCGAGCACAGCGTTTTGAGACGTAGGTTAGTTCAGACGAATGTGCCTTA	367
GGTTCCGAGGCCATCAGATAGTAGCGTCTCTGGGAACCAATCCGATCGGGCGACCCTGTTTTGAGACGTAGGTTAGTTCAGACGAATGTGCC	368
GGTTCCGAGGCCATCAGATAGTAGCGTCTCTGGGAGCCGGGATCGGCAGATCCTGCGGTTTTGAGACGTAGGTTAGTTCAGACGAATGTGCC	369
GGTTCCGAGGCCATCAGATAGTAGCGTCTCTGGGAGTCGTACCCGGGTGGGTGCCCGTGTTTTGAGACGTAGGTTAGTTCAGACGAATGTGCC	370
GGTTCCGAGGCCATCAGATAGTAGCGTCTCTGGGAACCGGCCAACCGTCCAGTGACTGTTTTGAGACGTAGGTTAGTTCAGACGAATGTGCC	371
ATAGGTTCCGAGGCCATCAGATAGTAGCGTCTCTGGGAGGTTGAGGTGGTGGCACACCAGTTTTGAGACGTAGGTTAGTTCAGACGAATGTGCCTTA	372
GGTTCCGAGGCCATCAGATAGTAGCGTCTCTGGGAGGGTTGAGGTGGTGGCACACCAGTTTTGAGACGTAGGTTAGTTCAGACGAATGTGCC	373
GGTTCCGAGGCCATCAGATAGTAGCGTCTCTGGGAATGGTCCGGATCACACCTGTCTGTTTTGAGACGTAGGTTAGTTCAGACGAATGTGCC	374
GGTTCCGAGGCCATCAGATAGTAGCGTCTCTGGGAGCCCGACATGATGCCGGTGTCCAGTTTTGAGACGTAGGTTAGTTCAGACGAATGTGCC	375
GGTTCCGAGGCCATCAGATAGTAGCGTCTCTGGGAGTTCGCGTGCCACGTGGGGCAACAGGTTTTGAGACGTAGGTTAGTTCAGACGAATGTGCC	376
GGTTCCGAGGCCATCAGATAGTAGCGTCTCTGGGAACCACCGCGGGTGTCCCATCGCGTGTTTTGAGACGTAGGTTAGTTCAGACGAATGTGCC	377
GGTTCCGAGGCCATCAGATAGTAGCGTCTCTGGGAGCGACCGGGACGTCGACCGTGAGTTTTGAGACGTAGGTTAGTTCAGACGAATGTGCC	378
GGTTCCGAGGCCATCAGATAGTAGCGTCTCTGGGAGCGCACACGGTGGTGACGTCACGTTTTGAGACGTAGGTTAGTTCAGACGAATGTGCC	379
GGTTCCGAGGCCATCAGATAGTAGCGTCTCTGGGAATACCCATGTCGAGCAGGTTCACGTTTTGAGACGTAGGTTAGTTCAGACGAATGTGCC	380
GGTTCCGAGGCCATCAGATAGTAGCGTCTCTGGGAGTAAGCAGGTTCGCCTTGTCGAGTTTTGAGACGTAGGTTAGTTCAGACGAATGTGCC	381
ATAGGTTCCGAGGCCATCAGATAGTAGCGTCTCTGGGAGTTGCCCTTTCCGAGGTAGTTGTTTTGAGACGTAGGTTAGTTCAGACGAATGTGCCTTA	382
GGTTCCGAGGCCATCAGATAGTAGCGTCTCTGGGAACCCGCAGCGAGAGGTCAGTGGGTTTTGAGACGTAGGTTAGTTCAGACGAATGTGCC	383
ATAGGTTCCGAGGCCATCAGATAGTAGCGTCTCTGGGAATGGGTGGGTGTTGCTCGGGCGTTTTGAGACGTAGGTTAGTTCAGACGAATGTGCCTTA	384
GGTTCCGAGGCCATCAGATAGTAGCGTCTCTGGGAGTTGCTCGGGCACAGCATTCCTTGTTTTGAGACGTAGGTTAGTTCAGACGAATGTGCC	385
ATAGGTTCCGAGGCCATCAGATAGTAGCGTCTCTGGGAGATGACCTCCGCCTCGTCCAAGTTTTGAGACGTAGGTTAGTTCAGACGAATGTGCCTTA	386
GGTTCCGAGGCCATCAGATAGTAGCGTCTCTGGGAAGATGACCTCCGCCTCGTCCAAGTTTTGAGACGTAGGTTAGTTCAGACGAATGTGCC	387
GGTTCCGAGGCCATCAGATAGTAGCGTCTCTGGGAGCAAAGAGTTCGCGCAGACGCTCGTTTTGAGACGTAGGTTAGTTCAGACGAATGTGCC	388
GGTTCCGAGGCCATCAGATAGTAGCGTCTCTGGGAGCCGGGCACCCGCATGATGTCGAGGTTTTGAGACGTAGGTTAGTTCAGACGAATGTGCC	389
GGTTCCGAGGCCATCAGATAGTAGCGTCTCTGGGAGGTACGTCGAGCTTGGTCGCGCGTTTTGAGACGTAGGTTAGTTCAGACGAATGTGCC	390
ATAGGTTCCGAGGCCATCAGATAGTAGCGTCTCTGGGAGTACGTCGAGCTTGGTCGCGCGTTTTGAGACGTAGGTTAGTTCAGACGAATGTGCCTTA	391
GGTTCCGAGGCCATCAGATAGTAGCGTCTCTGGGAGTTCGTAAAACGCCGCACCATTGCGTTTTGAGACGTAGGTTAGTTCAGACGAATGTGCC	392
GGTTCCGAGGCCATCAGATAGTAGCGTCTCTGGGAGTACTCGCTGTCGCCAAGCGCATGTTTTGAGACGTAGGTTAGTTCAGACGAATGTGCC	393
ATAGGTTCCGAGGCCATCAGATAGTAGCGTCTCTGGGAGCCGGCAATGCGATGCCGCCGGTTTTGAGACGTAGGTTAGTTCAGACGAATGTGCCTTA	394
GGTTCCGAGGCCATCAGATAGTAGCGTCTCTGGGAACATAGTCGATGCCCTGTGGTGGTTTTGAGACGTAGGTTAGTTCAGACGAATGTGCC	395
ATAGGTTCCGAGGCCATCAGATAGTAGCGTCTCTGGGAGGTGCCTGCCTTGATTGCAGCGTTTTGAGACGTAGGTTAGTTCAGACGAATGTGCCTTA	396
GGTTCCGAGGCCATCAGATAGTAGCGTCTCTGGGAGCTTTCGCAGGCGCGGAACGTTGTGTTTTGAGACGTAGGTTAGTTCAGACGAATGTGCC	397
GGTTCCGAGGCCATCAGATAGTAGCGTCTCTGGGAGTTTCGGTTGAGCAGGTCGATCGGTTTTGAGACGTAGGTTAGTTCAGACGAATGTGCC	398
ATAGGTTCCGAGGCCATCAGATAGTAGCGTCTCTGGGAGCGTGGAATGGCGCCGGCCGGGTTTTGAGACGTAGGTTAGTTCAGACGAATGTGCCTTA	399
ATAGGTTCCGAGGCCATCAGATAGTAGCGTCTCTGGGAGGCCGCCATCGCCCGATCCCCGTTTTGAGACGTAGGTTAGTTCAGACGAATGTGCCTTA	400
GGTTCCGAGGCCATCAGATAGTAGCGTCTCTGGGAAAAACCGACCGCGCTGCTGGCGGTTTTGAGACGTAGGTTAGTTCAGACGAATGTGCC	401
GGTTCCGAGGCCATCAGATAGTAGCGTCTCTGGGAGGCCCTTGACGATCCGCGAACCGTTTTGAGACGTAGGTTAGTTCAGACGAATGTGCC	402
GGTTCCGAGGCCATCAGATAGTAGCGTCTCTGGGAGCGTTCGTTCGCTCCCCGATCAGTTTTGAGACGTAGGTTAGTTCAGACGAATGTGCC	403
GGTTCCGAGGCCATCAGATAGTAGCGTCTCTGGGAAGTAGGTCCTGGCAGGTTTCCAGTTTTGAGACGTAGGTTAGTTCAGACGAATGTGCC	404
GGTTCCGAGGCCATCAGATAGTAGCGTCTCTGGGAATCTCGTTGCAGCCCTCCAGGCCGTTTTGAGACGTAGGTTAGTTCAGACGAATGTGCC	405
ATAGGTTCCGAGGCCATCAGATAGTAGCGTCTCTGGGAACGCGTCGGCGATGGCACCGAGTTTTGAGACGTAGGTTAGTTCAGACGAATGTGCCTTA	406
GGTTCCGAGGCCATCAGATAGTAGCGTCTCTGGGAGCCACGCGTCGGCGATGGCACCGAGTTTTGAGACGTAGGTTAGTTCAGACGAATGTGCC	407
GGTTCCGAGGCCATCAGATAGTAGCGTCTCTGGGAAGGAACGCCGGCCGGCGCGGCGGTTTTGAGACGTAGGTTAGTTCAGACGAATGTGCC	408
ATAGGTTCCGAGGCCATCAGATAGTAGCGTCTCTGGGAGGAACGCCGGCCGGCGCGGCGGTTTTGAGACGTAGGTTAGTTCAGACGAATGTGCCTTA	409
GGTTCCGAGGCCATCAGATAGTAGCGTCTCTGGGAGCCCAGTCGTCGCGACCCGGTGTGTTTTGAGACGTAGGTTAGTTCAGACGAATGTGCC	410
GGTTCCGAGGCCATCAGATAGTAGCGTCTCTGGGAGTTGTAGATCTCGCCGTTGAACAGTTTTGAGACGTAGGTTAGTTCAGACGAATGTGCC	411
ATAGGTTCCGAGGCCATCAGATAGTAGCGTCTCTGGGAGAACGGATCTCGCGCGTTTTGAGACGTAGGTTAGTTCAGACGAATGTGCCTTA	412
GGTTCCGAGGCCATCAGATAGTAGCGTCTCTGGGAATATGCTTGGCCACCGAGTCCTGTTTTGAGACGTAGGTTAGTTCAGACGAATGTGCC	413
GGTTCCGAGGCCATCAGATAGTAGCGTCTCTGGGAACCGGCCGGGGCCGCGACGAAGGGTTTTGAGACGTAGGTTAGTTCAGACGAATGTGCC	414
GGTTCCGAGGCCATCAGATAGTAGCGTCTCTGGGAGTGCCCCAGTGGTGATAGCCGGGTTTTGAGACGTAGGTTAGTTCAGACGAATGTGCC	415
ATAGGTTCCGAGGCCATCAGATAGTAGCGTCTCTGGGAGTGGAGTCGATACCCCCGGGTTTTGAGACGTAGGTTAGTTCAGACGAATGTGCCTTA	416
ATAGGTTCCGAGGCCATCAGATAGTAGCGTCTCTGGGAGTTCCGGCACGTACTGTTTTGAGACGTAGGTTAGTTCAGACGAATGTGCCTTA	417
ATAGGTTCCGAGGCCATCAGATAGTAGCGTCTCTGGGAGACTGGCCGCAAATCGTTTTGAGACGTAGGTTAGTTCAGACGAATGTGCCTTA	418
GGTTCCGAGGCCATCAGATAGTAGCGTCTCTGGGAGCTGACCACCTTGGCGATGTGAGTTTTGAGACGTAGGTTAGTTCAGACGAATGTGCC	419
GGTTCCGAGGCCATCAGATAGTAGCGTCTCTGGGAAGCCGCGCCGATCCGCCGCTGCGTTTTGAGACGTAGGTTAGTTCAGACGAATGTGCC	420
ATAGGTTCCGAGGCCATCAGATAGTAGCGTCTCTGGGAATCAACAGGTAACGGTATTGGGTTTTGAGACGTAGGTTAGTTCAGACGAATGTGCCTTA	421
ATAGGTTCCGAGGCCATCAGATAGTAGCGTCTCTGGGAGATCCAGCTCGATCGGGCCATGTTTTGAGACGTAGGTTAGTTCAGACGAATGTGCCTTA	422
ATAGGTTCCGAGGCCATCAGATAGTAGCGTCTCTGGGAGATCCGCCGCTGCCGAGCACGTTTTGAGACGTAGGTTAGTTCAGACGAATGTGCCTTA	423
GGTTCCGAGGCCATCAGATAGTAGCGTCTCTGGGAATGAACACCGCGTCGGGCAGTTGTTTTGAGACGTAGGTTAGTTCAGACGAATGTGCC	424
GGTTCCGAGGCCATCAGATAGTAGCGTCTCTGGGAGGATCCAGCTCGATCGGGCCATGTTTTGAGACGTAGGTTAGTTCAGACGAATGTGCC	425
ATAGGTTCCGAGGCCATCAGATAGTAGCGTCTCTGGGAGCGATTCTGAACTCGGTTTTGAGACGTAGGTTAGTTCAGACGAATGTGCCTTA	426
GGTTCCGAGGCCATCAGATAGTAGCGTCTCTGGGAAACGAATCCCGTGTGATCCCGGGTTTTGAGACGTAGGTTAGTTCAGACGAATGTGCC	427
GGTTCCGAGGCCATCAGATAGTAGCGTCTCTGGGAAGGGATTCGATGAACACCGCGTGTTTTGAGACGTAGGTTAGTTCAGACGAATGTGCC	428
GGTTCCGAGGCCATCAGATAGTAGCGTCTCTGGGAGCTCTCACCGAGTGCCGGCATCTGGACGTTTTGAGACGTAGGTTAGTTCAGACGAATGTGCC	429
GGTTCCGAGGCCATCAGATAGTAGCGTCTCTGGGAATCACGGCCTTGGCGAAGAACGGGTTTTGAGACGTAGGTTAGTTCAGACGAATGTGCC	430
GGTTCCGAGGCCATCAGATAGTAGCGTCTCTGGGAGGGCATCGATCACGGCCTTGGCGTTTTGAGACGTAGGTTAGTTCAGACGAATGTGCC	431
ATAGGTTCCGAGGCCATCAGATAGTAGCGTCTCTGGGAGCATGGCGGCCTGCGGCGGAAGTTTTGAGACGTAGGTTAGTTCAGACGAATGTGCCTTA	432
ATAGGTTCCGAGGCCATCAGATAGTAGCGTCTCTGGGAGCTTGACGATCGCCCCGGTGCGTTTTGAGACGTAGGTTAGTTCAGACGAATGTGCCTTA	433
ATAGGTTCCGAGGCCATCAGATAGTAGCGTCTCTGGGAGAGGCGGTGCTTGATCGTGGTGTTTTGAGACGTAGGTTAGTTCAGACGAATGTGCCTTA	434
ATAGGTTCCGAGGCCATCAGATAGTAGCGTCTCTGGGAGCGGACAGCTTCGACCGGGTTTTGAGACGTAGGTTAGTTCAGACGAATGTGCCTTA	435
ATAGGTTCCGAGGCCATCAGATAGTAGCGTCTCTGGGAATCGCGGACAGCTTCGACCGGGTTTTGAGACGTAGGTTAGTTCAGACGAATGTGCCTTA	436
ATAGGTTCCGAGGCCATCAGATAGTAGCGTCTCTGGGAAGACCGCGGGGTGTTCCAACAGTTTTGAGACGTAGGTTAGTTCAGACGAATGTGCCTTA	437
GGTTCCGAGGCCATCAGATAGTAGCGTCTCTGGGAGTGTAGACCGCGGGGTGTTCCAGTTTTGAGACGTAGGTTAGTTCAGACGAATGTGCC	438
ATAGGTTCCGAGGCCATCAGATAGTAGCGTCTCTGGGAACCTTGCGCGCCGGCCTGCGTTTTGAGACGTAGGTTAGTTCAGACGAATGTGCCTTA	439
GGTTCCGAGGCCATCAGATAGTAGCGTCTCTGGGAGCGACCTTGCGCGCCGGCCTGCGTTTTGAGACGTAGGTTAGTTCAGACGAATGTGCC	440
ATAGGTTCCGAGGCCATCAGATAGTAGCGTCTCTGGGAGCATGATGCCAGGCAGGTCGTTTTGAGACGTAGGTTAGTTCAGACGAATGTGCCTTA	441
ATAGGTTCCGAGGCCATCAGATAGTAGCGTCTCTGGGAGATGGCGTCCACCTCGTAGTTTTGAGACGTAGGTTAGTTCAGACGAATGTGCCTTA	442
ATAGGTTCCGAGGCCATCAGATAGTAGCGTCTCTGGGAAACCGGGAACCAGCCGCTTGTTTTGAGACGTAGGTTAGTTCAGACGAATGTGCCTTA	443
ATAGGTTCCGAGGCCATCAGATAGTAGCGTCTCTGGGAGTCGGGCGTCTTTTCCGTCGTTTTGAGACGTAGGTTAGTTCAGACGAATGTGCCTTA	444
GGTTCCGAGGCCATCAGATAGTAGCGTCTCTGGGAGCTCCAGGGTGAACGGGTCGTGCACGTTTTGAGACGTAGGTTAGTTCAGACGAATGTGCC	445
GGTTCCGAGGCCATCAGATAGTAGCGTCTCTGGGAGTCGAAGCTCACCGAATCGAAAATGTTTTGAGACGTAGGTTAGTTCAGACGAATGTGCC	446
ATAGGTTCCGAGGCCATCAGATAGTAGCGTCTCTGGGAGAAGTGCTGCATGATGCGTTTTGAGACGTAGGTTAGTTCAGACGAATGTGCCTTA	447
ATAGGTTCCGAGGCCATCAGATAGTAGCGTCTCTGGGAGATATTCAGCGTCTTGGCCGCGTTTTGAGACGTAGGTTAGTTCAGACGAATGTGCCTTA	448
ATAGGTTCCGAGGCCATCAGATAGTAGCGTCTCTGGGAGCCGTGTCCGACAGAGTTTTGAGACGTAGGTTAGTTCAGACGAATGTGCCTTA	449
GGTTCCGAGGCCATCAGATAGTAGCGTCTCTGGGAGCCGCCGCCCGGGTGCGACTTGCCGTTTTGAGACGTAGGTTAGTTCAGACGAATGTGCC	450
ATAGGTTCCGAGGCCATCAGATAGTAGCGTCTCTGGGAAAGGCGCGCGCGTAGATTCCCGTTTTGAGACGTAGGTTAGTTCAGACGAATGTGCCTTA	451
GGTTCCGAGGCCATCAGATAGTAGCGTCTCTGGGAACCCATCGACACGGTGGGGAATTCGTTTTGAGACGTAGGTTAGTTCAGACGAATGTGCC	452
ATAGGTTCCGAGGCCATCAGATAGTAGCGTCTCTGGGAGATGACGTTCCAGCCGGCACCGTTTTGAGACGTAGGTTAGTTCAGACGAATGTGCCTTA	453
GGTTCCGAGGCCATCAGATAGTAGCGTCTCTGGGAGCGTAGCCTTTGATGGTCTTGGGTTTTGAGACGTAGGTTAGTTCAGACGAATGTGCC	454
ATAGGTTCCGAGGCCATCAGATAGTAGCGTCTCTGGGAAGCCATCTGGTCGGCCGCGGCGTTTTGAGACGTAGGTTAGTTCAGACGAATGTGCCTTA	455
ATAGGTTCCGAGGCCATCAGATAGTAGCGTCTCTGGGAGACCGATCCGGGTCCGGCGGTGTTTTGAGACGTAGGTTAGTTCAGACGAATGTGCCTTA	456
GGTTCCGAGGCCATCAGATAGTAGCGTCTCTGGGAACATTCGACGCGCCCACGTAAGGTTTTGAGACGTAGGTTAGTTCAGACGAATGTGCC	457
GGTTCCGAGGCCATCAGATAGTAGCGTCTCTGGGAGCACCCGCAAAGCGTCGCCGGCGTTTTGAGACGTAGGTTAGTTCAGACGAATGTGCC	458
GGTTCCGAGGCCATCAGATAGTAGCGTCTCTGGGAGTTGCGGCATGGCATGCACGAGAGTTTTGAGACGTAGGTTAGTTCAGACGAATGTGCC	459
ATAGGTTCCGAGGCCATCAGATAGTAGCGTCTCTGGGAGATGAGGAGCGTTGCGTGTCAGTTTTGAGACGTAGGTTAGTTCAGACGAATGTGCCTTA	460
ATAGGTTCCGAGGCCATCAGATAGTAGCGTCTCTGGGAGCCACCGTCAGACCGCGGGTGGTTTTGAGACGTAGGTTAGTTCAGACGAATGTGCCTTA	461
ATAGGTTCCGAGGCCATCAGATAGTAGCGTCTCTGGGAGGTCGAGCGTGAGCACGGCCGGTTTTGAGACGTAGGTTAGTTCAGACGAATGTGCCTTA	462
GGTTCCGAGGCCATCAGATAGTAGCGTCTCTGGGAGTCCGCGTTGCCCGCGGTATTCGTCGTTTTGAGACGTAGGTTAGTTCAGACGAATGTGCC	463
GGTTCCGAGGCCATCAGATAGTAGCGTCTCTGGGAGTCCTCGAAATGCAGAATGGCACGTTTTGAGACGTAGGTTAGTTCAGACGAATGTGCC	464
ATAGGTTCCGAGGCCATCAGATAGTAGCGTCTCTGGGAAGTAATCCGTGCCGTATGTGTGTTTTGAGACGTAGGTTAGTTCAGACGAATGTGCCTTA	465
ATAGGTTCCGAGGCCATCAGATAGTAGCGTCTCTGGGAGCGGTTTTTCGCGTACGGCACGTTTTGAGACGTAGGTTAGTTCAGACGAATGTGCCTTA	466
GGTTCCGAGGCCATCAGATAGTAGCGTCTCTGGGAACAATGACGCCCAGTCCGATGCGTTTTGAGACGTAGGTTAGTTCAGACGAATGTGCC	467
ATAGGTTCCGAGGCCATCAGATAGTAGCGTCTCTGGGAACCATATTGGAGTCTTCACCTGTTTTGAGACGTAGGTTAGTTCAGACGAATGTGCCTTA	468
GGTTCCGAGGCCATCAGATAGTAGCGTCTCTGGGAGTCACCATATTGGAGTCTTCACCTGTTTTGAGACGTAGGTTAGTTCAGACGAATGTGCC	469
GGTTCCGAGGCCATCAGATAGTAGCGTCTCTGGGAACGCAGCAGCTCGCCGGCAGCGTGTTTTGAGACGTAGGTTAGTTCAGACGAATGTGCC	470
ATAGGTTCCGAGGCCATCAGATAGTAGCGTCTCTGGGAGCAGCAGCTCGCCGGCAGCGTGTTTTGAGACGTAGGTTAGTTCAGACGAATGTGCCTTA	471
GGTTCCGAGGCCATCAGATAGTAGCGTCTCTGGGAGCTCCCCGGTGACCACGCCCGCCGCCTGTTTTGAGACGTAGGTTAGTTCAGACGAATGTGCC	472
ATAGGTTCCGAGGCCATCAGATAGTAGCGTCTCTGGGAGTGCAGTGTGTCCACCAGTCCGTTTTGAGACGTAGGTTAGTTCAGACGAATGTGCCTTA	473
GGTTCCGAGGCCATCAGATAGTAGCGTCTCTGGGAGTGTGCAGTGTGTCCACCAGTCCGTTTTGAGACGTAGGTTAGTTCAGACGAATGTGCC	474
GGTTCCGAGGCCATCAGATAGTAGCGTCTCTGGGAACCAGATGGTGGTGATGGTGCTCGTTTTGAGACGTAGGTTAGTTCAGACGAATGTGCC	475
GGTTCCGAGGCCATCAGATAGTAGCGTCTCTGGGAATCTCGATGGTGTGGCTGACGTCGTTTTGAGACGTAGGTTAGTTCAGACGAATGTGCC	476
ATAGGTTCCGAGGCCATCAGATAGTAGCGTCTCTGGGAGTCGAGATCGACACCGGATTCGTTTTGAGACGTAGGTTAGTTCAGACGAATGTGCCTTA	477
GGTTCCGAGGCCATCAGATAGTAGCGTCTCTGGGAGTCGTCGAGATCGACACCGGATTCGTTTTGAGACGTAGGTTAGTTCAGACGAATGTGCC	478
GGTTCCGAGGCCATCAGATAGTAGCGTCTCTGGGAACGGCGTCGAGGTGATCGTTGAGGTTTTGAGACGTAGGTTAGTTCAGACGAATGTGCC	479
GGTTCCGAGGCCATCAGATAGTAGCGTCTCTGGGAGCCGCGGCAGCGCCGCCGGCGTGTTTTGAGACGTAGGTTAGTTCAGACGAATGTGCC	480
GGTTCCGAGGCCATCAGATAGTAGCGTCTCTGGGAGCACGGAATCGCCGCCCAGGGCGTTTTGAGACGTAGGTTAGTTCAGACGAATGTGCC	481
ATAGGTTCCGAGGCCATCAGATAGTAGCGTCTCTGGGAGACGCAGGTCGGCAACACTGAGTTTTGAGACGTAGGTTAGTTCAGACGAATGTGCCTTA	482
GGTTCCGAGGCCATCAGATAGTAGCGTCTCTGGGAGGATGCGCTGGGTGCCGTCGGGGTTTTGAGACGTAGGTTAGTTCAGACGAATGTGCC	483
GGTTCCGAGGCCATCAGATAGTAGCGTCTCTGGGAAACGAGGTTGGCGCCGGGGTGCGTTTTGAGACGTAGGTTAGTTCAGACGAATGTGCC	484
ATAGGTTCCGAGGCCATCAGATAGTAGCGTCTCTGGGAGAGCAGGCCCGGGCAGGCCAGGTTTTGAGACGTAGGTTAGTTCAGACGAATGTGCCTTA	485
GGTTCCGAGGCCATCAGATAGTAGCGTCTCTGGGAACTTCGGTGTCACCGGCTCCCACTCGTTTTGAGACGTAGGTTAGTTCAGACGAATGTGCC	486
GGTTCCGAGGCCATCAGATAGTAGCGTCTCTGGGAGGCGGACCAGGTCGCCGCTGCGGTTTTGAGACGTAGGTTAGTTCAGACGAATGTGCC	487
ATAGGTTCCGAGGCCATCAGATAGTAGCGTCTCTGGGAGCGGACCAGGTCGCCGCTGCGGTTTTGAGACGTAGGTTAGTTCAGACGAATGTGCCTTA	488
GGTTCCGAGGCCATCAGATAGTAGCGTCTCTGGGAGTCAGGTAGTCCCACCGCCGCGGCGTTTTGAGACGTAGGTTAGTTCAGACGAATGTGCC	489
ATAGGTTCCGAGGCCATCAGATAGTAGCGTCTCTGGGAAGGTAGTCCCACCGCCGCGGCGTTTTGAGACGTAGGTTAGTTCAGACGAATGTGCCTTA	490
ATAGGTTCCGAGGCCATCAGATAGTAGCGTCTCTGGGAGAACGTGAAGTCTTTCGGCCAGTTTTGAGACGTAGGTTAGTTCAGACGAATGTGCCTTA	491
GGTTCCGAGGCCATCAGATAGTAGCGTCTCTGGGAAATTCGCTGTCAATCGAAACCCGTTTTGAGACGTAGGTTAGTTCAGACGAATGTGCC	492
ATAGGTTCCGAGGCCATCAGATAGTAGCGTCTCTGGGAGTCGTTGTGCTGTGCACGCCAGTTTTGAGACGTAGGTTAGTTCAGACGAATGTGCCTTA	493
ATAGGTTCCGAGGCCATCAGATAGTAGCGTCTCTGGGAGCGCTTGATGTCGGAGAGCATGTTTTGAGACGTAGGTTAGTTCAGACGAATGTGCCTTA	494
GGTTCCGAGGCCATCAGATAGTAGCGTCTCTGGGAGCTGAGTTCGCGCTTGATGTCGGGTTTTGAGACGTAGGTTAGTTCAGACGAATGTGCC	495
GGTTCCGAGGCCATCAGATAGTAGCGTCTCTGGGAGATCCCGGTTAGGCCGAAGCCTGTTTTGAGACGTAGGTTAGTTCAGACGAATGTGCC	496
ATAGGTTCCGAGGCCATCAGATAGTAGCGTCTCTGGGAGAACCAACGACGCGAAGGCGCGTTTTGAGACGTAGGTTAGTTCAGACGAATGTGCCTTA	497
ATAGGTTCCGAGGCCATCAGATAGTAGCGTCTCTGGGAGCGACACCCTGCTCGTCGCGTGTTTTGAGACGTAGGTTAGTTCAGACGAATGTGCCTTA	498
ATAGGTTCCGAGGCCATCAGATAGTAGCGTCTCTGGGAGTGTTCCCCCGAACTCGCGGAGTTTTGAGACGTAGGTTAGTTCAGACGAATGTGCCTTA	499
ATAGGTTCCGAGGCCATCAGATAGTAGCGTCTCTGGGAGCACCGTTGGTAGCCCAGCAGGTTTTGAGACGTAGGTTAGTTCAGACGAATGTGCCTTA	500
ATAGGTTCCGAGGCCATCAGATAGTAGCGTCTCTGGGAGGTGCACGTCGAACACCGGGGGTTTTGAGACGTAGGTTAGTTCAGACGAATGTGCCTTA	501
GGTTCCGAGGCCATCAGATAGTAGCGTCTCTGGGAAGCAGCACCGTAACGGAATCCAGTTTTGAGACGTAGGTTAGTTCAGACGAATGTGCC	502
GGTTCCGAGGCCATCAGATAGTAGCGTCTCTGGGAAATTTTTCCAGCGCCGCCCGGGGTTTTGAGACGTAGGTTAGTTCAGACGAATGTGCC	503
ATAGGTTCCGAGGCCATCAGATAGTAGCGTCTCTGGGAACACCCAGCGCCTGCCGTTTTGAGACGTAGGTTAGTTCAGACGAATGTGCCTTA	504
GGTTCCGAGGCCATCAGATAGTAGCGTCTCTGGGAGCCGCGCGTCGTCGAAGCCGTATTGTTTTGAGACGTAGGTTAGTTCAGACGAATGTGCC	505
ATAGGTTCCGAGGCCATCAGATAGTAGCGTCTCTGGGAGCCGCGGCGGCGCGCGGTGTTTTGAGACGTAGGTTAGTTCAGACGAATGTGCCTTA	506
ATAGGTTCCGAGGCCATCAGATAGTAGCGTCTCTGGGAACACCCAGCGCCTGCCTGTTTTGAGACGTAGGTTAGTTCAGACGAATGTGCCTTA	507
GGTTCCGAGGCCATCAGATAGTAGCGTCTCTGGGAGTGCTGCCGTGGCGTATCCCGGGTTTTGAGACGTAGGTTAGTTCAGACGAATGTGCC	508
ATAGGTTCCGAGGCCATCAGATAGTAGCGTCTCTGGGAGGTCGACGGTGGCCAGCGCGCGTTTTGAGACGTAGGTTAGTTCAGACGAATGTGCCTTA	509
GGTTCCGAGGCCATCAGATAGTAGCGTCTCTGGGAGTCTCGCGGGCGCTGGCCCGCTGTTTTGAGACGTAGGTTAGTTCAGACGAATGTGCC	510
ATAGGTTCCGAGGCCATCAGATAGTAGCGTCTCTGGGAGCCGTGGCGTATCCCGGGTTTTGAGACGTAGGTTAGTTCAGACGAATGTGCCTTA	511
ATAGGTTCCGAGGCCATCAGATAGTAGCGTCTCTGGGAGTTCCACCGCCGGCCAGCCCGGTTTTGAGACGTAGGTTAGTTCAGACGAATGTGCCTTA	512
GGTTCCGAGGCCATCAGATAGTAGCGTCTCTGGGAGTCCCAACCCCGAAGTGCGTCAGTTTTGAGACGTAGGTTAGTTCAGACGAATGTGCC	513
ATAGGTTCCGAGGCCATCAGATAGTAGCGTCTCTGGGAGCGGCACCACGATGTCGGAGAGTTTTGAGACGTAGGTTAGTTCAGACGAATGTGCCTTA	514
GGTTCCGAGGCCATCAGATAGTAGCGTCTCTGGGAGCGAGACCAGGTCGGCCAGCACCGTTTTGAGACGTAGGTTAGTTCAGACGAATGTGCC	515
ATAGGTTCCGAGGCCATCAGATAGTAGCGTCTCTGGGAGCGTCGATTTGGCCGAGTTTTGAGACGTAGGTTAGTTCAGACGAATGTGCCTTA	516
GGTTCCGAGGCCATCAGATAGTAGCGTCTCTGGGAGGCTCGGTCCGCCCTCCACGAGGTTTTGAGACGTAGGTTAGTTCAGACGAATGTGCC	517
ATAGGTTCCGAGGCCATCAGATAGTAGCGTCTCTGGGAACGAGCGAGACCAGGTCGGGTTTTGAGACGTAGGTTAGTTCAGACGAATGTGCCTTA	518
ATAGGTTCCGAGGCCATCAGATAGTAGCGTCTCTGGGAGGTTGCCCTGTAACGCCGTGCGTTTTGAGACGTAGGTTAGTTCAGACGAATGTGCCTTA	519
ATAGGTTCCGAGGCCATCAGATAGTAGCGTCTCTGGGAGCGCGCCGGCGAAACCGATCAGTTTTGAGACGTAGGTTAGTTCAGACGAATGTGCCTTA	520
ATAGGTTCCGAGGCCATCAGATAGTAGCGTCTCTGGGAGCCCGGCGGCATCAGCGTCGTGTTTTGAGACGTAGGTTAGTTCAGACGAATGTGCCTTA	521
GGTTCCGAGGCCATCAGATAGTAGCGTCTCTGGGAAGCCCGGCGGCATCAGCGTCGTGTTTTGAGACGTAGGTTAGTTCAGACGAATGTGCC	522
GGTTCCGAGGCCATCAGATAGTAGCGTCTCTGGGAGTCCAGTCGTTCTTTTCCTTTACGTTTTGAGACGTAGGTTAGTTCAGACGAATGTGCC	523
ATAGGTTCCGAGGCCATCAGATAGTAGCGTCTCTGGGAAGCCGCTCGGCGATCGTTTTGAGACGTAGGTTAGTTCAGACGAATGTGCCTTA	524
GGTTCCGAGGCCATCAGATAGTAGCGTCTCTGGGAGAAGTAGCCCATCGCGCTCCATGTTTTGAGACGTAGGTTAGTTCAGACGAATGTGCC	525
ATAGGTTCCGAGGCCATCAGATAGTAGCGTCTCTGGGAAACCCGATGACATCGAGTTTTGAGACGTAGGTTAGTTCAGACGAATGTGCCTTA	526
GGTTCCGAGGCCATCAGATAGTAGCGTCTCTGGGAAACGGGGACGTGGTCGGGTTGTGTTTTGAGACGTAGGTTAGTTCAGACGAATGTGCC	527
GGTTCCGAGGCCATCAGATAGTAGCGTCTCTGGGAGGCCCGGGATCGGGTTGCCGAAGTTTTGAGACGTAGGTTAGTTCAGACGAATGTGCC	528
GGTTCCGAGGCCATCAGATAGTAGCGTCTCTGGGAGTTTCGACGGTTACTCGTGCGTGTTTTGAGACGTAGGTTAGTTCAGACGAATGTGCC	529
ATAGGTTCCGAGGCCATCAGATAGTAGCGTCTCTGGGAGTGCGGGTGCGTCCGGAGAAGGTTTTGAGACGTAGGTTAGTTCAGACGAATGTGCCTTA	530
GGTTCCGAGGCCATCAGATAGTAGCGTCTCTGGGAATCGGCGGCGCCACGTTCGCGGGTTTTGAGACGTAGGTTAGTTCAGACGAATGTGCC	531
ATAGGTTCCGAGGCCATCAGATAGTAGCGTCTCTGGGAGGGTGCGGGTCGAACGTCAGTTTTGAGACGTAGGTTAGTTCAGACGAATGTGCCTTA	532
GGTTCCGAGGCCATCAGATAGTAGCGTCTCTGGGAGCTTCGACGGTGCGGGTGCGTCCGTTTTGAGACGTAGGTTAGTTCAGACGAATGTGCC	533
ATAGGTTCCGAGGCCATCAGATAGTAGCGTCTCTGGGAGCGCCACGTTCGCGGGTTTTGAGACGTAGGTTAGTTCAGACGAATGTGCCTTA	534
ATAGGTTCCGAGGCCATCAGATAGTAGCGTCTCTGGGAGCAGGACCGGATGTAGGTGGAGTTTTGAGACGTAGGTTAGTTCAGACGAATGTGCCTTA	535
ATAGGTTCCGAGGCCATCAGATAGTAGCGTCTCTGGGAGTCACGTGCCCGCTCGGTAGTTTTGAGACGTAGGTTAGTTCAGACGAATGTGCCTTA	536
ATAGGTTCCGAGGCCATCAGATAGTAGCGTCTCTGGGAGTCACCGGCCCATGCCGTTTTGAGACGTAGGTTAGTTCAGACGAATGTGCCTTA	537
GGTTCCGAGGCCATCAGATAGTAGCGTCTCTGGGAAGCTTCATGAAATCGGTGGTGAGTTTTGAGACGTAGGTTAGTTCAGACGAATGTGCC	538
GGTTCCGAGGCCATCAGATAGTAGCGTCTCTGGGAAAACCCAGCCACCTCTTGGTCAGTTTTGAGACGTAGGTTAGTTCAGACGAATGTGCC	539
ATAGGTTCCGAGGCCATCAGATAGTAGCGTCTCTGGGAGCCACCTCTTGGTCAGTTTTGAGACGTAGGTTAGTTCAGACGAATGTGCCTTA	540
ATAGGTTCCGAGGCCATCAGATAGTAGCGTCTCTGGGAACGGTTCGCCCTTGTCGCCCTGTTTTGAGACGTAGGTTAGTTCAGACGAATGTGCCTTA	541
ATAGGTTCCGAGGCCATCAGATAGTAGCGTCTCTGGGAACCCAGCCACCTCTTGGTCAGTTTTGAGACGTAGGTTAGTTCAGACGAATGTGCCTTA	542
ATAGGTTCCGAGGCCATCAGATAGTAGCGTCTCTGGGAAACCCAGCCACCTCTTGGTCAGTTTTGAGACGTAGGTTAGTTCAGACGAATGTGCCTTA	543
GGTTCCGAGGCCATCAGATAGTAGCGTCTCTGGGAGCACGGTTCGCCCTTGTCGCCCTGTTTTGAGACGTAGGTTAGTTCAGACGAATGTGCC	544
GGTTCCGAGGCCATCAGATAGTAGCGTCTCTGGGAGCGGGGCATGTCGGCGCGCTCGGGTTTTGAGACGTAGGTTAGTTCAGACGAATGTGCC	545
ATAGGTTCCGAGGCCATCAGATAGTAGCGTCTCTGGGAATGAATTCGTTGCGCCGCGTTTTGAGACGTAGGTTAGTTCAGACGAATGTGCCTTA	546
ATAGGTTCCGAGGCCATCAGATAGTAGCGTCTCTGGGAGGGTGGGTCGGAGTACAACGTTTTGAGACGTAGGTTAGTTCAGACGAATGTGCCTTA	547
ATAGGTTCCGAGGCCATCAGATAGTAGCGTCTCTGGGAGGCTTGGAATCCTGCAACACCGTTTTGAGACGTAGGTTAGTTCAGACGAATGTGCCTTA	548
ATAGGTTCCGAGGCCATCAGATAGTAGCGTCTCTGGGAAGCCGCCCCGGTGTGCTGACGGTTTTGAGACGTAGGTTAGTTCAGACGAATGTGCCTTA	549
GGTTCCGAGGCCATCAGATAGTAGCGTCTCTGGGAGCCACCAGCGGTGCGCAAATTCGTTTTGAGACGTAGGTTAGTTCAGACGAATGTGCC	550
GGTTCCGAGGCCATCAGATAGTAGCGTCTCTGGGAGCTCGAAGGCGAAATTCGGTGCCGTTTTGAGACGTAGGTTAGTTCAGACGAATGTGCC	551
GGTTCCGAGGCCATCAGATAGTAGCGTCTCTGGGAGCCCATGATGAACAGCTCACCAGTTTTGAGACGTAGGTTAGTTCAGACGAATGTGCC	552
GGTTCCGAGGCCATCAGATAGTAGCGTCTCTGGGAATGGGAATCGAACCAGGTGACAGTTTTGAGACGTAGGTTAGTTCAGACGAATGTGCC	553
ATAGGTTCCGAGGCCATCAGATAGTAGCGTCTCTGGGAGTCGTCATCCGACCCGACGCCGTTTTGAGACGTAGGTTAGTTCAGACGAATGTGCCTTA	554
ATAGGTTCCGAGGCCATCAGATAGTAGCGTCTCTGGGAGGCTGCGCGCTTTCGTACGTAGTTTTGAGACGTAGGTTAGTTCAGACGAATGTGCCTTA	555
ATAGGTTCCGAGGCCATCAGATAGTAGCGTCTCTGGGAGCGGCATCTCGATGTGCGCGCGTTTTGAGACGTAGGTTAGTTCAGACGAATGTGCCTTA	556
ATAGGTTCCGAGGCCATCAGATAGTAGCGTCTCTGGGAAACCTTGGCCGTGGCGTGTCGGTTTTGAGACGTAGGTTAGTTCAGACGAATGTGCCTTA	557
ATAGGTTCCGAGGCCATCAGATAGTAGCGTCTCTGGGAAGCACCCGCACCAGCCCTTTCGTTTTGAGACGTAGGTTAGTTCAGACGAATGTGCCTTA	558
ATAGGTTCCGAGGCCATCAGATAGTAGCGTCTCTGGGAACCCAATAGCGAAGCGGCGGAGTTTTGAGACGTAGGTTAGTTCAGACGAATGTGCCTTA	559
GGTTCCGAGGCCATCAGATAGTAGCGTCTCTGGGAACTCCTTACCGCGCCGAAGGTTGCTGTTTTGAGACGTAGGTTAGTTCAGACGAATGTGCC	560
GGTTCCGAGGCCATCAGATAGTAGCGTCTCTGGGAGCGCGGCCAGCGGCGGGAACCCGTTTTGAGACGTAGGTTAGTTCAGACGAATGTGCC	561
ATAGGTTCCGAGGCCATCAGATAGTAGCGTCTCTGGGAGTAGTGCCTTGTTCTTTAGGCGTTTTGAGACGTAGGTTAGTTCAGACGAATGTGCCTTA	562
GGTTCCGAGGCCATCAGATAGTAGCGTCTCTGGGAACGGGCAAATGGATAACCCGGCGTTTTGAGACGTAGGTTAGTTCAGACGAATGTGCC	563
GGTTCCGAGGCCATCAGATAGTAGCGTCTCTGGGAAACGCGGTGACGATGTCGGTCGGTTTTGAGACGTAGGTTAGTTCAGACGAATGTGCC	564
ATAGGTTCCGAGGCCATCAGATAGTAGCGTCTCTGGGAGCGGATGGGCGGTATGCGCGTGTTTTGAGACGTAGGTTAGTTCAGACGAATGTGCCTTA	565
GGTTCCGAGGCCATCAGATAGTAGCGTCTCTGGGAATCGAGCGGCGTACACCGGCCGGTGTTTTGAGACGTAGGTTAGTTCAGACGAATGTGCC	566
GGTTCCGAGGCCATCAGATAGTAGCGTCTCTGGGAATCGAGCCCGGTGGTGGGCTCGTCGTTTTGAGACGTAGGTTAGTTCAGACGAATGTGCC	567
GGTTCCGAGGCCATCAGATAGTAGCGTCTCTGGGAGCGATGATTATGCCGTGATCGAGTTTTGAGACGTAGGTTAGTTCAGACGAATGTGCC	568
GGTTCCGAGGCCATCAGATAGTAGCGTCTCTGGGAATCCTTCAGATCGCGGGGCACTATTTCGTTTTGAGACGTAGGTTAGTTCAGACGAATGTGCC	569
GGTTCCGAGGCCATCAGATAGTAGCGTCTCTGGGAGTAATGCGGTCTGAGTCGGGCGGTTTTGAGACGTAGGTTAGTTCAGACGAATGTGCC	570
GGTTCCGAGGCCATCAGATAGTAGCGTCTCTGGGAGTCGATCCGGCGCGCTGCCTCGAGTTTTGAGACGTAGGTTAGTTCAGACGAATGTGCC	571
GGTTCCGAGGCCATCAGATAGTAGCGTCTCTGGGAGTTCCACGGTATGGCGAACGGGATGTTTTGAGACGTAGGTTAGTTCAGACGAATGTGCC	572
GGTTCCGAGGCCATCAGATAGTAGCGTCTCTGGGAACTAGCGATATCACCAAACCCGTGTTTTGAGACGTAGGTTAGTTCAGACGAATGTGCC	573
ATAGGTTCCGAGGCCATCAGATAGTAGCGTCTCTGGGAAAATGGGCAAGCTCAGCAGCGGTTTTGAGACGTAGGTTAGTTCAGACGAATGTGCCTTA	574
ATAGGTTCCGAGGCCATCAGATAGTAGCGTCTCTGGGAGAACAAATGGATGGATCCAGTGTTTTGAGACGTAGGTTAGTTCAGACGAATGTGCCTTA	575
GGTTCCGAGGCCATCAGATAGTAGCGTCTCTGGGAGCGAACAAATGGATGGATCCAGTGTTTTGAGACGTAGGTTAGTTCAGACGAATGTGCC	576
ATAGGTTCCGAGGCCATCAGATAGTAGCGTCTCTGGGAAAACAATGGTGGATGAAAGCGGTTTTGAGACGTAGGTTAGTTCAGACGAATGTGCCTTA	577
GGTTCCGAGGCCATCAGATAGTAGCGTCTCTGGGAGTTTCAACGTGGGTACGCATCTGTTTTGAGACGTAGGTTAGTTCAGACGAATGTGCC	578
GGTTCCGAGGCCATCAGATAGTAGCGTCTCTGGGAGCGAGCCGAGCAATGCCGCTCCGTTTTGAGACGTAGGTTAGTTCAGACGAATGTGCC	579
GGTTCCGAGGCCATCAGATAGTAGCGTCTCTGGGAGCCGAGTGCAGCACACCGCGCAGTTTTGAGACGTAGGTTAGTTCAGACGAATGTGCC	580
GGTTCCGAGGCCATCAGATAGTAGCGTCTCTGGGAGTCCACATCGATCAAGGTGGTGCGTTTTGAGACGTAGGTTAGTTCAGACGAATGTGCC	581
GGTTCCGAGGCCATCAGATAGTAGCGTCTCTGGGAGTCGCCCGGTGAACTCTCGGGTGTTTTGAGACGTAGGTTAGTTCAGACGAATGTGCC	582
GGTTCCGAGGCCATCAGATAGTAGCGTCTCTGGGAGGCACCACCCCGTGCCGCAGTGGTTTTGAGACGTAGGTTAGTTCAGACGAATGTGCC	583
ATAGGTTCCGAGGCCATCAGATAGTAGCGTCTCTGGGAGAGCGGTTGCCTTCTTGGTTTTGAGACGTAGGTTAGTTCAGACGAATGTGCCTTA	584
ATAGGTTCCGAGGCCATCAGATAGTAGCGTCTCTGGGAAGCGGTTGCCTTCTTGGTTTTGAGACGTAGGTTAGTTCAGACGAATGTGCCTTA	585
ATAGGTTCCGAGGCCATCAGATAGTAGCGTCTCTGGGAGGCGGCCTTTGTCGCCTTCGTTTTGAGACGTAGGTTAGTTCAGACGAATGTGCCTTA	586
ATAGGTTCCGAGGCCATCAGATAGTAGCGTCTCTGGGAAACAGCGGGTCCTTCTGGTTTTGAGACGTAGGTTAGTTCAGACGAATGTGCCTTA	587
GGTTCCGAGGCCATCAGATAGTAGCGTCTCTGGGAACCGCTTTGAATTGCGCGCCCGGGTTTTGAGACGTAGGTTAGTTCAGACGAATGTGCC	588
ATAGGTTCCGAGGCCATCAGATAGTAGCGTCTCTGGGAGGTCCGAGCCCAATTTCTGTGGTTTTGAGACGTAGGTTAGTTCAGACGAATGTGCCTTA	589
ATAGGTTCCGAGGCCATCAGATAGTAGCGTCTCTGGGAGCTCAATGAGCTTCCGTTTTGAGACGTAGGTTAGTTCAGACGAATGTGCCTTA	590
ATAGGTTCCGAGGCCATCAGATAGTAGCGTCTCTGGGAAATCGGGATGAGATAACCACGTTTTGAGACGTAGGTTAGTTCAGACGAATGTGCCTTA	591
ATAGGTTCCGAGGCCATCAGATAGTAGCGTCTCTGGGAGCTTCAGAAAGACCGGTTTTGAGACGTAGGTTAGTTCAGACGAATGTGCCTTA	592
ATAGGTTCCGAGGCCATCAGATAGTAGCGTCTCTGGGAATTCGATCTTGAAGAGTTTTGAGACGTAGGTTAGTTCAGACGAATGTGCCTTA	593
ATAGGTTCCGAGGCCATCAGATAGTAGCGTCTCTGGGAAGGAGTTCCACATCGTCTGTTTTGAGACGTAGGTTAGTTCAGACGAATGTGCCTTA	594
ATAGGTTCCGAGGCCATCAGATAGTAGCGTCTCTGGGAATCCGGTGCCGAAATCGGGCGTTTTGAGACGTAGGTTAGTTCAGACGAATGTGCCTTA	595
GGTTCCGAGGCCATCAGATAGTAGCGTCTCTGGGAGCCAGCTGAACGTGCACTGGCCCTGTTTTGAGACGTAGGTTAGTTCAGACGAATGTGCC	596
GGTTCCGAGGCCATCAGATAGTAGCGTCTCTGGGAGGAATGTCGTCACCGGAGCGGAGTTTTGAGACGTAGGTTAGTTCAGACGAATGTGCC	597
ATAGGTTCCGAGGCCATCAGATAGTAGCGTCTCTGGGAACACCGGCAGCACCGCACCGCGTTTTGAGACGTAGGTTAGTTCAGACGAATGTGCCTTA	598
GGTTCCGAGGCCATCAGATAGTAGCGTCTCTGGGAACCAGTCGGCCATCTCGATGGTGCGTTTTGAGACGTAGGTTAGTTCAGACGAATGTGCC	599
ATAGGTTCCGAGGCCATCAGATAGTAGCGTCTCTGGGAAGGCCTCGGCCAGCACCCGTTTTGAGACGTAGGTTAGTTCAGACGAATGTGCCTTA	600
GGTTCCGAGGCCATCAGATAGTAGCGTCTCTGGGAGTGATGCCCGAGATGTCGGCCTCGTTTTGAGACGTAGGTTAGTTCAGACGAATGTGCC	601
GGTTCCGAGGCCATCAGATAGTAGCGTCTCTGGGAACGGCCTTGACGTCACCGACGAGTTTTGAGACGTAGGTTAGTTCAGACGAATGTGCC	602
ATAGGTTCCGAGGCCATCAGATAGTAGCGTCTCTGGGAGAGGTTTTGCCGGTGGCTGGTTTTGAGACGTAGGTTAGTTCAGACGAATGTGCCTTA	603
ATAGGTTCCGAGGCCATCAGATAGTAGCGTCTCTGGGAGTTTGGTGTTGGGCTTGTAGCGTTTTGAGACGTAGGTTAGTTCAGACGAATGTGCCTTA	604
ATAGGTTCCGAGGCCATCAGATAGTAGCGTCTCTGGGAACTCGTCGAGACCACCCTCGCGTTTTGAGACGTAGGTTAGTTCAGACGAATGTGCCTTA	605
GGTTCCGAGGCCATCAGATAGTAGCGTCTCTGGGAAGATGAAATGCGAGTCCCCGCGGTTTTGAGACGTAGGTTAGTTCAGACGAATGTGCC	606
ATAGGTTCCGAGGCCATCAGATAGTAGCGTCTCTGGGAGATGAAATGCGAGTCCCCGCGGTTTTGAGACGTAGGTTAGTTCAGACGAATGTGCCTTA	607
GGTTCCGAGGCCATCAGATAGTAGCGTCTCTGGGAGCATGCCTACCCATCACCTCCAGTTTTGAGACGTAGGTTAGTTCAGACGAATGTGCC	608
GGTTCCGAGGCCATCAGATAGTAGCGTCTCTGGGAGTCGGGGTGCACCCGGGCCGTGCGTTTTGAGACGTAGGTTAGTTCAGACGAATGTGCC	609
GGTTCCGAGGCCATCAGATAGTAGCGTCTCTGGGAGCCGGGACAGTCGCCGCCTCCGGGTTTTGAGACGTAGGTTAGTTCAGACGAATGTGCC	610
GGTTCCGAGGCCATCAGATAGTAGCGTCTCTGGGAGCCCGCCGTGCACGTGCCACCGCCCGTTTTGAGACGTAGGTTAGTTCAGACGAATGTGCC	611
ATAGGTTCCGAGGCCATCAGATAGTAGCGTCTCTGGGAACCCTCGACCAGACGATCCCGTTTTGAGACGTAGGTTAGTTCAGACGAATGTGCCTTA	612
GGTTCCGAGGCCATCAGATAGTAGCGTCTCTGGGAACAACTGACATTTCGGCGATCGGTTTTGAGACGTAGGTTAGTTCAGACGAATGTGCC	613
ATAGGTTCCGAGGCCATCAGATAGTAGCGTCTCTGGGAGCCGTGCACGTGCCACCGCCCGTTTTGAGACGTAGGTTAGTTCAGACGAATGTGCCTTA	614
GGTTCCGAGGCCATCAGATAGTAGCGTCTCTGGGAATCCAGGTAGGCCATGACGCACGTTTTGAGACGTAGGTTAGTTCAGACGAATGTGCC	615
ATAGGTTCCGAGGCCATCAGATAGTAGCGTCTCTGGGAGTAGGCCATGACGCACGTTTTGAGACGTAGGTTAGTTCAGACGAATGTGCCTTA	616
GGTTCCGAGGCCATCAGATAGTAGCGTCTCTGGGAGCCCGCCGTGCACGTGCCACCGCCGTTTTGAGACGTAGGTTAGTTCAGACGAATGTGCC	617
ATAGGTTCCGAGGCCATCAGATAGTAGCGTCTCTGGGAGGTCATCGGCGCCGTTGTTTTGAGACGTAGGTTAGTTCAGACGAATGTGCCTTA	618
ATAGGTTCCGAGGCCATCAGATAGTAGCGTCTCTGGGAACGCAGGTGACGTCGCGGCGTTTTGAGACGTAGGTTAGTTCAGACGAATGTGCCTTA	619
ATAGGTTCCGAGGCCATCAGATAGTAGCGTCTCTGGGAGGCCCCACGACCCGGCCGGGTTTTGAGACGTAGGTTAGTTCAGACGAATGTGCCTTA	620
GGTTCCGAGGCCATCAGATAGTAGCGTCTCTGGGAACCGTCGCGGGCAGCCCCGCCAAGGTTTTGAGACGTAGGTTAGTTCAGACGAATGTGCC	621
GGTTCCGAGGCCATCAGATAGTAGCGTCTCTGGGAGTCGTCGCGCAGCGCGGTACCGGTTTTGAGACGTAGGTTAGTTCAGACGAATGTGCC	622
GGTTCCGAGGCCATCAGATAGTAGCGTCTCTGGGAATCTCACCGCGAGTCACGCCCAAGTTTTGAGACGTAGGTTAGTTCAGACGAATGTGCC	623
GGTTCCGAGGCCATCAGATAGTAGCGTCTCTGGGAGCTCGATGATCCGCCGAAAGCCGGTTTTGAGACGTAGGTTAGTTCAGACGAATGTGCC	624
ATAGGTTCCGAGGCCATCAGATAGTAGCGTCTCTGGGAGGCCGGTGACCGGGTAGGTTTTGAGACGTAGGTTAGTTCAGACGAATGTGCCTTA	625
ATAGGTTCCGAGGCCATCAGATAGTAGCGTCTCTGGGAGCGGCGACCTGTCCCGTTTTGAGACGTAGGTTAGTTCAGACGAATGTGCCTTA	626
ATAGGTTCCGAGGCCATCAGATAGTAGCGTCTCTGGGAAACGTCCAGCGGGCACGACAGTTTTGAGACGTAGGTTAGTTCAGACGAATGTGCCTTA	627
ATAGGTTCCGAGGCCATCAGATAGTAGCGTCTCTGGGAGATCCATGCCGGTGACCGTGAGTTTTGAGACGTAGGTTAGTTCAGACGAATGTGCCTTA	628
GGTTCCGAGGCCATCAGATAGTAGCGTCTCTGGGAGCGCGACCCAATGGTCAGGCTGGTTTTGAGACGTAGGTTAGTTCAGACGAATGTGCC	629
ATAGGTTCCGAGGCCATCAGATAGTAGCGTCTCTGGGAGGTGCCGCCACTCCGAGGTGTTTTGAGACGTAGGTTAGTTCAGACGAATGTGCCTTA	630
GGTTCCGAGGCCATCAGATAGTAGCGTCTCTGGGAGAGGTCCAGCAATGAGGTCGCGGTTTTGAGACGTAGGTTAGTTCAGACGAATGTGCC	631
ATAGGTTCCGAGGCCATCAGATAGTAGCGTCTCTGGGAGGGGGGCCACCGAATGTTTTGAGACGTAGGTTAGTTCAGACGAATGTGCCTTA	632
ATAGGTTCCGAGGCCATCAGATAGTAGCGTCTCTGGGAGACCACACGCACACCGACCGGTTTTGAGACGTAGGTTAGTTCAGACGAATGTGCCTTA	633
GGTTCCGAGGCCATCAGATAGTAGCGTCTCTGGGAGCCCGGGCCAGCAAGTCGGCGTTGGTTTTGAGACGTAGGTTAGTTCAGACGAATGTGCC	634
GGTTCCGAGGCCATCAGATAGTAGCGTCTCTGGGAGACAAGGTGGGGCTAGGGTCTGGTTTTGAGACGTAGGTTAGTTCAGACGAATGTGCC	635
ATAGGTTCCGAGGCCATCAGATAGTAGCGTCTCTGGGAACAAGGTGGGGCTAGGGTCTGGTTTTGAGACGTAGGTTAGTTCAGACGAATGTGCCTTA	636
GGTTCCGAGGCCATCAGATAGTAGCGTCTCTGGGAAGCCAGAGGTCACGGCCGCCGTGTTTTGAGACGTAGGTTAGTTCAGACGAATGTGCC	637
ATAGGTTCCGAGGCCATCAGATAGTAGCGTCTCTGGGAGCCAGAGGTCACGGCCGCCGTGTTTTGAGACGTAGGTTAGTTCAGACGAATGTGCCTTA	638
ATAGGTTCCGAGGCCATCAGATAGTAGCGTCTCTGGGAGCGAAGTCGGCATTTTCCGCGTTTTGAGACGTAGGTTAGTTCAGACGAATGTGCCTTA	639
ATAGGTTCCGAGGCCATCAGATAGTAGCGTCTCTGGGAGCGTCCTCGCCGTTGATGTTTTGAGACGTAGGTTAGTTCAGACGAATGTGCCTTA	640
ATAGGTTCCGAGGCCATCAGATAGTAGCGTCTCTGGGAGTTTTCCATCTTCATCGCCTGTTTTGAGACGTAGGTTAGTTCAGACGAATGTGCCTTA	641
GGTTCCGAGGCCATCAGATAGTAGCGTCTCTGGGAGCGCACCGCCGACTCGTACAGCTGTTTTGAGACGTAGGTTAGTTCAGACGAATGTGCC	642
ATAGGTTCCGAGGCCATCAGATAGTAGCGTCTCTGGGAGAAGGCGCGTGTTGACCTCGTTTTGAGACGTAGGTTAGTTCAGACGAATGTGCCTTA	643
ATAGGTTCCGAGGCCATCAGATAGTAGCGTCTCTGGGAGCTTTTCGCCGTTGGCGATGTTTTGAGACGTAGGTTAGTTCAGACGAATGTGCCTTA	644
ATAGGTTCCGAGGCCATCAGATAGTAGCGTCTCTGGGAGACCGGATCGGGGGTACGTTTTGAGACGTAGGTTAGTTCAGACGAATGTGCCTTA	645
ATAGGTTCCGAGGCCATCAGATAGTAGCGTCTCTGGGAGGGGCCGGACGGCGGGTTTTGAGACGTAGGTTAGTTCAGACGAATGTGCCTTA	646
ATAGGTTCCGAGGCCATCAGATAGTAGCGTCTCTGGGAGGCTTACTTGATCTCGGGTTTTGAGACGTAGGTTAGTTCAGACGAATGTGCCTTA	647
ATAGGTTCCGAGGCCATCAGATAGTAGCGTCTCTGGGAAGTCCAAGCGGATGTCGAGATGTTTTGAGACGTAGGTTAGTTCAGACGAATGTGCCTTA	648
GGTTCCGAGGCCATCAGATAGTAGCGTCTCTGGGAATAGTCCAAGCGGATGTCGAGATGTTTTGAGACGTAGGTTAGTTCAGACGAATGTGCC	649
GGTTCCGAGGCCATCAGATAGTAGCGTCTCTGGGAGTCCAAGCGGATGTCGAGATAGGGTTTTGAGACGTAGGTTAGTTCAGACGAATGTGCC	650
GGTTCCGAGGCCATCAGATAGTAGCGTCTCTGGGAGCGGATGTCGAGATAGGGAAGGAGTTTTGAGACGTAGGTTAGTTCAGACGAATGTGCC	651
ATAGGTTCCGAGGCCATCAGATAGTAGCGTCTCTGGGAGGATGTCGAGATAGGGAAGGAGTTTTGAGACGTAGGTTAGTTCAGACGAATGTGCCTTA	652
GGTTCCGAGGCCATCAGATAGTAGCGTCTCTGGGAGCCCGGTGGAGCCGCGGCAGCCGCGTTTTGAGACGTAGGTTAGTTCAGACGAATGTGCC	653
ATAGGTTCCGAGGCCATCAGATAGTAGCGTCTCTGGGAGGCACGCGCACCGACCGCCAGTTTTGAGACGTAGGTTAGTTCAGACGAATGTGCCTTA	654
GGTTCCGAGGCCATCAGATAGTAGCGTCTCTGGGAATGCCGCCCACCACCACCGGCACGTTTTGAGACGTAGGTTAGTTCAGACGAATGTGCC	655
GGTTCCGAGGCCATCAGATAGTAGCGTCTCTGGGAACCTGGTCACGTATCGAGATCAGTTTTGAGACGTAGGTTAGTTCAGACGAATGTGCC	656
ATAGGTTCCGAGGCCATCAGATAGTAGCGTCTCTGGGAGTGGCTGTTGAGCGCCTCGGGTTTTGAGACGTAGGTTAGTTCAGACGAATGTGCCTTA	657
ATAGGTTCCGAGGCCATCAGATAGTAGCGTCTCTGGGAGGCCTCGGTTTCCACGTTTTGAGACGTAGGTTAGTTCAGACGAATGTGCCTTA	658
ATAGGTTCCGAGGCCATCAGATAGTAGCGTCTCTGGGAAGCCCCAAGGCTTTCCGTCGGTTTTGAGACGTAGGTTAGTTCAGACGAATGTGCCTTA	659
ATAGGTTCCGAGGCCATCAGATAGTAGCGTCTCTGGGAAGCTGCCGGCGTCGAAGTTTTGAGACGTAGGTTAGTTCAGACGAATGTGCCTTA	660
ATAGGTTCCGAGGCCATCAGATAGTAGCGTCTCTGGGAACTCGCAGCCCGGCGCAGCGTTTTGAGACGTAGGTTAGTTCAGACGAATGTGCCTTA	661
GGTTCCGAGGCCATCAGATAGTAGCGTCTCTGGGAGCACCCAGTCGTCGCGGGGGATGTTTTGAGACGTAGGTTAGTTCAGACGAATGTGCC	662
ATAGGTTCCGAGGCCATCAGATAGTAGCGTCTCTGGGAGCCGAGGGTCTGGGCCAAATCGTTTTGAGACGTAGGTTAGTTCAGACGAATGTGCCTTA	663
GGTTCCGAGGCCATCAGATAGTAGCGTCTCTGGGAGCCGCCGAGGGTCTGGGCCAAATCGTTTTGAGACGTAGGTTAGTTCAGACGAATGTGCC	664
GGTTCCGAGGCCATCAGATAGTAGCGTCTCTGGGAGCATTCAACCGTTGACGCCCGGCGTTTTGAGACGTAGGTTAGTTCAGACGAATGTGCC	665
ATAGGTTCCGAGGCCATCAGATAGTAGCGTCTCTGGGAATTCAACCGTTGACGCCCGGCGTTTTGAGACGTAGGTTAGTTCAGACGAATGTGCCTTA	666
GGTTCCGAGGCCATCAGATAGTAGCGTCTCTGGGAGTGGCCTCGTCGGGTGCCGGTAGGTTTTGAGACGTAGGTTAGTTCAGACGAATGTGCC	667
GGTTCCGAGGCCATCAGATAGTAGCGTCTCTGGGAATCCGGCTGGCCGCCGATCGGCAGTTTTGAGACGTAGGTTAGTTCAGACGAATGTGCC	668
GGTTCCGAGGCCATCAGATAGTAGCGTCTCTGGGAGTCACCGAGCAGAAGTAGATGTTGTTTTGAGACGTAGGTTAGTTCAGACGAATGTGCC	669
GGTTCCGAGGCCATCAGATAGTAGCGTCTCTGGGAGTAGCCAGCGGCCGGGCGTTTTGTTTTGAGACGTAGGTTAGTTCAGACGAATGTGCC	670
GGTTCCGAGGCCATCAGATAGTAGCGTCTCTGGGAGGTCGCGTGCGCCCAGCGCCGCGTTTTGAGACGTAGGTTAGTTCAGACGAATGTGCC	671
ATAGGTTCCGAGGCCATCAGATAGTAGCGTCTCTGGGAGTAGACGGTTGTGGGACCAAAGTTTTGAGACGTAGGTTAGTTCAGACGAATGTGCCTTA	672
GGTTCCGAGGCCATCAGATAGTAGCGTCTCTGGGAACCACCAGACCGGCGGCCACCAGTTTTGAGACGTAGGTTAGTTCAGACGAATGTGCC	673
ATAGGTTCCGAGGCCATCAGATAGTAGCGTCTCTGGGAGTGTTCAGGTCCCCGGCGGCGGTTTTGAGACGTAGGTTAGTTCAGACGAATGTGCCTTA	674
GGTTCCGAGGCCATCAGATAGTAGCGTCTCTGGGAGGTGTTCAGGTCCCCGGCGGCGGTTTTGAGACGTAGGTTAGTTCAGACGAATGTGCC	675
ATAGGTTCCGAGGCCATCAGATAGTAGCGTCTCTGGGAGTTGGCCACCACCGCCGCCTTGTTTTGAGACGTAGGTTAGTTCAGACGAATGTGCCTTA	676
GGTTCCGAGGCCATCAGATAGTAGCGTCTCTGGGAACGTTGGCCACCACCGCCGCCTTGTTTTGAGACGTAGGTTAGTTCAGACGAATGTGCC	677
GGTTCCGAGGCCATCAGATAGTAGCGTCTCTGGGAACCGGATGCTCATCTGCCACCTCGTTTTGAGACGTAGGTTAGTTCAGACGAATGTGCC	678
ATAGGTTCCGAGGCCATCAGATAGTAGCGTCTCTGGGAGTTCTCCCGGGTGGGCGCAACGTTTTGAGACGTAGGTTAGTTCAGACGAATGTGCCTTA	679
GGTTCCGAGGCCATCAGATAGTAGCGTCTCTGGGAGGTTCTCCCGGGTGGGCGCAACGTTTTGAGACGTAGGTTAGTTCAGACGAATGTGCC	680
GGTTCCGAGGCCATCAGATAGTAGCGTCTCTGGGAGCGCCAGCACCGCGATATTACGGTTTTGAGACGTAGGTTAGTTCAGACGAATGTGCC	681
GGTTCCGAGGCCATCAGATAGTAGCGTCTCTGGGAGCAGCCTGGTGGTGCCAAGCCGGGTTTTGAGACGTAGGTTAGTTCAGACGAATGTGCC	682
GGTTCCGAGGCCATCAGATAGTAGCGTCTCTGGGAGTGGTGCCAAGCCGGGCAGCAAGTTTTGAGACGTAGGTTAGTTCAGACGAATGTGCC	683
ATAGGTTCCGAGGCCATCAGATAGTAGCGTCTCTGGGAACATTGAGTTCACCGGGGTTTTGAGACGTAGGTTAGTTCAGACGAATGTGCCTTA	684
GGTTCCGAGGCCATCAGATAGTAGCGTCTCTGGGAGCTGCTGGTAGTCCTTCTCACCGTTTTGAGACGTAGGTTAGTTCAGACGAATGTGCC	685
ATAGGTTCCGAGGCCATCAGATAGTAGCGTCTCTGGGAGCAGCAGCTTTAGCACGACCGGTTTTGAGACGTAGGTTAGTTCAGACGAATGTGCCTTA	686
ATAGGTTCCGAGGCCATCAGATAGTAGCGTCTCTGGGAACACATTGAGTTCACCGGGGTTTTGAGACGTAGGTTAGTTCAGACGAATGTGCCTTA	687
ATAGGTTCCGAGGCCATCAGATAGTAGCGTCTCTGGGAAGTTTCTCCAATGTGATTGTTTTGAGACGTAGGTTAGTTCAGACGAATGTGCCTTA	688
GGTTCCGAGGCCATCAGATAGTAGCGTCTCTGGGAAGCCCGTCGGCTTCGCGCACGGGTTTTGAGACGTAGGTTAGTTCAGACGAATGTGCC	689
ATAGGTTCCGAGGCCATCAGATAGTAGCGTCTCTGGGAACACGACGACGACCGATCGTTTTGAGACGTAGGTTAGTTCAGACGAATGTGCCTTA	690
GGTTCCGAGGCCATCAGATAGTAGCGTCTCTGGGAACCATGGCCGCATGCTGATCACGTTTTGAGACGTAGGTTAGTTCAGACGAATGTGCC	691
GGTTCCGAGGCCATCAGATAGTAGCGTCTCTGGGAGGCGCCGACGATGCGATCTCGGGTTTTGAGACGTAGGTTAGTTCAGACGAATGTGCC	692
GGTTCCGAGGCCATCAGATAGTAGCGTCTCTGGGAGCGCGGACTCCATCGACATTTTGTTTTGAGACGTAGGTTAGTTCAGACGAATGTGCC	693
GGTTCCGAGGCCATCAGATAGTAGCGTCTCTGGGAGGATCCACTGCAGCTTGCCGCCGTTTTGAGACGTAGGTTAGTTCAGACGAATGTGCC	694
ATAGGTTCCGAGGCCATCAGATAGTAGCGTCTCTGGGAGCTCCACCCAGCCGGCCCGGGGTTTTGAGACGTAGGTTAGTTCAGACGAATGTGCCTTA	695
ATAGGTTCCGAGGCCATCAGATAGTAGCGTCTCTGGGAAGGACTCGGCCAATTGCTCTCGTTTTGAGACGTAGGTTAGTTCAGACGAATGTGCCTTA	696
GGTTCCGAGGCCATCAGATAGTAGCGTCTCTGGGAGCCCCTGCCGCTGGCCCCGTCGGGTTTTGAGACGTAGGTTAGTTCAGACGAATGTGCC	697
GGTTCCGAGGCCATCAGATAGTAGCGTCTCTGGGAGCACCGGGCTGGTTGTCGATGCGTTTTGAGACGTAGGTTAGTTCAGACGAATGTGCC	698
ATAGGTTCCGAGGCCATCAGATAGTAGCGTCTCTGGGAGCTGGTTGTCGATGCGTTTTGAGACGTAGGTTAGTTCAGACGAATGTGCCTTA	699
ATAGGTTCCGAGGCCATCAGATAGTAGCGTCTCTGGGAGTGGCCGACGCAATCCACGTTTTGAGACGTAGGTTAGTTCAGACGAATGTGCCTTA	700
ATAGGTTCCGAGGCCATCAGATAGTAGCGTCTCTGGGAGCCGGGCCGCGTCCGCGGTTTTGAGACGTAGGTTAGTTCAGACGAATGTGCCTTA	701
GGTTCCGAGGCCATCAGATAGTAGCGTCTCTGGGAGCTGCAGTGCATCGGGCCCGGTCTGTTTTGAGACGTAGGTTAGTTCAGACGAATGTGCC	702
ATAGGTTCCGAGGCCATCAGATAGTAGCGTCTCTGGGAAACCAGGACGAAGCGGGTGGTTTTGAGACGTAGGTTAGTTCAGACGAATGTGCCTTA	703
ATAGGTTCCGAGGCCATCAGATAGTAGCGTCTCTGGGAAGCCGGCCGCAGGTCGGCGGGTTTTGAGACGTAGGTTAGTTCAGACGAATGTGCCTTA	704
GGTTCCGAGGCCATCAGATAGTAGCGTCTCTGGGAAGTGCTGCGGGCGCGCTCTCGAGTTTTGAGACGTAGGTTAGTTCAGACGAATGTGCC	705
GGTTCCGAGGCCATCAGATAGTAGCGTCTCTGGGAGCGAATCCGAACTCTTCTGCCCGTTTTGAGACGTAGGTTAGTTCAGACGAATGTGCC	706
ATAGGTTCCGAGGCCATCAGATAGTAGCGTCTCTGGGAGGCCATGTGGTGCACCTCGGTTTTGAGACGTAGGTTAGTTCAGACGAATGTGCCTTA	707
ATAGGTTCCGAGGCCATCAGATAGTAGCGTCTCTGGGAGTCCTGCAAATCGAGGTTTTGAGACGTAGGTTAGTTCAGACGAATGTGCCTTA	708
GGTTCCGAGGCCATCAGATAGTAGCGTCTCTGGGAGTCCAACCGCCTCGTTCACAGTGTTTTGAGACGTAGGTTAGTTCAGACGAATGTGCC	709
GGTTCCGAGGCCATCAGATAGTAGCGTCTCTGGGAATGCCCATCTTCGACATCACTTGTTTTGAGACGTAGGTTAGTTCAGACGAATGTGCC	710
ATAGGTTCCGAGGCCATCAGATAGTAGCGTCTCTGGGAGTCCAACACACCGGCCGTTTTGAGACGTAGGTTAGTTCAGACGAATGTGCCTTA	711
ATAGGTTCCGAGGCCATCAGATAGTAGCGTCTCTGGGAGGACCCGTTTGTAGTCACGTTTTGAGACGTAGGTTAGTTCAGACGAATGTGCCTTA	712
ATAGGTTCCGAGGCCATCAGATAGTAGCGTCTCTGGGAGCCTCAGGGATCATCAGTTTTGAGACGTAGGTTAGTTCAGACGAATGTGCCTTA	713
ATAGGTTCCGAGGCCATCAGATAGTAGCGTCTCTGGGAACCTGCCGGAAGGTGGGCGTTTTGAGACGTAGGTTAGTTCAGACGAATGTGCCTTA	714
GGTTCCGAGGCCATCAGATAGTAGCGTCTCTGGGAATGGCGTGTTCGAGCCGGCGCAGTTTTGAGACGTAGGTTAGTTCAGACGAATGTGCC	715
GGTTCCGAGGCCATCAGATAGTAGCGTCTCTGGGAATGCCAAGAGCGATCGAGCGGCTGTTTTGAGACGTAGGTTAGTTCAGACGAATGTGCC	716
ATAGGTTCCGAGGCCATCAGATAGTAGCGTCTCTGGGAACGCCAGCAGCGCGGCACCCGGTTTTGAGACGTAGGTTAGTTCAGACGAATGTGCCTTA	717
GGTTCCGAGGCCATCAGATAGTAGCGTCTCTGGGAGATGACCGCGGTCTGCACTACCGTTTTGAGACGTAGGTTAGTTCAGACGAATGTGCC	718
GGTTCCGAGGCCATCAGATAGTAGCGTCTCTGGGAGTGTGACTGGAGCGGATCGATCGTTTTGAGACGTAGGTTAGTTCAGACGAATGTGCC	719
GGTTCCGAGGCCATCAGATAGTAGCGTCTCTGGGAGTAGTACATCGATTCGGTGTATGTTTTGAGACGTAGGTTAGTTCAGACGAATGTGCC	720
ATAGGTTCCGAGGCCATCAGATAGTAGCGTCTCTGGGAGACCCGGCTCCACCACCGGGGGTTTTGAGACGTAGGTTAGTTCAGACGAATGTGCCTTA	721
GGTTCCGAGGCCATCAGATAGTAGCGTCTCTGGGAGGACCCGGCTCCACCACCGGGGGTTTTGAGACGTAGGTTAGTTCAGACGAATGTGCC	722
ATAGGTTCCGAGGCCATCAGATAGTAGCGTCTCTGGGAGTCCACCCACGGTCCGTGCATGTTTTGAGACGTAGGTTAGTTCAGACGAATGTGCCTTA	723
GGTTCCGAGGCCATCAGATAGTAGCGTCTCTGGGAACGTCCACCCACGGTCCGTGCATGTTTTGAGACGTAGGTTAGTTCAGACGAATGTGCC	724
ATAGGTTCCGAGGCCATCAGATAGTAGCGTCTCTGGGAGCAACGCCAGCGCCACCGTGAGTTTTGAGACGTAGGTTAGTTCAGACGAATGTGCCTTA	725
GGTTCCGAGGCCATCAGATAGTAGCGTCTCTGGGAATCAGAAAGATACGGTGCACTCGTTTTGAGACGTAGGTTAGTTCAGACGAATGTGCC	726
GGTTCCGAGGCCATCAGATAGTAGCGTCTCTGGGAACCCGGCGATTCTAACTCCCTAGTTTTGAGACGTAGGTTAGTTCAGACGAATGTGCC	727	Negative guide - overrepresented 10x in pool
ATAGGTTCCGAGGCCATCAGATAGTAGCGTCTCTGGGAGAAGGAGCTTTGTACCAATGTTTTGAGACGTAGGTTAGTTCAGACGAATGTGCCTTA	728	Negative guide - overrepresented 10x in pool
ATAGGTTCCGAGGCCATCAGATAGTAGCGTCTCTGGGAGCAGTCGCGACTTAAAGAGGTGTTTTGAGACGTAGGTTAGTTCAGACGAATGTGCCTTA	729	Negative guide - overrepresented 10x in pool
GGTTCCGAGGCCATCAGATAGTAGCGTCTCTGGGAGACGAAGGAGCTTTGTACCAATGTTTTGAGACGTAGGTTAGTTCAGACGAATGTGCC	730	Negative guide - overrepresented 10x in pool
GGTTCCGAGGCCATCAGATAGTAGCGTCTCTGGGAGTGCGGAGGTTAACAGATAACCGTTTTGAGACGTAGGTTAGTTCAGACGAATGTGCC	731	Negative guide - overrepresented 10x in pool
ATAGGTTCCGAGGCCATCAGATAGTAGCGTCTCTGGGAAGGACACTGGAGGGAGCTTATGTTTTGAGACGTAGGTTAGTTCAGACGAATGTGCCTTA	732	Negative guide - overrepresented 10x in pool
ATAGGTTCCGAGGCCATCAGATAGTAGCGTCTCTGGGAGGCGCTCTATACGGAGAGTTGTTTTGAGACGTAGGTTAGTTCAGACGAATGTGCCTTA	733	Negative guide - overrepresented 10x in pool
ATAGGTTCCGAGGCCATCAGATAGTAGCGTCTCTGGGAGTGACGCGCGGCGTTAAATTAGTTTTGAGACGTAGGTTAGTTCAGACGAATGTGCCTTA	734	Negative guide - overrepresented 10x in pool
GGTTCCGAGGCCATCAGATAGTAGCGTCTCTGGGAGCAGGGTCCGACCTTATACGGAGGTTTTGAGACGTAGGTTAGTTCAGACGAATGTGCC	735	Negative guide - overrepresented 10x in pool
GGTTCCGAGGCCATCAGATAGTAGCGTCTCTGGGAGCGTCATCCCTAGTAGACTGGTGTTTTGAGACGTAGGTTAGTTCAGACGAATGTGCC	736	Negative guide - overrepresented 10x in pool
GGTTCCGAGGCCATCAGATAGTAGCGTCTCTGGGAACCGCGGCTCTACTTGCAATGTGTTTTGAGACGTAGGTTAGTTCAGACGAATGTGCC	737	Negative guide - overrepresented 10x in pool
ATAGGTTCCGAGGCCATCAGATAGTAGCGTCTCTGGGAGCAGCAGGGTATAATTCCTCGTTTTGAGACGTAGGTTAGTTCAGACGAATGTGCCTTA	738	Negative guide - overrepresented 10x in pool
ATAGGTTCCGAGGCCATCAGATAGTAGCGTCTCTGGGAACACCGGAGCTTGTAATCTAGTTTTGAGACGTAGGTTAGTTCAGACGAATGTGCCTTA	739	Negative guide - overrepresented 10x in pool
ATAGGTTCCGAGGCCATCAGATAGTAGCGTCTCTGGGAGGGTCCGACCTTATACGGAGGTTTTGAGACGTAGGTTAGTTCAGACGAATGTGCCTTA	740	Negative guide - overrepresented 10x in pool
GGTTCCGAGGCCATCAGATAGTAGCGTCTCTGGGAGGCGACTTCTAGTCTACAAATAGTTTTGAGACGTAGGTTAGTTCAGACGAATGTGCC	741	Negative guide - overrepresented 10x in pool
GGTTCCGAGGCCATCAGATAGTAGCGTCTCTGGGAACCGTCCGACCTAAACCCTGTGTGTTTTGAGACGTAGGTTAGTTCAGACGAATGTGCC	742	Negative guide - overrepresented 10x in pool
ATAGGTTCCGAGGCCATCAGATAGTAGCGTCTCTGGGAACCCGCAGAACTAACACAGGGTTTTGAGACGTAGGTTAGTTCAGACGAATGTGCCTTA	743	Negative guide - overrepresented 10x in pool
ATAGGTTCCGAGGCCATCAGATAGTAGCGTCTCTGGGAGCCCGGAGAACAGTTAATATCGTTTTGAGACGTAGGTTAGTTCAGACGAATGTGCCTTA	744	Negative guide - overrepresented 10x in pool
ATAGGTTCCGAGGCCATCAGATAGTAGCGTCTCTGGGAGGTGGGATGCATTCTAAAGTTTTGAGACGTAGGTTAGTTCAGACGAATGTGCCTTA	745	Negative guide - overrepresented 10x in pool
ATAGGTTCCGAGGCCATCAGATAGTAGCGTCTCTGGGAACCGAACGCAGGCACATTTCAGTTTTGAGACGTAGGTTAGTTCAGACGAATGTGCCTTA	746	Negative guide - overrepresented 10x in pool
GGTTCCGAGGCCATCAGATAGTAGCGTCTCTGGGAGTTCGACCCGTTACGCCTAAGTGTTTTGAGACGTAGGTTAGTTCAGACGAATGTGCC	747	Negative guide - overrepresented 10x in pool
GGTTCCGAGGCCATCAGATAGTAGCGTCTCTGGGAGGCGGGTCTGATTCTAATCGAAGTTTTGAGACGTAGGTTAGTTCAGACGAATGTGCC	748	Negative guide - overrepresented 10x in pool
ATAGGTTCCGAGGCCATCAGATAGTAGCGTCTCTGGGAGTGGGCCCTTTCTGTCTAGTTTTGAGACGTAGGTTAGTTCAGACGAATGTGCCTTA	749	Negative guide - overrepresented 10x in pool
ATAGGTTCCGAGGCCATCAGATAGTAGCGTCTCTGGGAACGAGGCAGTCTATCATAGGTTTTGAGACGTAGGTTAGTTCAGACGAATGTGCCTTA	750	Negative guide - overrepresented 10x in pool
ATAGGTTCCGAGGCCATCAGATAGTAGCGTCTCTGGGAGACAGCAATGGTAATCTCAAGGTTTTGAGACGTAGGTTAGTTCAGACGAATGTGCCTTA	751	Negative guide - overrepresented 10x in pool
ATAGGTTCCGAGGCCATCAGATAGTAGCGTCTCTGGGAGGGTGCCCGCCTAAGTCCCATGTTTTGAGACGTAGGTTAGTTCAGACGAATGTGCCTTA	752	Negative guide - overrepresented 10x in pool
GGTTCCGAGGCCATCAGATAGTAGCGTCTCTGGGAAGCCGCCATCCAGAGAATAATGGTTTTGAGACGTAGGTTAGTTCAGACGAATGTGCC	753	Negative guide - overrepresented 10x in pool
ATAGGTTCCGAGGCCATCAGATAGTAGCGTCTCTGGGAGGCGCTCACTCGTCCCTAGGGTTTTGAGACGTAGGTTAGTTCAGACGAATGTGCCTTA	754	Negative guide - overrepresented 10x in pool
ATAGGTTCCGAGGCCATCAGATAGTAGCGTCTCTGGGAGTAGAGGCTCCAATTATTAGGGTTTTGAGACGTAGGTTAGTTCAGACGAATGTGCCTTA	755	Negative guide - overrepresented 10x in pool
ATAGGTTCCGAGGCCATCAGATAGTAGCGTCTCTGGGAGCGAGATAGCTCATTAAAGCAGTTTTGAGACGTAGGTTAGTTCAGACGAATGTGCCTTA	756	Negative guide - overrepresented 10x in pool
ATAGGTTCCGAGGCCATCAGATAGTAGCGTCTCTGGGAGCTGCCTCCGATTCAGTCTCTGTTTTGAGACGTAGGTTAGTTCAGACGAATGTGCCTTA	757	Negative guide - overrepresented 10x in pool
ATAGGTTCCGAGGCCATCAGATAGTAGCGTCTCTGGGAAGATGCTGCCTCTAATTAGGTTTTGAGACGTAGGTTAGTTCAGACGAATGTGCCTTA	758	Negative guide - overrepresented 10x in pool
GGTTCCGAGGCCATCAGATAGTAGCGTCTCTGGGAGATTCTCAACAATCAGGAGAGGGTTTTGAGACGTAGGTTAGTTCAGACGAATGTGCC	759	Negative guide - overrepresented 10x in pool
ATAGGTTCCGAGGCCATCAGATAGTAGCGTCTCTGGGAACTGCGCGCAGTAGGCTGAAAGTTTTGAGACGTAGGTTAGTTCAGACGAATGTGCCTTA	760	Negative guide - overrepresented 10x in pool
ATAGGTTCCGAGGCCATCAGATAGTAGCGTCTCTGGGAGGCTCGTTCCACCTAATAGTTTTGAGACGTAGGTTAGTTCAGACGAATGTGCCTTA	761	Negative guide - overrepresented 10x in pool
ATAGGTTCCGAGGCCATCAGATAGTAGCGTCTCTGGGAACGCGGCAGGGATCTCTAAATGTTTTGAGACGTAGGTTAGTTCAGACGAATGTGCCTTA	762	Negative guide - overrepresented 10x in pool
GGTTCCGAGGCCATCAGATAGTAGCGTCTCTGGGAGAGGCAGGTCATTGTTAGTGAGGTTTTGAGACGTAGGTTAGTTCAGACGAATGTGCC	763	Negative guide - overrepresented 10x in pool
ATAGGTTCCGAGGCCATCAGATAGTAGCGTCTCTGGGAGACGGAACTATCCACATAGTTTTGAGACGTAGGTTAGTTCAGACGAATGTGCCTTA	764	Negative guide - overrepresented 10x in pool
ATAGGTTCCGAGGCCATCAGATAGTAGCGTCTCTGGGAAGTGGCGGCAGGTATGGTTAGGTTTTGAGACGTAGGTTAGTTCAGACGAATGTGCCTTA	765	Negative guide - overrepresented 10x in pool
ATAGGTTCCGAGGCCATCAGATAGTAGCGTCTCTGGGAGACCGCCCGACTTAATAACAGGTTTTGAGACGTAGGTTAGTTCAGACGAATGTGCCTTA	766	Negative guide - overrepresented 10x in pool
GGTTCCGAGGCCATCAGATAGTAGCGTCTCTGGGAACCGGACCCTTTGTGAGCTAGAGTTTTGAGACGTAGGTTAGTTCAGACGAATGTGCC	767	Negative guide - overrepresented 10x in pool
GGTTCCGAGGCCATCAGATAGTAGCGTCTCTGGGAAATGAGAGCACTATAGATAGGGGTTTTGAGACGTAGGTTAGTTCAGACGAATGTGCC	768	Negative guide - overrepresented 10x in pool
ATAGGTTCCGAGGCCATCAGATAGTAGCGTCTCTGGGAGGCCGGACAGCAGAGTTAAAGTTTTGAGACGTAGGTTAGTTCAGACGAATGTGCCTTA	769	Negative guide - overrepresented 10x in pool
GGTTCCGAGGCCATCAGATAGTAGCGTCTCTGGGAGGCTTTAGAGGCTGTAATATACGTTTTGAGACGTAGGTTAGTTCAGACGAATGTGCC	770	Negative guide - overrepresented 10x in pool
ATAGGTTCCGAGGCCATCAGATAGTAGCGTCTCTGGGAGCCACGTCCCTCCTAAAGGTTTTGAGACGTAGGTTAGTTCAGACGAATGTGCCTTA	771	Negative guide - overrepresented 10x in pool
ATAGGTTCCGAGGCCATCAGATAGTAGCGTCTCTGGGAGCCCGTCCGCCTTAATGTATGTTTTGAGACGTAGGTTAGTTCAGACGAATGTGCCTTA	772	Negative guide - overrepresented 10x in pool
ATAGGTTCCGAGGCCATCAGATAGTAGCGTCTCTGGGAGCCAGCGCCTAGAGTAGCCTTGTTTTGAGACGTAGGTTAGTTCAGACGAATGTGCCTTA	773	Negative guide - overrepresented 10x in pool
ATAGGTTCCGAGGCCATCAGATAGTAGCGTCTCTGGGAGGGACCACGAATCCGTGTAAGGTTTTGAGACGTAGGTTAGTTCAGACGAATGTGCCTTA	774	Negative guide - overrepresented 10x in pool
ATAGGTTCCGAGGCCATCAGATAGTAGCGTCTCTGGGAGTGTAGCAGCTACTTAGAACAGTTTTGAGACGTAGGTTAGTTCAGACGAATGTGCCTTA	775	Negative guide - overrepresented 10x in pool
GGTTCCGAGGCCATCAGATAGTAGCGTCTCTGGGAACAGATGCCGACTTATACGAGAGTTTTGAGACGTAGGTTAGTTCAGACGAATGTGCC	776	Negative guide - overrepresented 10x in pool
